# Supplementary material for: Multi-Omics Provides New Insights into the Aroma Regulation of Rhododendron fortunei Lindl Treated with Methyl Jasmonate and Brassinosteroids
Source: Curr Issues Mol Biol. 2025 Dec 16;47(12):1054. doi: 10.3390/cimb47121054 (PMC12731677; doi:10.3390/cimb47121054)
Supplement: Supplementary file 1 [file cimb-47-01054-s001.zip]

Archive with 5 entries (5 files):
- Table S1. All primers in this study.pdf
- Table S2. all VOCs of R. fortunei.xlsx
- Table S3. Statistical table of sequencing data.xlsx
- Table S4. Comparison of 50 dams in three groups of R. fortunei samples.xlsx
- Table S5 Pearson correlation coefficient analysis of dam and DEGs of two groups of samples.xlsx
