# Supplementary material for: Multi-Omics Provides New Insights into the Aroma Regulation of Rhododendron fortunei Lindl Treated with Methyl Jasmonate and Brassinosteroids
Source: Curr Issues Mol Biol. 2025 Dec 16;47(12):1054. doi: 10.3390/cimb47121054 (PMC12731677; doi:10.3390/cimb47121054)
Supplement: Supplementary file 1 [file cimb-47-01054-s001.zip › Table S2. all VOCs of R. fortunei.xlsx]

## Sheet: 代谢物信息总览
Metabolite	Metab ID	Volatile Class Ⅰ	Volatile Class Ⅱ	Odour	KEGG Pathway ID	KEGG Pathway Description	Library ID	Formula	Retention time	KEGG Compound ID	Mode	KEGG Compound First Category	KEGG Compound Second Category	KEGG Pathway First Category	KEGG Pathway Second Category	HMDB Superclass	HMDB Class	CAS ID	HMDB Subclass	RI	Library RI	RIScore	RSD	Score	MeJA_1	MeJA_2	BR_1	MeJA_5	MeJA_6	MeJA_4	MeJA_3	BR_2	BR_3	BR_4	BR_5	BR_6	CK_1	CK_2	CK_3	CK_4	CK_5	CK_6
4-Methoxystyrene	metab_2	Phenol ethers	Phenol ethers	sweet	-	-	-	C9 H10 O	11.412	-	pos	-	-	-	-	-	-	637-69-4	-	1675.48	1680	99.81	0.089875687885116	98.6	4.725	5.162	6.342	5.268	5.339	5.075	4.814	6.332	6.319	6.317	6.333	6.352	6.299	6.361	6.328	6.392	6.349	6.371
Camphene	metab_3	Terpenoids	Monoterpenoids	herbal;woody;camphor;fir needle	-	-	HMDB0059839	C10 H16	2.992	C06076	pos	-	-	-	-	Lipids and lipid-like molecules	Prenol lipids	79-92-5	Monoterpenoids	1057.87	1070	99.22	0.25898622964664	98.3	8.252	8.215	7.521	8.186	8.147	8.078	8.364	7.529	7.554	7.463	7.462	7.395	7.918	8.041	8.1	8.138	8.137	8.042
Gamma-Terpinene	metab_4	Hydrocarbons	Alkenes	lemon;gasoline;tropical;terpene;turpentine;herbal;woody;bitter;oily;lime	-	-	HMDB0005806;LMPR0102090027	C10 H16	5.287	C09900	pos	-	-	-	-	Hydrocarbons	Unsaturated hydrocarbons	99-85-4	Branched unsaturated hydrocarbons	1243.04	1246	99.84	0.0516710272213	97.7	8.623	8.674	8.138	8.69	8.716	8.685	8.692	8.155	8.194	8.149	8.152	8.153	8.501	8.56	8.582	8.612	8.595	8.555
Indole	metab_5	Organoheterocyclic compounds	Indoles	fecal;moth ball;fish;jasmine;honey;animal;naphthelene;mothball;burnt	map01100;map01110;map00999;map00402;map00400;map00380	Metabolic pathways;Biosynthesis of secondary metabolites;Biosynthesis of various plant secondary metabolites;Benzoxazinoid biosynthesis;Phenylalanine, tyrosine and tryptophan biosynthesis;Tryptophan metabolism	HMDB0000738	C8 H7 N	16.055	C00463	pos	-	-	Metabolism;Metabolism;Metabolism;Metabolism;Metabolism;Metabolism	Global and overview maps;Global and overview maps;Biosynthesis of other secondary metabolites;Biosynthesis of other secondary metabolites;Amino acid metabolism;Amino acid metabolism	Organoheterocyclic compounds	Indoles and derivatives	120-72-9	Indoles	2460.28	2469	99.76	0.10148471924199	98.9	5.831	5.941	6.312	5.932	5.925	5.925	5.794	6.265	6.267	6.313	6.365	6.386	5.952	5.937	5.968	5.967	5.986	5.999
Mesityl Oxide	metab_6	Ketones	Ketones	sweet;earthy;pungent;vegetable;acrylic	-	-	HMDB0031563	C6 H10 O	3.77	-	pos	-	-	-	-	Organic oxygen compounds	Organooxygen compounds	141-79-7	Carbonyl compounds	1129.96	1127	99.82	0.20507832690985	98.9	6.786	6.84	5.79	6.92	6.818	6.906	6.667	5.802	5.777	5.851	5.82	5.847	6.972	6.925	6.898	6.793	6.784	6.924
Methyleugenol	metab_7	Alcohols	Alcohols	coconut;sweet;balsamic;mesquite;lilac;peach;anise;musty;creamy;carnation;bitter;banana;spicy;chocolate;warm;raspberry;spice;apricot;plum;oily;cinnamon;fresh;vanilla	map00940	Phenylpropanoid biosynthesis	HMDB0031864	C11 H14 O2	13.849	C10454	pos	-	-	Metabolism	Biosynthesis of other secondary metabolites	Benzenoids	Benzene and substituted derivatives	93-15-2	Methoxybenzenes	2013	2015	99.93	0.22888836203824	98.6	8.464	8.405	8.007	8.461	8.486	8.413	8.226	8.04	8.036	8.074	8.071	8.088	7.635	7.651	7.676	7.674	7.662	7.636
P-Cymene	metab_8	Terpenoids	Monoterpenoids	solvent;citrus;gasoline;terpene;woody;fresh;spice	map01100	Metabolic pathways	HMDB0005805;LMPR0102090014	C10 H14	5.657	C06575	pos	-	-	Metabolism	Global and overview maps	Lipids and lipid-like molecules	Prenol lipids	99-87-6	Monoterpenoids	1268.28	1272	99.8	0.05871748957208	98.1	8.06	8.107	8.641	8.141	8.138	8.149	8.071	8.584	8.605	8.659	8.612	8.56	8.035	8.026	7.933	7.961	7.939	7.96
Eugenol	metab_9	Phenols	Phenols	lilac;spicy;sweet;honey;cinnamon;woody	map00940	Phenylpropanoid biosynthesis	HMDB0005809	C10 H12 O2	14.684	C10453	pos	-	-	Metabolism	Biosynthesis of other secondary metabolites	Benzenoids	Phenols	97-53-0	Methoxyphenols	2171.57	2169	99.92	0.17826989277618	98.6	8.604	8.703	8.484	8.694	8.612	8.659	8.512	8.444	8.416	8.477	8.481	8.477	8.94	9.012	8.949	8.948	8.953	8.992
(S)-2,5,9,9-Tetramethyl-6,7,8,9-Tetrahydro-5H-Benzo[7]Annulene	metab_10	Hydrocarbons	Unknown hydrocarbons	-	-	-	-	C15 H22	13.258	-	pos	-	-	-	-	-	-	19419-67-1	-	1913.76	1874	98.54	0.021801490034209	98.2	6.268	6.216	5.363	6.14	6.149	6.207	6.253	5.365	5.401	5.335	4.184	5.359	6.225	6.164	6.197	6.233	6.21	6.246
2-Methoxy-4-Propylphenol	metab_11	Phenols	Phenols	phenolic;peppery;spicy;fish;powdery;sweet;anise;lilac;balsamic;phenol;soapy;sharp;allspice	-	-	HMDB0032135	C10 H14 O2	14.377	-	pos	-	-	-	-	Benzenoids	Phenols	2785-87-7	Methoxyphenols	2110.54	2103	99.75	0.1968704988101	96.7	5.134	5.274	5.588	5.168	4.948	5.086	5.001	5.577	5.564	5.563	5.579	5.598	5.33	5.442	5.322	5.379	5.379	5.403
(+/-)-Limonene	metab_12	Terpenoids	Monoterpenoids	terpene;lemon;citrus;citric;plastic;rubber;orange;camphor;herbal;woody	-	-	-	C10 H16	4.608	-	pos	-	-	-	-	-	-	138-86-3	-	1196.21	1199	99.84	0.022063543989792	98	7.935	7.959	7.815	8.237	7.925	7.936	8.127	7.814	7.85	8.218	8.194	7.805	7.641	8.084	8.075	7.693	7.642	8.066
Alpha-Terpinene	metab_13	Terpenoids	Monoterpenoids	lemon;citrus;terpene;woody;herbal;medicinal;bitter;camphor	-	-	HMDB0036995;LMPR0102090026	C10 H16	4.35	C09898	pos	-	-	-	-	Lipids and lipid-like molecules	Prenol lipids	99-86-5	Monoterpenoids	1175.81	1178	99.87	0.23656911919655	97.3	8.094	7.902	8.207	8.103	7.953	7.885	8.15	8.023	8.287	8.03	8.004	8.254	7.697	7.994	7.796	8.047	8.021	7.988
Phenylethyl Alcohol	metab_14	Alcohols	Alcohols	lilac;rose flower;rose water;honey;rose;rose dried;bitter;spice	map00360	Phenylalanine metabolism	HMDB0033944	C8 H10 O	13.225	C05853	pos	-	-	Metabolism	Amino acid metabolism	Benzenoids	Benzene and substituted derivatives	60-12-8	Not Available	1908.29	1907	99.95	0.24864987511142	98.3	5.491	5.544	5.626	5.632	5.62	5.586	5.601	5.6	5.415	5.539	5.437	5.408	5.893	6.046	6.366	6.306	6.364	6.538
Methyl Cinnamate	metab_15	Esters	Esters	balsamic;cherry;sweet;strawberry	-	-	HMDB0303905;HMDB0033833	C10 H10 O2	14.223	C06358	pos	-	-	-	-	Phenylpropanoids and polyketides	Cinnamic acids and derivatives	103-26-4	Cinnamic acid esters	2081.5	2076	99.82	0.17975070206254	98.1	8.049	8.129	6.162	8.022	7.938	8.261	7.826	6.167	6.146	6.181	6.156	6.152	7.625	7.489	7.559	7.515	7.501	7.533
Guaiacol	metab_16	Phenols	Phenols	phenolic;sweet;vanilla;smoke;woody;medicine;medicinal;smoky;spice	-	-	HMDB0001398;PW_C001081	C7 H8 O2	12.89	C01502;C15572	pos	-	-	-	-	Benzenoids	Phenols	90-05-1	Methoxyphenols	1858.58	1859	99.98	0.10891831602933	94.7	5.537	5.633	6.208	5.502	5.446	5.454	5.448	6.198	6.161	6.184	6.199	6.218	6.102	6.126	6.138	6.115	6.138	6.161
Terpinolene	metab_17	Terpenoids	Monoterpenoids	citrus;sweet;pine;plastic;woody;fresh	-	-	HMDB0036994;LMPR0102090062	C10 H16	5.851	C06075	pos	-	-	-	-	Lipids and lipid-like molecules	Prenol lipids	586-62-9	Monoterpenoids	1281.51	1281	99.97	0.080233949751761	97.2	8.242	8.323	8.505	8.36	8.374	8.34	8.307	8.526	8.554	8.54	8.543	8.564	8.135	8.159	8.166	8.197	8.173	8.151
(1,11)-Oxido Calamenene	metab_18	Unknown	Unknown	-	-	-	-	C15 H20 O	13.06	-	pos	-	-	-	-	-	-	143785-42-6	-	1883.28	1898	99.46	0.32235924065205	96.7	5.894	5.861	5.679	5.842	5.935	5.921	5.906	5.637	5.667	5.694	5.677	5.756	5.857	5.796	5.795	5.856	5.76	5.801
2-Pentylfuran	metab_19	Organoheterocyclic compounds	Heteroaromatic compounds	buttery;earthy;metallic;green bean;green;vegetable;fruity;beany	-	-	HMDB0013824	C9 H14 O	5.103	-	pos	-	-	-	-	Organoheterocyclic compounds	Heteroaromatic compounds	3777-69-3	Not Available	1230.49	1232	99.92	0.2103201328009	98.2	8.713	8.656	8.443	8.586	8.595	8.616	8.644	8.419	8.42	8.305	8.381	8.389	8.386	8.503	8.572	8.625	8.638	8.539
Copaene	metab_20	Terpenoids	Sesquiterpenoids	-	-	-	HMDB0061851	C15 H24	9.043	C09639	pos	-	-	-	-	Lipids and lipid-like molecules	Prenol lipids	3856-25-5	Sesquiterpenoids	1489.79	1488	99.92	0.22377246322073	97.7	7.636	7.874	8.291	8.024	8.111	7.826	7.812	8.279	8.3	8.231	8.268	8.23	6.633	6.59	6.745	6.682	6.639	6.648
Benzyl Alcohol	metab_21	Alcohols	Alcohols	phenolic;flower;cherry;rose;balsamic;walnut;grapefruit;berry;sweet	map01100	Metabolic pathways	HMDB0003119	C7 H8 O	12.997	C00556;C03485	pos	-	-	Metabolism	Global and overview maps	Benzenoids	Benzene and substituted derivatives	100-51-6	Benzyl alcohols	1874.13	1870	99.85	0.17102420084642	98	7.568	7.561	7.949	7.582	7.552	7.549	7.495	7.954	7.806	7.816	7.821	7.807	7.894	7.934	7.956	7.901	7.94	8.035
Alpha-Terpineol	metab_22	Terpenoids	Monoterpenoids	anise;oily;minty	-	-	HMDB0004043	C10 H18 O	11.607	C16772;C09902	pos	-	-	-	-	Lipids and lipid-like molecules	Prenol lipids	98-55-5	Monoterpenoids	1694.16	1697	99.88	0.08280267203997	98.1	9.567	9.694	10.14	9.748	9.747	9.754	9.481	10.15	10.15	10.19	10.19	10.21	9.631	9.665	9.646	9.648	9.645	9.658
Beta-Pinene	metab_23	Terpenoids	Monoterpenoids	dry;resinous;resin;hay;green;pine;turpentine;woody	-	-	-	C10 H16	3.442	C09882	pos	-	-	-	-	-	-	127-91-3	-	1104.03	1108	99.75	0.19459644721015	97.1	9.44	8.837	8.596	9.377	9.352	9.296	9.551	8.598	8.62	8.526	8.527	8.461	9.096	9.194	9.246	9.277	9.278	9.197
2-Hexenal	metab_24	Aldehydes	Aldehydes	cheesy;apple;banana;aldehydic;plum;almond;fatty;rancid;green;sweet;vegetable;leafy;fruity	-	-	HMDB0031496;LMFA06000002	C6 H10 O	4.889	C08497	pos	-	-	-	-	Organic oxygen compounds	Organooxygen compounds	6728-26-3	Carbonyl compounds	1215.89	1216	99.99	0.11914871426817	98	7.929	7.985	7.741	7.95	7.952	7.979	7.894	7.752	7.791	7.821	7.798	7.77	7.849	7.768	7.686	7.754	7.702	7.596
Beta-Cyclocitral	metab_25	Aldehydes	Aldehydes	rose oxide;tobacco;sweet;saffron;tropical;minty;clean;herbal;damascone;mint;fruity	-	-	HMDB0041011	C10 H16 O	10.784	C20425	pos	-	-	-	-	Organic oxygen compounds	Organic oxides	432-25-7	Not Available	1615.33	1611	99.81	0.029451102093038	97.2	6.707	6.665	4.872	6.721	6.789	6.688	6.785	4.871	4.896	4.979	4.934	4.893	6.348	6.291	6.367	6.388	6.312	6.303
(+/-)-Linalool	metab_26	Terpenoids	Monoterpenoids	flower;lemon;citrus;sweet;lavender;green;orange;woody;blueberry	-	-	-	C10 H18 O	9.872	-	pos	-	-	-	-	-	-	78-70-6	-	1547.19	1547	99.99	0.019972186438593	98	9.11	9.16	9.012	9.173	9.129	9.22	8.982	9.044	9.046	9.069	9.062	9.048	9.513	9.509	9.498	9.485	9.488	9.484
(-)-Bornyl Acetate	metab_27	Terpenoids	Monoterpenoids	-	-	-	HMDB0040397	C12 H20 O2	10.306	-	pos	-	-	-	-	Lipids and lipid-like molecules	Prenol lipids	5655-61-8	Monoterpenoids	1577.67	1586	99.64	0.48806529273758	98	8.045	8.299	7.888	8.383	8.454	8.28	8.133	7.956	7.935	7.888	7.947	7.983	8.527	8.507	8.581	8.593	8.584	8.527
Hexanal	metab_28	Aldehydes	Aldehydes	fatty;leafy;fat;sweaty;green;tallow;fresh;grass;aldehydic;fruity	-	-	HMDB0005994;LMFA06000109	C6 H12 O	3.193	C02373	pos	-	-	-	-	Organic oxygen compounds	Organooxygen compounds	66-25-1	Carbonyl compounds	1079.09	1083	99.75	0.27578416163477	98.1	7.598	7.669	7.658	7.641	7.72	7.597	7.609	7.652	7.664	7.65	7.646	7.553	7.459	7.508	7.36	7.442	7.376	7.221
Dimethyl Disulfide	metab_29	Organosulfur compounds	Sulfides	vegetable;wine;spicy;fatty;onion;citrus;earthy;garlic;rotting;herbal;nutty;sulfury;green;woody;cabbage;asparagus;fruity;meaty	-	-	HMDB0005879	C2 H6 S2	3.11	C08371	pos	-	-	-	-	Organosulfur compounds	Organic disulfides	624-92-0	Dialkyldisulfides	1070.33	1071	99.96	0.24286693178894	98.1	4.927	5.203	5.063	4.805	4.973	4.926	4.83	5.051	5.02	5.022	5.042	5.118	4.713	4.583	4.938	4.699	4.534	4.582
3-Octanone	metab_30	Ketones	Ketones	buttery;mushroom;sweet;gasoline;lavender;resin;herbal;fresh;soapy	-	-	HMDB0031295	C8 H16 O	5.414	C17145	pos	-	-	-	-	Organic oxygen compounds	Organooxygen compounds	106-68-3	Carbonyl compounds	1251.71	1253	99.93	0.10332408337488	98	6.669	6.216	6.581	6.377	6.277	6.336	6.29	6.577	6.564	6.563	6.59	6.598	6.386	6.34	6.277	6.307	6.278	6.314
Methyl Salicylate	metab_31	Esters	Esters	wintergreen;minty;peppermint	-	-	HMDB0034172	C8 H8 O3	12.274	C12305	pos	-	-	-	-	Benzenoids	Benzene and substituted derivatives	119-36-8	Benzoic acids and derivatives	1773.99	1766	99.69	0.062206216614173	97.6	8.736	8.647	8.829	8.592	8.446	8.683	8.408	8.866	8.821	8.905	8.842	8.801	8.971	8.764	8.783	8.721	8.717	8.761
(4Z)-4,11,11-Trimethyl-8-Methylidenebicyclo[7.2.0]Undec-4-Ene	metab_32	Terpenoids	Sesquiterpenoids	wood;spicy;woody	-	-	-	C15 H24	10.532	-	pos	-	-	-	-	-	-	13877-93-5	-	1593.54	1598	99.81	0.37246726472934	97.3	8.464	8.363	8.58	8.397	8.368	8.285	8.423	8.552	8.551	8.562	8.499	8.504	7.025	7.308	7.269	7.202	7.198	7.278
Toluene	metab_33	Hydrocarbons	Unknown hydrocarbons	paint;sour;burnt;sweet	map01100	Metabolic pathways	HMDB0034168	C7 H8	2.807	C01455	pos	-	-	Metabolism	Global and overview maps	Benzenoids	Benzene and substituted derivatives	108-88-3	Toluenes	1038.33	1042	99.76	0.14850104448309	97.9	5.31	5.376	7.703	5.308	5.361	5.386	5.41	7.652	7.639	7.628	7.608	7.563	5.228	5.246	5.193	5.219	5.281	5.228
2-Nonanol	metab_34	Alcohols	Alcohols	cheese;waxy;citrus;creamy;cucumber;orange;green;fruity	-	-	HMDB0033916;LMFA05000619	C9 H20 O	9.425	-	pos	-	-	-	-	Lipids and lipid-like molecules	Fatty Acyls	628-99-9	Fatty alcohols	1515.8	1520	99.81	0.095761001357143	97.6	8.209	8.384	7.8	8.43	8.384	8.365	8.057	7.794	7.807	7.835	7.837	7.837	8.258	8.311	8.251	8.272	8.267	8.282
Delta-Elemene	metab_35	Terpenoids	Sesquiterpenoids	woody;wood	-	-	-	C15 H24	9.087	-	pos	-	-	-	-	-	-	20307-84-0	-	1492.65	1470	98.94	0.034359901732068	97.9	5.804	5.823	6.282	5.854	5.86	5.807	5.954	6.293	6.329	6.271	6.294	6.279	5.61	5.559	5.649	5.672	5.648	5.672
Ethyl Benzoate	metab_36	Esters	Esters	dry;celery;flower;grape;banana;bitter;cherry;plum;anise;musty;camomile;balsamic;strawberry;wintergreen;fruity;minty;berry;cranberry;raspberry;sweet	-	-	HMDB0033967	C9 H10 O2	11.3	C01839	pos	-	-	-	-	Benzenoids	Benzene and substituted derivatives	93-89-0	Benzoic acids and derivatives	1664.75	1658	99.72	0.070349001379416	97.6	5.938	5.886	6.43	6.184	6.167	6.049	5.988	6.42	6.407	6.406	6.421	6.441	6.296	6.262	6.275	6.241	6.232	6.254
Cis-Nerolidol	metab_37	Terpenoids	Sesquiterpenoids	-	-	-	-	C15 H26 O	13.97	-	pos	-	-	-	-	-	-	142-50-7	-	2035.16	2044	99.7	0.11648940109346	97.5	8.385	8.438	8.407	8.396	8.421	8.558	8.192	8.421	8.433	8.487	8.452	8.461	8.337	8.264	8.271	8.281	8.251	8.277
Phenol	metab_38	Phenols	Phenols	phenolic;plastic;rubber;phenol;ink;creosote;medicinal;sour;empyreumatic	map01100;map00350	Metabolic pathways;Tyrosine metabolism	HMDB0000228;PW_C000153	C6 H6 O	13.811	C00146;C15584	pos	-	-	Metabolism;Metabolism	Global and overview maps;Amino acid metabolism	Benzenoids	Phenols	108-95-2	1-hydroxy-4-unsubstituted benzenoids	2006.04	2000	99.79	0.068248617619494	93.7	4.882	4.931	6.6	4.956	4.906	4.92	4.834	6.616	6.646	6.687	6.676	6.735	5.094	5.056	5.087	5.07	5.068	5.133
Diisobutyl Phthalate	metab_39	Esters	Esters	-	-	-	HMDB0013835	C16 H22 O4	16.508	C15205	pos	-	-	-	-	Benzenoids	Benzene and substituted derivatives	84-69-5	Benzoic acids and derivatives	2542.38	2536	99.83	0.10114328332205	97.6	6.823	6.743	6.443	6.645	6.691	6.705	6.595	6.22	6.084	5.788	6.328	6.051	6.91	6.961	7.01	6.948	6.941	7.034
2-Nonenal	metab_40	Aldehydes	Aldehydes	waxy;fatty;fat;paper;cucumber;melon;green	-	-	HMDB0031269;HMDB0255708;LMFA06000041	C9 H16 O	9.666	-	pos	-	-	-	-	Organic oxygen compounds	Organooxygen compounds	18829-56-6	Carbonyl compounds	1532.72	1534	99.94	0.14701308752079	97.9	7.922	7.763	7.866	7.676	7.672	7.755	7.679	7.889	7.846	7.768	7.807	7.807	7.532	7.591	7.618	7.649	7.672	7.542
Isoeugenol	metab_41	Phenols	Phenols	phenolic;lilac;flower;sweet;spicy;carnation;woody	map00940	Phenylpropanoid biosynthesis	HMDB0005802	C10 H12 O2	15.55	C10469	pos	-	-	Metabolism	Biosynthesis of other secondary metabolites	Benzenoids	Phenols	97-54-1	Methoxyphenols	2354.82	2362	99.79	0.29858926449732	97.8	8.079	8.239	6.099	7.99	8.096	7.847	8.033	6.097	6.138	6.066	6.181	6.284	7.727	7.908	7.866	7.953	7.977	7.919
1-Octanol	metab_42	Alcohols	Alcohols	waxy;penetrating;mushroom;aldehydic;metallic;green;rose;orange;burnt	-	-	HMDB0001183	C8 H18 O	9.984	C00756	pos	-	-	-	-	Lipids and lipid-like molecules	Fatty Acyls	111-87-5	Fatty alcohols	1555.06	1557	99.91	0.4002249876267	97.6	7.162	7.305	6.972	7.414	7.331	7.38	7.372	6.924	6.973	6.963	6.97	7.015	6.905	6.938	6.96	6.951	6.947	6.966
3-Octanol	metab_43	Alcohols	Alcohols	spicy;mushroom;citrus;nutty;earthy;metallic;melon;minty;mossy;herbal;woody;burnt	-	-	HMDB0030070	C8 H18 O	7.496	C17144	pos	-	-	-	-	Lipids and lipid-like molecules	Fatty Acyls	589-98-0	Fatty alcohols	1389.16	1388	99.94	0.10029947583178	97.8	7.872	7.712	7.843	7.476	7.446	7.656	7.532	7.818	7.803	7.8	7.818	7.832	7.425	7.417	7.527	7.555	7.52	7.452
2,4-Di-Tert-Butylphenol	metab_44	Phenols	Phenols	-	-	-	HMDB0013816	C14 H22 O	15.337	-	pos	-	-	-	-	Benzenoids	Benzene and substituted derivatives	96-76-4	Phenylpropanes	2308.11	2321	99.62	0.16806934687685	97.7	7.123	7.171	7.184	6.932	6.999	7.154	7.099	7.102	7.16	7.376	7.415	7.657	7.244	7.33	7.297	7.318	7.317	7.344
Alpha-Pinene	metab_45	Terpenoids	Monoterpenoids	minty;harsh;pine tree;sweet;earthy;pine;firneedles;terpene;camphor;turpentine;woody;fresh	map01110	Biosynthesis of secondary metabolites	HMDB0302508	C10 H16	2.653	C09880	pos	-	-	Metabolism	Global and overview maps	Lipids and lipid-like molecules	Prenol lipids	80-56-8	Monoterpenoids	1022.07	1027	99.67	0.21877479156544	96.6	10.08	10.06	10.12	10.04	10	9.935	10.19	10.1	10.13	10.04	10.03	9.975	9.759	9.875	9.921	9.959	9.967	9.882
Octanal	metab_46	Aldehydes	Aldehydes	waxy;lemon;fatty;citrus;fat;orange peel;green;aldehydic;soapy	-	-	HMDB0001140;LMFA06000028	C8 H16 O	5.935	C01545	pos	-	-	-	-	Organic oxygen compounds	Organooxygen compounds	124-13-0	Carbonyl compounds	1287.24	1289	99.91	0.091607518491666	97.8	6.65	6.625	6.565	6.696	6.688	6.612	6.589	6.533	6.588	6.421	6.459	6.508	6.368	6.369	6.418	6.412	6.43	6.372
Butylated Hydroxytoluene	metab_47	Unknown	Unknown	phenolic;musty;mild;vanilla;camphor	-	-	HMDB0033826	C15 H24 O	13.245	C14693	pos	-	-	-	-	Benzenoids	Benzene and substituted derivatives	128-37-0	Phenylpropanes	1911.61	1917	99.81	0.17803492778415	97.5	5.749	5.838	6.004	5.64	5.586	5.744	5.611	5.993	5.979	5.979	5.995	6.014	5.756	5.778	5.702	5.745	5.779	5.844
Benzothiazole	metab_48	Organoheterocyclic compounds	Thiazoles	coffee;sulfury;meat;cooked;gasoline;rubber;nutty;vegetable;rubbery	-	-	HMDB0032930	C7 H5 N S	13.527	-	pos	-	-	-	-	Organoheterocyclic compounds	Benzothiazoles	95-16-9	Not Available	1958.37	1958	99.99	0.10210610738041	97.4	5.732	5.766	6.179	5.685	5.703	5.71	5.671	6.169	6.156	6.155	6.17	6.19	5.898	5.884	5.902	5.903	5.903	5.956
Benzaldehyde	metab_49	Aldehydes	Aldehydes	cherry;vanilla;almond;fruity;sweet;caramel;sharp;strong;bitter;bitter almond	map01100	Metabolic pathways	HMDB0006115	C7 H6 O	9.463	C00261	pos	-	-	Metabolism	Global and overview maps	Benzenoids	Benzene and substituted derivatives	100-52-7	Benzoyl derivatives	1518.47	1520	99.93	0.010470960441064	95.5	9.092	9.208	7.659	9.113	9.062	9.264	9.117	7.718	7.515	7.502	7.51	7.509	9.597	9.538	9.232	9.21	9.272	9.276
1,2,4-Trimethoxybenzene	metab_50	Phenol ethers	Phenol ethers	-	-	-	-	C9 H12 O3	14.24	-	pos	-	-	-	-	-	-	135-77-3	-	2084.62	2095	99.66	0.27934809308392	97.4	6.051	6.037	6.051	6.302	6.39	6.114	5.953	6.057	6.034	6.053	6.054	6.034	4.919	5.055	5.038	5.009	4.972	5.007
2-Methoxy-4-Methylphenol	metab_51	Phenols	Phenols	phenolic;lilac;leather;vanilla;bacon;medicine;mesquite;carnation;medicinal;bitter;smoke;spice	-	-	HMDB0032136	C8 H10 O2	13.429	-	pos	-	-	-	-	Benzenoids	Phenols	93-51-6	Methoxyphenols	1942.12	1956	99.51	0.16541188296026	96.3	5.26	5.471	6.466	5.417	5.459	5.367	5.47	6.44	6.385	6.498	6.428	6.399	5.701	5.71	5.723	5.697	5.706	5.739
Gamma-Cadinene	metab_52	Terpenoids	Sesquiterpenoids	-	-	-	HMDB0038207	C15 H24	11.545	C19738	pos	-	-	-	-	Lipids and lipid-like molecules	Prenol lipids	30021-74-0	Sesquiterpenoids	1688.22	1692	99.85	0.060348472395111	97.1	8.155	8.268	7.762	8.394	8.478	8.238	8.277	7.737	7.756	7.739	7.769	7.76	8.564	7.679	8.551	8.579	8.562	7.719
Alpha-Cubebene	metab_53	Unknown	Unknown	-	-	-	HMDB0036413;LMPR0103440001	C15 H24	8.536	C09647	pos	-	-	-	-	Lipids and lipid-like molecules	Prenol lipids	31141-66-9	Sesquiterpenoids	1456.8	1463	99.71	0.10442502126323	97.5	7.527	7.758	8.503	7.919	8.005	7.733	7.693	8.497	8.527	8.461	8.494	8.481	6.742	6.695	6.835	6.795	6.749	6.781
P-Aminotoluene	metab_54	Unknown	Unknown	amine;empyreumatic	-	-	-	C7 H9 N	12.513	-	pos	-	-	-	-	-	-	106-49-0	-	1803.78	1829	99.05	0.22580553450026	95.3	5.779	5.757	6.026	5.793	5.751	5.773	5.676	6.019	6.008	6.007	6.023	6.041	5.836	5.756	5.751	5.723	5.719	5.767
1-Methyl-4-(Prop-1-En-2-Yl)Benzene	metab_55	Hydrocarbons	Unknown hydrocarbons	phenolic;lilac;spicy;citrus;styrene;gasoline;pine;guaiacol	-	-	HMDB0029641	C10 H12	8.195	-	pos	-	-	-	-	Benzenoids	Benzene and substituted derivatives	1195-32-0	Phenylpropenes	1434.61	1432	99.87	0.1634832294645	97.3	8.635	8.741	8.946	8.833	8.814	8.83	8.622	8.935	8.922	8.931	8.937	8.966	8.607	8.581	8.553	8.576	8.549	8.604
Cadalene	metab_56	Terpenoids	Sesquiterpenoids	-	-	-	HMDB0059698;LMPR0103330007	C15 H18	14.999	-	pos	-	-	-	-	Lipids and lipid-like molecules	Prenol lipids	483-78-3	Sesquiterpenoids	2236.36	2233	99.9	0.28430724066705	97.6	6.296	6.298	5.942	6.241	6.171	6.362	6.285	5.814	5.764	5.725	5.748	5.749	6.234	6.159	6.134	6.166	6.144	6.14
Allyl Propionate	metab_57	Esters	Esters	-	-	-	HMDB0029487	C6 H10 O2	4.062	-	pos	-	-	-	-	Organic acids and derivatives	Carboxylic acids and derivatives	2408-20-0	Carboxylic acid derivatives	1153.04	1130	98.6	0.086577295074416	97.2	4.951	5.051	6.91	4.952	5.049	4.899	5.1	6.923	6.894	6.889	6.861	6.782	4.799	4.768	4.884	4.925	4.874	4.872
1-Octen-3-Ol	metab_58	Alcohols	Alcohols	fungal;mushroom;earthy;raw;green;fish;chicken;oily	-	-	HMDB0031299	C8 H16 O	8.376	C14272	pos	-	-	-	-	Lipids and lipid-like molecules	Fatty Acyls	3391-86-4	Fatty alcohols	1446.39	1450	99.83	0.04241462084189	97.5	8.118	7.998	7.795	7.947	7.911	8.039	7.953	7.834	7.839	7.853	7.847	7.824	8.158	8.121	8.189	8.2	8.183	8.141
Rose Oxide	metab_59	Organoheterocyclic compounds	Other organoheterocyclic compounds	fresh;red rose;spicy;green;geranium	-	-	HMDB0036097	C10 H18 O	6.881	-	pos	-	-	-	-	Organoheterocyclic compounds	Oxanes	16409-43-1	Not Available	1349.25	1350	99.96	0.25634712628872	97.5	6.419	6.3	3.684	6.294	6.19	6.401	6.172	3.301	3.516	3.449	3.261	6.361	6.212	6.222	6.205	6.203	6.188	6.239
2-Methyl-5-(1-Methylethenyl)-1,3-Cyclohexadiene	metab_60	Terpenoids	Monoterpenoids	-	-	-	-	C10 H14	8.007	-	pos	-	-	-	-	-	-	21195-59-5	-	1422.38	1409	99.34	0.29293583765117	97.1	7.375	7.759	8.472	7.837	7.847	6.407	7.653	8.455	8.477	8.489	8.502	8.544	7.4	7.676	7.455	7.703	7.653	7.407
Geraniol	metab_61	Terpenoids	Monoterpenoids	waxy;citrus;rose;geranium;sweet;fruity	map01100;map01110;map00902	Metabolic pathways;Biosynthesis of secondary metabolites;Monoterpenoid biosynthesis	HMDB0035155;HMDB0005812	C10 H18 O	12.776	C01500;C09871	pos	-	-	Metabolism;Metabolism;Metabolism	Global and overview maps;Global and overview maps;Metabolism of terpenoids and polyketides	Lipids and lipid-like molecules	Prenol lipids	106-24-1	Monoterpenoids	1842.01	1847	99.81	0.22445505523558	97.3	7.299	7.447	7.482	7.552	7.522	7.519	7.207	7.452	7.436	7.548	7.51	7.529	7.296	7.287	7.219	7.239	7.213	7.307
Styrene	metab_62	Hydrocarbons	Unknown hydrocarbons	sweet;balsamic;gasoline;plastic;balsam;sharp	map01100	Metabolic pathways	HMDB0034240	C8 H8	5.459	C07083;C19506	pos	-	-	Metabolism	Global and overview maps	Benzenoids	Benzene and substituted derivatives	100-42-5	Styrenes	1254.77	1261	99.66	0.060507361417436	97.4	6.236	6.19	6.613	6.16	6.183	6.213	6.141	6.602	6.589	6.588	6.604	6.623	6.405	6.494	6.618	6.516	6.547	6.754
3,4-Dihydrocadalene	metab_63	Terpenoids	Sesquiterpenoids	woody;wood	-	-	HMDB0036453	C15 H20	13.289	-	pos	-	-	-	-	Lipids and lipid-like molecules	Prenol lipids	21391-99-1	Sesquiterpenoids	1918.91	1919	100	0.079824632021446	97	7.645	7.786	8.286	7.905	7.953	7.784	7.742	8.285	8.295	8.256	8.277	8.279	7.144	7.089	7.14	7.142	7.12	7.118
Quinoline	metab_64	Organoheterocyclic compounds	Quinolines	tobacco;medicine;earthy;musty;rubber;peculiar	-	-	HMDB0033731	C9 H7 N	13.398	C06413	pos	-	-	-	-	Organoheterocyclic compounds	Quinolines and derivatives	91-22-5	Not Available	1936.98	1912	99.1	0.031721643123017	96.7	5.867	5.754	6.132	5.708	5.773	5.629	5.757	6.121	6.108	6.107	6.123	6.142	5.881	5.933	5.981	5.961	5.955	5.919
2-Ethylhexan-1-Ol	metab_65	Alcohols	Alcohols	citrus;rose;green;sweet;fresh;oily	-	-	HMDB0031231;LMFA05000703	C8 H18 O	8.976	C02498	pos	-	-	-	-	Lipids and lipid-like molecules	Fatty Acyls	104-76-7	Fatty alcohols	1485.43	1487	99.93	0.14469065247391	90.6	5.627	5.663	6.277	5.615	5.55	5.632	5.507	6.226	6.349	6.086	6.221	6.163	6.089	6.073	6.069	6.08	6.12	6.172
(Z)-Tagetone	metab_66	Ketones	Ketones	-	-	-	-	C10 H16 O	9.304	-	pos	-	-	-	-	-	-	3588-18-9	-	1507.3	1500	99.66	0.11710149630098	94.8	4.543	4.593	4.799	4.52	4.58	4.553	4.556	4.788	4.775	4.774	4.79	4.809	4.396	4.384	4.517	4.441	4.522	4.363
Isoquinoline	metab_67	Organoheterocyclic compounds	Quinolines	herbal;balsamic;anise;benzaldehyde;sweet	-	-	HMDB0034244	C9 H7 N	13.397	C06323	pos	-	-	-	-	Organoheterocyclic compounds	Isoquinolines and derivatives	119-65-3	Not Available	1936.82	1957	99.29	0.061563877920791	93.5	6.261	6.154	6.53	6.103	6.149	6.095	6.163	6.52	6.507	6.506	6.521	6.54	6.231	6.29	6.354	6.309	6.329	6.299
1,2,3-Trimethoxy-5-(2-Propenyl)-Benzene	metab_68	Phenol ethers	Phenol ethers	flower;spice	-	-	-	C12 H16 O3	14.961	-	pos	-	-	-	-	-	-	487-11-6	-	2228.33	2229	99.98	0.30380643590281	97.1	7.693	7.537	7.268	7.511	7.494	7.522	7.258	7.23	7.222	7.306	7.298	7.329	6.959	7.01	6.927	6.935	6.941	6.959
Beta-Calacorene	metab_69	Terpenoids	Sesquiterpenoids	-	-	-	HMDB0059858	C15 H20	13.558	-	pos	-	-	-	-	Lipids and lipid-like molecules	Prenol lipids	50277-34-4	Sesquiterpenoids	1963.52	1930	98.8	0.066844009005528	96.8	7.121	7.264	7.395	7.387	7.461	7.261	7.203	7.391	7.402	7.365	7.389	7.389	6.586	6.528	6.603	6.582	6.563	6.576
Decanal	metab_70	Aldehydes	Aldehydes	waxy;citrus;sweet;orange peel;tallow;aldehydic;soapy	-	-	HMDB0011623;LMFA06000052	C10 H20 O	9.142	C12307	pos	-	-	-	-	Organic oxygen compounds	Organooxygen compounds	112-31-2	Carbonyl compounds	1496.23	1498	99.92	0.1034241266625	97.3	6.759	6.739	6.934	6.572	6.584	6.645	6.666	6.917	6.905	6.9	6.918	6.934	6.62	6.586	6.648	6.658	6.687	6.653
3,5-Dimethoxytoluene	metab_71	Unknown	Unknown	-	-	-	HMDB0059853	C9 H12 O2	12.827	-	pos	-	-	-	-	Benzenoids	Benzene and substituted derivatives	4179-19-5	Methoxybenzenes	1849.42	1851	99.94	0.17543849685839	97.1	9.174	9.092	9.607	9.09	9.07	9.141	8.944	9.669	9.652	9.663	9.648	9.639	9.057	8.925	9.014	9.009	8.99	8.952
Methyl Benzoate	metab_72	Esters	Esters	phenolic;wintergreen;prune;sweet;almond;cananga;lettuce;herbal	-	-	HMDB0033968	C8 H8 O2	10.82	C20645	pos	-	-	-	-	Benzenoids	Benzene and substituted derivatives	93-58-3	Benzoic acids and derivatives	1618.77	1612	99.71	0.050160790990032	97.3	10.1	10.13	9.822	10.15	10.13	10.15	10.06	9.877	9.876	9.905	9.882	9.846	10.1	9.978	10.04	10.01	10.01	9.974
(E)-1,2,3-Trimethoxy-5-(1-Propenyl)-Benzene	metab_73	Phenol ethers	Phenol ethers	-	-	-	-	C12 H16 O3	15.774	-	pos	-	-	-	-	-	-	5273-85-8	-	2403.63	2399	99.87	0.51856122513838	97.2	8.399	8.498	8.225	8.628	8.679	8.48	8.23	8.196	8.227	8.265	8.329	8.405	7.035	7.028	7.052	7.001	6.959	7.005
Phenoxyethanol	metab_74	Phenol ethers	Phenol ethers	-	-	-	HMDB0041607	C8 H10 O2	14.549	-	pos	-	-	-	-	Benzenoids	Phenol ethers	122-99-6	Not Available	2144.73	2155	99.67	0.10073056595722	97	6.03	5.896	6.129	5.348	5.323	5.61	5.665	6.118	6.105	6.104	6.12	6.139	5.758	5.796	5.977	5.989	5.942	6.045
Methylisoeugenol	metab_75	Alcohols	Alcohols	bitter	map00940	Phenylpropanoid biosynthesis	HMDB0041553	C11 H14 O2	14.752	C10478	pos	-	-	Metabolism	Biosynthesis of other secondary metabolites	Benzenoids	Benzene and substituted derivatives	6379-72-2	Methoxybenzenes	2185.09	2183	99.93	0.53952957411799	97	9.121	9.167	7.788	9.273	9.342	9.079	8.981	7.849	7.867	7.791	7.905	7.968	7.56	7.672	7.881	7.708	7.743	7.706
Phenanthrene	metab_76	Hydrocarbons	Unknown hydrocarbons	-	map01100	Metabolic pathways	HMDB0256390	C14 H10	17.871	C11422	pos	-	-	Metabolism	Global and overview maps	Benzenoids	Phenanthrenes and derivatives	85-01-8	Not Available	2742.6	2723	99.5	0.083518713922849	96.2	5.282	5.268	5.696	5.195	5.226	5.287	5.106	5.59	5.617	5.486	5.634	5.57	5.237	5.253	5.25	5.257	5.266	5.274
Alpha-Phellandrene	metab_77	Terpenoids	Monoterpenoids	citrus;peppery;green;turpentine;woody;herbal;terpene;minty;spice	-	-	HMDB0035850	C10 H16	4.155	-	pos	-	-	-	-	Lipids and lipid-like molecules	Prenol lipids	99-83-2	Monoterpenoids	1160.4	1166	99.67	0.040770687730167	96.4	7.945	7.95	6.898	7.922	7.885	7.906	8.15	6.903	6.933	6.981	6.94	6.948	7.923	7.921	7.719	7.792	7.923	7.913
Alpha-Corocalene	metab_78	Terpenoids	Sesquiterpenoids	-	-	-	HMDB0038204	C15 H20	14.152	-	pos	-	-	-	-	Lipids and lipid-like molecules	Prenol lipids	20129-39-9	Sesquiterpenoids	2068.5	2060	99.71	0.11850299846498	95.7	6.747	6.838	6.565	6.918	6.956	6.834	6.809	6.564	6.575	6.539	6.542	6.548	6.445	6.4	6.447	6.466	6.437	6.441
Benzyl Benzoate	metab_79	Esters	Esters	cheese;oily;cherry;herbal;balsamic;almond;balsam;strawberry;pineapple;sweet	-	-	HMDB0014814	C14 H12 O2	17.12	C12537	pos	-	-	-	-	Benzenoids	Benzene and substituted derivatives	120-51-4	Benzoic acids and derivatives	2640.31	2639	99.97	0.2047908415353	97.1	5.594	5.547	5.75	5.362	5.344	5.51	5.45	5.739	5.726	5.725	5.74	5.76	5.548	5.407	5.459	5.612	5.456	5.471
P-Anisaldehyde	metab_80	Aldehydes	Aldehydes	mimosa;hawthorn;cherry;powdery;bitter;vanilla;anise;hawthorne;chocolate;balsamic;creamy;minty;berry;sweet;mint;almond;cinnamon	-	-	HMDB0029686	C8 H8 O2	13.945	C10761	pos	-	-	-	-	Benzenoids	Benzene and substituted derivatives	123-11-5	Benzoyl derivatives	2030.59	2047	99.45	0.41151389010614	92.5	5.07	4.971	5.271	5.181	5.113	5.234	5.119	5.26	5.253	5.246	5.262	5.281	4.971	4.897	4.855	4.964	4.848	4.939
3,4,5-Trimethoxybenzaldehyde	metab_81	Aldehydes	Aldehydes	-	-	-	-	C10 H12 O4	16.46	-	pos	-	-	-	-	-	-	86-81-7	-	2534.44	2539	99.88	0.58490200035677	97.1	5.56	5.593	5.712	5.596	5.718	5.488	5.388	5.701	5.688	5.687	5.703	5.722	4.314	4.108	4.33	4.083	4.235	3.965
3-Methoxy-5-Methylphenol	metab_82	Phenols	Phenols	-	-	-	-	C8 H10 O2	16.41	-	pos	-	-	-	-	-	-	3209-13-0	-	2526.16	2530	99.89	0.40742830864722	96.9	6.908	6.799	8.049	6.634	6.619	6.758	6.51	7.904	7.834	7.942	7.917	7.856	8.255	8.423	8.376	8.375	8.363	8.456
Humulene	metab_83	Terpenoids	Sesquiterpenoids	wood	map00909	Sesquiterpenoid and triterpenoid biosynthesis	HMDB0036467;HMDB0304691;LMPR0103110001	C15 H24	11.032	C09684	pos	-	-	Metabolism	Metabolism of terpenoids and polyketides	Lipids and lipid-like molecules	Prenol lipids	6753-98-6	Sesquiterpenoids	1639.08	1663	99.01	0.11652899449397	96.3	8.026	7.978	7.716	7.845	7.832	7.943	8.084	7.715	7.562	7.485	7.547	7.506	7.88	7.833	7.867	7.895	7.871	7.893
Isobornyl Acetate	metab_84	Terpenoids	Monoterpenoids	-	-	-	-	C12 H20 O2	10.3	-	pos	-	-	-	-	-	-	125-12-2	-	1577.25	1580	99.88	0.54608186630293	96.9	7.925	8.311	8.67	8.396	8.374	8.29	8.017	8.663	8.649	8.65	8.664	8.683	8.458	8.438	8.507	8.523	8.51	8.458
Calamenene	metab_85	Terpenoids	Sesquiterpenoids	-	-	-	HMDB0061837	C15 H22	12.714	-	pos	-	-	-	-	Lipids and lipid-like molecules	Prenol lipids	483-77-2	Sesquiterpenoids	1832.99	1839	99.77	0.095474951013558	96.7	7.189	7.387	8.205	7.523	7.568	7.385	7.327	8.2	8.205	8.175	8.19	8.188	6.647	6.544	6.612	6.558	6.56	6.578
Benzyl Mercaptan	metab_86	Alcohols	Alcohols	coffee;onion;scallion;horseradish;garlic;sharp;sulfury;minty	-	-	HMDB0029633	C7 H8 S	11.349	-	pos	-	-	-	-	Benzenoids	Benzene and substituted derivatives	100-53-8	Not Available	1669.44	1641	98.81	0.075801087019336	87.3	7.281	7.425	7.412	7.513	7.573	7.404	7.343	7.401	7.389	7.417	7.403	7.422	6.764	6.761	6.793	6.795	6.77	6.775
(3E)-Beta-Ocimene	metab_87	Terpenoids	Monoterpenoids	woody;citrus;herbal;tropical;green;sweet;terpene	-	-	-	C10 H16	5.416	-	pos	-	-	-	-	-	-	13877-91-3	-	1251.84	1250	99.9	0.015889445196385	95.9	7.312	7.367	7.744	7.404	7.368	7.403	7.3	7.766	7.788	7.75	7.756	7.723	7.566	7.552	7.523	7.55	7.529	7.53
Methyl 4-Methoxybenzoate	metab_88	Esters	Esters	herbal;balsamic;anise;melon;sweet	-	-	HMDB0032639	C9 H10 O3	14.308	-	pos	-	-	-	-	Benzenoids	Benzene and substituted derivatives	121-98-2	Benzoic acids and derivatives	2097.07	2087	99.67	0.07734607909809	95.6	6.72	6.854	7.002	6.91	6.946	6.834	6.815	7.042	7.034	7.068	7.078	7.104	6.984	6.94	6.972	6.965	6.95	6.941
Beta-Phellandrene	metab_89	Terpenoids	Monoterpenoids	minty;terpene	-	-	HMDB0036081	C10 H16	4.737	C19818	pos	-	-	-	-	Lipids and lipid-like molecules	Prenol lipids	555-10-2	Monoterpenoids	1205.53	1209	99.8	0.044903965441269	96	8.056	8.069	8.063	8.049	8.027	8.042	8.214	8.072	7.909	8.087	7.871	8.018	7.715	7.7	7.72	7.71	7.748	7.707
Salicylaldehyde	metab_90	Aldehydes	Aldehydes	cooling;wintergreen;medicine;spicy;cinnamon	map01100	Metabolic pathways	HMDB0034170	C7 H6 O2	11.417	C06202	pos	-	-	Metabolism	Global and overview maps	Organic oxygen compounds	Organooxygen compounds	90-02-8	Carbonyl compounds	1675.96	1670	99.75	0.062427686356843	95.4	6.581	6.727	7.048	6.647	6.556	6.788	6.604	7.037	7.024	7.023	7.039	7.058	7.261	7.225	6.97	6.862	6.969	7.109
Citronellyl Isobutyrate	metab_91	Esters	Esters	rose;tropical;geranium;fruity;sweet	-	-	HMDB0037228;LMFA07010817	C14 H26 O2	12.179	-	pos	-	-	-	-	Lipids and lipid-like molecules	Fatty Acyls	97-89-2	Fatty alcohol esters	1762.39	1724	98.47	0.2097517289048	86.8	6.132	6.009	6.294	6.173	6.285	6.122	5.677	6.282	6.268	6.27	6.284	6.302	5.868	5.987	5.991	6.013	6.008	5.999
Methyl 2-Methoxybenzoate	metab_92	Esters	Esters	hyacinth;cananga;blackcurrant;herbal;fruity	-	-	HMDB0032605	C9 H10 O3	14.155	-	pos	-	-	-	-	Benzenoids	Benzene and substituted derivatives	606-45-1	Benzoic acids and derivatives	2069.05	2061	99.73	0.20515537229211	96.4	7.987	7.969	7.19	8.093	8.044	8.036	7.928	7.179	7.162	7.249	7.22	7.22	8.055	7.919	7.946	7.874	7.869	7.941
Benzoic Acid	metab_93	Acids	Acids	balsamic;urine	map01100;map00996;map01110	Metabolic pathways;Biosynthesis of various alkaloids;Biosynthesis of secondary metabolites	HMDB0001870	C7 H6 O2	15.982	C00180;C00539	pos	-	-	Metabolism;Metabolism;Metabolism	Global and overview maps;Biosynthesis of other secondary metabolites;Global and overview maps	Benzenoids	Benzene and substituted derivatives	65-85-0	Benzoic acids and derivatives	2445.56	2414	99.1	0.21505340486518	94.7	7.877	8.064	9.03	7.988	7.982	7.908	7.668	8.852	8.812	8.904	8.896	8.904	8.525	8.452	8.504	8.359	8.383	8.587
2-Nonanone	metab_94	Ketones	Ketones	sweet;earthy;soapy;green;fish;herbal;fresh;hot milk;weedy	-	-	HMDB0031266	C9 H18 O	7.451	-	pos	-	-	-	-	Organic oxygen compounds	Organooxygen compounds	821-55-6	Carbonyl compounds	1386.24	1388	99.91	0.056992858032514	96.2	6.648	7.339	5.643	6.496	7.075	7.27	7.171	5.704	5.614	5.59	5.579	5.558	7.055	7.059	7.147	7.177	7.139	7.088
Hexadecane	metab_95	Hydrocarbons	Alkanes	alkane	-	-	HMDB0033792;LMFA11000577	C16 H34	10.204	C14499	pos	-	-	-	-	Hydrocarbons	Saturated hydrocarbons	544-76-3	Alkanes	1570.51	1600	98.73	0.21375228513318	96.6	5.246	5.312	6.628	5.079	5.078	5.272	5.127	6.638	6.706	6.66	6.657	6.726	5.125	5.201	5.181	5.263	4.989	5.215
Trans-2,Cis-6-Nonadienal	metab_96	Aldehydes	Aldehydes	green;cucumber;wax	-	-	-	C9 H14 O	10.39	-	pos	-	-	-	-	-	-	557-48-2	-	1583.57	1584	99.98	0.25758148359082	96.6	7.972	7.919	7.01	7.836	7.832	7.903	7.864	7.044	7.023	6.953	7.005	7.02	7.505	7.47	7.489	7.548	7.543	7.446
8-Methylquinoline	metab_97	Organoheterocyclic compounds	Quinolines	-	-	-	HMDB0247450	C10 H9 N	13.537	-	pos	-	-	-	-	Organoheterocyclic compounds	Quinolines and derivatives	611-32-5	Not Available	1960.03	1929	98.89	0.064643133664594	93.1	4.499	4.215	4.754	4.284	4.309	4.236	4.296	4.744	4.731	4.727	4.745	4.764	4.57	4.49	4.542	4.589	4.612	4.527
3-Methyl-1-Pentanol	metab_98	Alcohols	Alcohols	fusel;cocoa;cognac;green;fruity;wine	-	-	HMDB0033676	C6 H14 O	6.856	-	pos	-	-	-	-	Organic oxygen compounds	Organooxygen compounds	589-35-5	Alcohols and polyols	1347.63	1325	98.82	0.041677934075544	96.5	7.721	7.537	7.2	7.613	7.527	7.536	7.546	7.305	7.246	7.295	7.267	7.279	7.59	7.636	7.779	7.708	7.742	7.807
Sibirene	metab_99	Terpenoids	Sesquiterpenoids	-	-	-	LMPR0103190005	C15 H24	10.94	-	pos	-	-	-	-	-	-	14029-18-6	-	1630.27	1594	98.44	0.094063166775194	96	8.336	8.316	8.5	8.278	8.284	8.285	8.43	8.49	8.477	8.476	8.491	8.511	8.182	8.139	8.172	8.211	8.172	8.196
Tridecane	metab_100	Hydrocarbons	Alkanes	alkane	-	-	HMDB0034284;LMFA11000001	C13 H28	6.143	C13834	pos	-	-	-	-	Hydrocarbons	Saturated hydrocarbons	629-50-5	Alkanes	1301.36	1300	99.93	0.11464084076807	95.9	6.229	6.066	7.167	6.31	6.178	6.214	6.33	7.185	7.191	7.021	7.061	7.038	5.976	6.992	7.008	7.063	7.104	5.99
3,3,6-Trimethylhepta-1,5-Dien-4-One	metab_101	Ketones	Ketones	herbal;honey;green;berry;minty	-	-	HMDB0303501	C10 H16 O	6.445	-	pos	-	-	-	-	Organic oxygen compounds	Organooxygen compounds	546-49-6	Carbonyl compounds	1320.96	1348	98.62	0.45651112003168	96.5	4.773	4.913	6.104	4.905	4.752	4.819	4.708	6.141	6.133	6.165	6.165	6.158	5.053	5.041	4.952	4.79	4.865	4.909
5-Acetyloxolan-2-One	metab_102	Ketones	Ketones	-	-	-	HMDB0038072	C6 H8 O3	13.959	-	pos	-	-	-	-	Organic oxygen compounds	Organooxygen compounds	29393-32-6	Carbonyl compounds	2033.15	2026	99.76	0.11189876057139	94.4	7.607	7.465	6.594	7.395	7.354	7.47	7.425	7.755	6.67	6.686	6.695	6.726	7.727	7.653	7.708	7.675	7.716	7.741
2-Octenal	metab_103	Aldehydes	Aldehydes	waxy;leafy;fatty;nutty;cucumber;fat;green;herbal;fresh;banana	-	-	HMDB0013809;HMDB0030961;LMFA06000029	C8 H14 O	8.049	-	pos	-	-	-	-	Organic oxygen compounds	Organooxygen compounds	2548-87-0	Carbonyl compounds	1425.11	1428	99.86	0.12101341061956	96.4	6.869	6.871	6.797	6.85	6.897	6.807	6.865	6.811	6.834	6.873	6.865	6.891	6.84	6.828	6.878	6.911	6.903	6.801
(3S,5R,8S)-1,2,3,4,5,6,7,8-Octahydro-Alpha,Alpha,3,8-Tetramethyl-5-Azulenemethanol	metab_104	Terpenoids	Sesquiterpenoids	-	-	-	-	C15 H26 O	14.198	-	pos	-	-	-	-	-	-	489-86-1	-	2076.92	2094	99.44	0.037526648853501	96.3	7.372	6.84	6.666	7.038	6.892	7.047	7.181	6.623	6.626	6.659	6.663	6.657	7.196	7.278	6.86	7.359	7.37	7.32
Myrtenol	metab_105	Terpenoids	Monoterpenoids	sweet;medicine;pine;balsamic;woody;minty	-	-	HMDB0035100;LMPR0102120022	C10 H16 O	12.389	C11938	pos	-	-	-	-	Lipids and lipid-like molecules	Prenol lipids	19894-97-4	Monoterpenoids	1788.03	1796	99.69	0.30682499807871	96.3	8.598	8.727	8.652	8.823	8.75	8.725	8.821	8.6	8.577	8.577	8.606	8.597	9.062	9.062	9.019	9.099	9.05	9.066
Tert-Butanol	metab_106	Alcohols	Alcohols	sweet alcohol	-	-	-	C4 H10 O	2.454	C21389	pos	-	-	-	-	-	-	75-65-0	-	1001.06	1024	98.46	0.16306884817005	88.2	6.347	6.285	6.551	6.272	6.238	6.139	6.296	6.54	6.528	6.525	6.543	6.559	6.126	6.212	6.291	6.321	6.312	6.289
Methyl 2-Methylbutyrate	metab_107	Esters	Esters	fatty;tutti frutti;sweet;green;fruity;apple	-	-	-	C6 H12 O2	2.531	-	pos	-	-	-	-	-	-	868-57-5	-	1009.19	1009	99.99	0.29427773116323	96.4	6.284	6.294	6.397	6.244	6.191	6.27	6.179	6.383	6.297	6.343	6.344	6.213	6.015	6.065	6.124	6.053	6.108	6.128
6-Methyl-5-Hepten-2-One	metab_108	Ketones	Ketones	peppery;apple;mushroom;citrus;musty;rubber;nutty;green;hazelnut;bitter;lemongrass	-	-	HMDB0035915;LMFA12000039	C8 H14 O	6.655	C07287	pos	-	-	-	-	Organic oxygen compounds	Organooxygen compounds	110-93-0	Carbonyl compounds	1334.59	1336	99.93	0.28612979932736	96.4	7.696	7.454	7.839	7.188	7.04	7.477	7.148	7.848	7.784	7.722	7.782	7.787	7.581	7.776	7.845	7.767	7.891	7.837
Beta-Guaiene	metab_109	Terpenoids	Sesquiterpenoids	-	-	-	HMDB0038157	C15 H24	12.666	-	pos	-	-	-	-	Lipids and lipid-like molecules	Prenol lipids	88-84-6	Sesquiterpenoids	1826.02	1831	99.81	0.060828653031388	94.4	7.929	7.873	7.27	7.816	8.836	7.861	7.999	7.21	7.222	7.202	7.196	7.202	7.804	7.751	7.773	7.821	7.775	7.816
Vanillin	metab_110	Phenols	Phenols	creamy;vanilla;caramel;sweet;chocolate	map01100;map00996;map01110	Metabolic pathways;Biosynthesis of various alkaloids;Biosynthesis of secondary metabolites	HMDB0012308	C8 H8 O3	16.719	C00755	pos	-	-	Metabolism;Metabolism;Metabolism	Global and overview maps;Biosynthesis of other secondary metabolites;Global and overview maps	Benzenoids	Phenols	121-33-5	Methoxyphenols	2577.32	2569	99.78	0.1789258065692	93	6.779	6.808	7.266	6.508	6.57	6.69	6.496	7.084	7.077	7.125	7.107	7.083	6.772	6.85	6.995	6.983	7.04	7.028
1-Octen-3-One	metab_111	Ketones	Ketones	mushroom;earthy;metallic;musty;dirty;herbal	-	-	HMDB0031309;LMFA12000011	C8 H14 O	6.112	-	pos	-	-	-	-	Organic oxygen compounds	Organooxygen compounds	4312-99-6	Carbonyl compounds	1299.32	1301	99.91	0.14878452780537	96	5.979	5.906	6.218	5.812	5.809	5.877	5.764	6.207	6.204	6.189	6.208	6.228	5.925	5.918	5.979	5.933	5.959	5.903
3,4,5-Trimethoxytoluene	metab_112	Phenol ethers	Phenol ethers	-	-	-	HMDB0303725	C10 H14 O3	14.03	C17822	pos	-	-	-	-	Benzenoids	Phenol ethers	6443-69-2	Anisoles	2046.15	2041	99.83	0.37892503600715	96.4	6.488	6.576	7.322	6.755	6.671	6.788	6.282	7.307	7.285	7.366	7.336	7.332	6.294	6.212	6.175	6.099	6.101	6.2
1-Pentanol	metab_113	Alcohols	Alcohols	oily;sweet;balsamic;fusel;balsam;vanilla	-	-	HMDB0013036	C5 H12 O	4.675	C16834	pos	-	-	-	-	Organic oxygen compounds	Organooxygen compounds	71-41-0	Alcohols and polyols	1201.3	1250	97.34	0.15903775259787	95.1	5.524	5.768	6.41	5.641	5.797	5.476	5.469	6.437	6.465	6.452	6.471	6.484	5.415	5.464	5.4	5.722	5.492	5.424
P-Cresol	metab_114	Phenols	Phenols	phenolic;smoke;animal;mimosa;narcissus;phenol;medicine;medicinal	map01100	Metabolic pathways	HMDB0001858	C7 H8 O	14.231	C01468	pos	-	-	Metabolism	Global and overview maps	Benzenoids	Phenols	106-44-5	Cresols	2082.97	2080	99.9	0.26538464976415	95	6.314	6.406	6.892	6.383	6.401	6.242	6.419	6.866	6.853	6.852	6.867	6.886	6.714	6.684	6.666	6.743	6.702	6.742
1,3-Di-Tert-Butylbenzene	metab_115	Hydrocarbons	Unknown hydrocarbons	-	-	-	HMDB0061923	C14 H22	8.065	-	pos	-	-	-	-	Benzenoids	Benzene and substituted derivatives	1014-60-4	Phenylpropanes	1426.15	1427	99.96	0.33350514414245	90.1	5.128	5.063	5.338	5.084	5.115	5.166	5.015	5.328	5.315	5.314	5.329	5.348	5.046	5.027	5.03	4.741	4.983	4.966
2-Cyclohexylethanol	metab_116	Alcohols	Alcohols	-	-	-	-	C8 H16 O	11.476	-	pos	-	-	-	-	-	-	4442-79-9	-	1681.61	1685	99.86	0.16187500768747	96.3	7.486	7.617	7.789	7.688	7.624	7.606	7.44	7.754	7.766	7.74	7.755	7.774	7.382	7.401	7.377	7.397	7.386	7.547
Beta-Ylangene	metab_117	Terpenoids	Sesquiterpenoids	-	-	-	HMDB0302766	C15 H24	10.782	-	pos	-	-	-	-	Lipids and lipid-like molecules	Prenol lipids	18252-44-3	Sesquiterpenoids	1615.13	1588	98.82	0.10014895083504	96.3	7.473	7.671	8.201	7.804	7.887	7.637	7.58	8.19	8.215	8.144	8.184	8.164	6.742	6.713	6.844	6.81	6.76	6.802
Calarene	metab_118	Terpenoids	Sesquiterpenoids	-	-	-	-	C15 H24	10.492	-	pos	-	-	-	-	-	-	17334-55-3	-	1590.73	1605	99.39	0.16701271115407	95.9	9.475	9.49	8.198	9.404	9.428	9.461	9.544	8.172	8.169	8.182	8.125	8.131	9.158	9.057	9.155	9.146	9.134	9.225
Isospathulenol	metab_119	Terpenoids	Sesquiterpenoids	-	-	-	HMDB0034718	C15 H24 O	15.111	-	pos	-	-	-	-	Lipids and lipid-like molecules	Prenol lipids	88395-46-4	Sesquiterpenoids	2260.04	2227	98.98	0.076652407768953	95.8	8.09	8.039	6.786	7.837	7.905	7.985	7.993	6.786	6.819	6.784	6.818	6.857	7.963	8.023	8.077	8.089	8.095	8.06
Cyclohexanol	metab_120	Alcohols	Alcohols	menthol;camphor;phenol	-	-	HMDB0012971	C6 H12 O	7.678	C00854	pos	-	-	-	-	Lipids and lipid-like molecules	Fatty Acyls	108-93-0	Fatty alcohols	1400.98	1407	99.7	0.10452203978239	96.2	7.388	7.444	7.099	7.381	7.339	7.393	7.332	7.161	7.086	7.104	7.087	7.094	7.354	7.474	7.587	7.479	7.546	7.65
4-Methylhexan-3-One	metab_121	Ketones	Ketones	-	-	-	LMFA12000032	C7 H14 O	3.187	-	pos	-	-	-	-	-	-	17042-16-9	-	1078.46	1079	99.97	0.21686744219572	94.4	5.42	5.5	5.699	5.436	5.544	5.435	5.467	5.683	5.663	5.682	5.669	5.749	5.271	5.313	5.296	5.363	5.321	5.839
Nonadecane	metab_122	Hydrocarbons	Alkanes	bland;alkane	-	-	HMDB0034289;LMFA11000578	C19 H40	13.185	-	pos	-	-	-	-	Hydrocarbons	Saturated hydrocarbons	629-92-5	Alkanes	1901.66	1900	99.94	0.22314361042846	96.1	8.541	8.479	7.749	8.356	8.493	8.483	8.136	7.769	7.766	7.784	7.798	7.789	8.208	8.261	8.233	8.233	8.237	8.232
Aristolene	metab_123	Terpenoids	Sesquiterpenoids	-	-	-	HMDB0035146	C15 H24	9.603	-	pos	-	-	-	-	Lipids and lipid-like molecules	Prenol lipids	6831-16-9	Sesquiterpenoids	1528.3	1572	98.09	0.095863465648873	95.6	7.786	7.673	7.175	7.311	7.298	7.479	7.384	7.123	7.105	7.155	7.007	7.019	7.413	7.482	7.508	7.566	7.573	7.544
(E,E)-1,5-Dimethyl-8-(1-Methylethylidene)-1,5-Cyclodecadiene	metab_124	Terpenoids	Sesquiterpenoids	-	map00909	Sesquiterpenoid and triterpenoid biosynthesis	HMDB0302609	C15 H24	12.701	C09672	pos	-	-	Metabolism	Metabolism of terpenoids and polyketides	Lipids and lipid-like molecules	Prenol lipids	15423-57-1	Sesquiterpenoids	1831.1	1819	99.54	0.26577353746172	95.2	8.877	8.902	9.129	8.918	9.082	8.986	8.745	9.098	9.112	9.088	9.113	9.097	8.635	8.558	8.647	8.651	8.61	8.665
(-)-Trans-Myrtanol	metab_125	Terpenoids	Monoterpenoids	-	-	-	-	C10 H18 O	12.849	-	pos	-	-	-	-	-	-	53369-17-8	-	1852.62	1862	99.65	0.21254957126893	96.1	7.72	7.551	7.45	7.335	7.29	7.664	7.184	7.387	7.361	7.374	7.395	7.395	7.715	7.851	7.851	7.838	7.888	7.865
2-(4A,8-Dimethyl-2,3,4,5,6,8A-Hexahydro-1H-Naphthalen-2-Yl)Propan-2-Ol	metab_126	Terpenoids	Sesquiterpenoids	-	-	-	-	C15 H26 O	14.847	-	pos	-	-	-	-	-	-	123123-38-6	-	2204.23	2244	98.78	0.028924442051455	88.1	5.675	5.864	5.845	5.988	6.111	5.866	5.787	5.84	5.919	5.913	5.842	5.861	5.067	5.08	5.127	5.144	5.05	5.128
Hotrienol	metab_127	Alcohols	Alcohols	musty	-	-	-	C10 H16 O	10.686	-	pos	-	-	-	-	-	-	29957-43-5	-	1605.94	1603	99.87	0.168356	96.1	8.405	8.445	8.306	8.49	8.414	8.526	8.22	8.309	8.291	8.36	8.322	8.372	8.683	8.653	8.593	8.571	8.562	8.639
Thymol	metab_128	Terpenoids	Monoterpenoids	herbal;phenolic;camphor;thyme;medicinal	-	-	HMDB0001878;LMPR0102090029	C10 H14 O	14.746	C09908	pos	-	-	-	-	Lipids and lipid-like molecules	Prenol lipids	89-83-8	Monoterpenoids	2183.9	2189	99.84	0.52020972610685	96	8.08	8.127	5.199	8.221	8.283	8.04	7.954	5.168	5.167	5.161	5.214	5.17	7.005	7.064	7.118	7.06	7.061	7.046
1,6-Dimethylnaphthalene	metab_129	Hydrocarbons	Unknown hydrocarbons	-	-	-	-	C12 H12	13.807	C14217	pos	-	-	-	-	-	-	575-43-9	-	2005.31	2006	99.98	0.20168202380798	94.7	6.001	6.531	6.406	6.096	6.115	6.104	5.96	6.395	6.382	6.381	6.397	6.416	6.183	6.153	6.112	6.141	6.114	6.154
1-Epi-Bicyclosesquiphellandrene	metab_130	Terpenoids	Sesquiterpenoids	-	-	-	HMDB0037030	C15 H24	11.356	-	pos	-	-	-	-	Lipids and lipid-like molecules	Prenol lipids	54324-03-7	Sesquiterpenoids	1670.11	1686	99.35	0.085545422651139	96	8.231	8.399	8.891	8.52	8.595	8.373	8.331	8.882	8.901	8.855	8.883	8.872	7.574	7.538	7.618	7.604	7.567	7.58
Heptacosane	metab_131	Hydrocarbons	Alkanes	-	-	-	HMDB0302068;LMFA11000574	C27 H56	17.506	-	pos	-	-	-	-	Hydrocarbons	Saturated hydrocarbons	593-49-7	Alkanes	2699.24	2700	99.98	0.40214675909507	96	6.38	6.368	6.548	6.411	6.456	6.462	6.202	6.538	6.532	6.584	6.621	6.646	6.678	6.64	6.637	6.62	6.611	6.684
4-Ethyl-2-Methoxyphenol	metab_132	Phenols	Phenols	phenolic;lilac;spicy;smoke;bacon;spice	-	-	HMDB0040175	C9 H12 O2	13.955	-	pos	-	-	-	-	Benzenoids	Phenols	2785-89-9	Methoxyphenols	2032.42	2032	99.99	0.096423812028089	95.4	5.039	5.129	5.832	4.905	4.841	4.927	4.732	5.821	5.809	5.807	5.823	5.811	5.75	5.808	5.793	5.777	5.79	5.748
2,9,9-Trimethyl-5-Methylene-6,7,8,9-Tetrahydro-5H-Benzo[7]Annulene	metab_133	Hydrocarbons	Unknown hydrocarbons	-	-	-	-	C15 H20	13.255	-	pos	-	-	-	-	-	-	78204-62-3	-	1913.27	1882	98.86	0.14831997496274	94.5	6.156	6.324	6.806	6.434	6.466	6.282	6.24	6.806	6.807	6.773	6.783	6.781	5.815	5.764	5.816	5.806	5.753	5.756
1-Undecanol	metab_134	Alcohols	Alcohols	waxy;clean clothes;citrus;rose;mandarin;soapy;fresh	-	-	HMDB0013113	C11 H24 O	11.828	-	pos	-	-	-	-	Lipids and lipid-like molecules	Fatty Acyls	112-42-5	Fatty alcohols	1719.54	1719	99.98	0.14696056429506	89	6.452	8.056	7.884	6.762	8.282	6.497	6.391	7.898	7.854	7.863	7.849	7.872	6.206	6.172	6.201	6.119	6.159	6.183
2-Methylbutyl Propionate	metab_135	Esters	Esters	-	-	-	-	C8 H16 O2	4.674	-	pos	-	-	-	-	-	-	2438-20-2	-	1201.23	1197	99.76	0.1575900089186	89.2	7.189	7.125	7.291	7.164	7.118	7.052	7.134	7.281	7.268	7.267	7.282	7.301	6.84	6.888	6.949	6.974	7.019	6.94
1,3,5-Trimethoxybenzene	metab_136	Phenol ethers	Phenol ethers	-	-	-	HMDB0059963	C9 H12 O3	14.599	-	pos	-	-	-	-	Benzenoids	Phenol ethers	621-23-8	Anisoles	2154.67	2172	99.45	0.13423081449308	96	6.482	6.464	6.327	6.623	6.639	6.538	6.463	6.394	6.389	6.407	6.398	6.597	6.171	6.149	6.21	6.206	6.179	6.177
2,4-Dimethyl-3-Hexanone	metab_137	Ketones	Ketones	-	-	-	-	C8 H16 O	4.638	-	pos	-	-	-	-	-	-	18641-70-8	-	1198.58	1178	98.8	0.10668956490001	89.2	7.579	7.386	5.988	7.394	7.324	7.41	7.365	6.044	5.832	6.143	5.846	5.819	7.204	7.177	7.202	6.423	6.387	7.186
Dimethyl Trisulfide	metab_138	Organosulfur compounds	Sulfides	onion;fish;cooked;sulfury;savory;sulfur;cabbage;meaty	-	-	HMDB0013780	C2 H6 S3	7.286	C08372	pos	-	-	-	-	Organosulfur compounds	Organic trisulfides	3658-80-8	Not Available	1375.54	1377	99.93	0.18960233974193	96	5.29	5.34	5.49	5.207	5.28	5.251	5.199	5.479	5.466	5.465	5.481	5.5	5.076	5.068	5.221	5.103	5.024	5.063
1,3,3-Trimethyl-2-Oxabicyclo[2.2.2]Oct-5-Ene	metab_139	Organoheterocyclic compounds	Other organoheterocyclic compounds	lemon;minty	-	-	HMDB0036085	C10 H16 O	4.484	-	pos	-	-	-	-	Organoheterocyclic compounds	Pyrans	92760-25-3	Not Available	1186.4	1195	99.5	0.10301376575055	95.9	7.989	8.043	8.369	8.058	8.025	8.035	7.933	8.346	8.248	8.27	8.255	8.264	8.009	8.091	8.084	8.078	8.078	8.094
(-)-Alpha-Gurjunene	metab_140	Terpenoids	Sesquiterpenoids	balsamic;wood	-	-	HMDB0304686	C15 H24	12.283	C19734	pos	-	-	-	-	Lipids and lipid-like molecules	Prenol lipids	489-40-7	Sesquiterpenoids	1775.09	1760	99.41	0.056230199948912	95.6	8.245	8.18	8.397	8.085	8.082	8.158	8.316	8.391	8.378	8.377	8.393	8.412	8.102	8.082	8.136	8.167	8.145	8.169
2-Heptenal	metab_141	Aldehydes	Aldehydes	fatty;almond;pungent;fat;green;vegetable;fresh;soapy	-	-	LMFA06000019	C7 H12 O	6.447	-	pos	-	-	-	-	-	-	18829-55-5	-	1321.09	1323	99.9	0.35884044382876	95.9	5.575	5.74	6.591	5.67	5.584	5.607	5.561	6.492	6.381	6.509	6.445	6.195	5.77	5.776	5.71	5.609	5.671	5.679
Phenylacetaldehyde	metab_142	Aldehydes	Aldehydes	hyacinth;cocoa;clover;sweet;hawthorne;honey;grapefruit;green;peanut;bitter	map01100;map00360	Metabolic pathways;Phenylalanine metabolism	HMDB0006236	C8 H8 O	11.716	C00601	pos	-	-	Metabolism;Metabolism	Global and overview maps;Amino acid metabolism	Benzenoids	Benzene and substituted derivatives	122-78-1	Phenylacetaldehydes	1705.86	1657	97.98	0.026493654360605	85.2	7.18	7.504	7.556	7.582	7.235	7.493	7.23	7.549	7.534	7.532	7.549	7.572	7.271	7.214	7.2	7.224	7.206	7.266
(+/-)-4-Terpineol	metab_143	Terpenoids	Monoterpenoids	peppery;sweet;musty;nutmeg;turpentine;woody;earth	-	-	-	C10 H18 O	10.576	-	pos	-	-	-	-	-	-	562-74-3	-	1596.63	1591	99.76	0.12049760036536	95.8	8.159	8.269	8.652	8.333	8.334	8.358	8.232	8.675	8.69	8.731	8.702	8.721	8.166	8.14	8.145	8.167	8.135	8.158
Geranyllinalool	metab_144	Terpenoids	Diterpenoids	-	-	-	-	C20 H34 O	16.433	-	pos	-	-	-	-	-	-	1113-21-9	-	2529.97	2551	99.43	0.1748580864758	95.7	7.596	7.766	8.18	7.625	7.691	7.912	7.356	8.15	8.114	8.222	8.179	8.143	8.013	8.039	7.929	7.845	7.858	7.983
2-Ethyl-1-Decanol	metab_145	Alcohols	Alcohols	-	-	-	-	C12 H26 O	13.788	-	pos	-	-	-	-	-	-	21078-65-9	-	2001.83	1966	98.74	0.042493775779143	88.9	8.254	8.158	7.893	8.005	8.155	8.242	7.758	7.921	7.91	7.929	7.955	7.957	8.136	8.252	8.175	8.161	8.202	8.186
Heptadecane	metab_146	Hydrocarbons	Alkanes	alkane	-	-	HMDB0059830;LMFA11000003	C17 H36	11.681	C01816	pos	-	-	-	-	Hydrocarbons	Saturated hydrocarbons	629-78-7	Alkanes	1701.59	1700	99.94	0.40927197541062	95.3	7.694	7.694	7.906	7.76	7.91	7.737	7.421	7.906	7.905	7.899	7.886	7.888	7.097	7.112	7.154	7.15	7.125	7.093
Valeraldehyde	metab_147	Aldehydes	Aldehydes	rotting;fermented;nutty;malty;almond;pungent;rancid;sickening;bread;berry;fruity	-	-	-	C5 H10 O	2.318	-	pos	-	-	-	-	-	-	110-62-3	-	986.695	979	99.46	0.04316681958698	95.8	6.11	5.977	6.28	5.957	5.95	5.921	6.01	6.287	6.222	6.202	6.238	6.183	5.905	5.942	5.997	5.972	5.986	5.969
Cedrol	metab_148	Terpenoids	Sesquiterpenoids	dry;sweet;soft;woody;cedar	-	-	HMDB0303103;HMDB0303492;LMPR0103690007	C15 H26 O	14.458	C09631	pos	-	-	-	-	Lipids and lipid-like molecules	Prenol lipids	77-53-2	Sesquiterpenoids	2126.64	2116	99.65	0.21120989151291	95.8	7.061	7.074	7.786	7.088	7.046	7.182	6.937	7.776	7.763	7.761	7.777	7.796	7.397	7.818	7.59	7.694	7.492	7.681
7-Isopropenyl-4A-Methyl-1-Methylenedecahydronaphthalene	metab_149	Terpenoids	Sesquiterpenoids	herbal;herb	-	-	-	C15 H24	11.943	-	pos	-	-	-	-	-	-	17066-67-0	-	1733.58	1717	99.33	0.04597983100818	94.8	8.072	8.134	8.327	8.179	8.26	8.115	8.148	8.315	8.342	8.285	8.316	8.302	7.773	7.727	7.785	7.617	7.591	7.808
2,4,6-Trimethyloctane	metab_150	Hydrocarbons	Alkanes	-	-	-	LMFA11000678	C11 H24	3.339	-	pos	-	-	-	-	-	-	62016-37-9	-	1094.51	1058	97.64	0.26798346487458	95.7	7.053	6.978	6.412	6.906	6.882	6.851	6.946	6.457	6.517	6.481	6.4	6.38	6.71	6.776	6.803	6.829	6.853	6.798
(-)-3,5-Cadinadiene	metab_151	Terpenoids	Sesquiterpenoids	-	-	-	HMDB0030673	C15 H24	11.761	-	pos	-	-	-	-	Lipids and lipid-like molecules	Prenol lipids	157374-44-2	Sesquiterpenoids	1711.36	1746	98.63	0.015738263939537	95.3	7.76	7.877	6.512	7.954	8.016	7.872	7.856	6.482	6.439	6.582	6.527	6.568	7.226	7.183	7.241	7.238	7.211	7.242
1-Ethenyl-1-Methyl-2-(1-Methylethenyl)-4-(1-Methylethylidene)-Cyclohexane	metab_152	Terpenoids	Sesquiterpenoids	-	-	-	HMDB0303892	C15 H24	8.777	-	pos	-	-	-	-	Lipids and lipid-like molecules	Prenol lipids	29873-99-2	Sesquiterpenoids	1472.48	1514	98.12	0.10863034361823	94.8	10.12	10.08	7.307	9.968	9.964	10.04	10.19	7.266	7.278	7.261	7.267	7.271	9.965	9.954	9.99	10.02	9.992	10
Methallyl Alcohol	metab_153	Alcohols	Alcohols	-	-	-	-	C4 H8 O	4.438	-	pos	-	-	-	-	-	-	513-42-8	-	1182.77	1213	98.29	0.14131785758992	95.7	6.049	6.056	5.872	5.977	5.991	5.978	6.082	5.882	5.866	5.757	5.804	5.813	6.038	6.086	6.132	6.139	6.164	6.09
2,4-Nonadienal	metab_154	Aldehydes	Aldehydes	-	-	-	HMDB0031685;LMFA06000045	C9 H14 O	11.642	-	pos	-	-	-	-	Organic oxygen compounds	Organooxygen compounds	5910-87-2	Carbonyl compounds	1697.51	1700	99.9	0.18946851834209	95.4	6.255	5.905	6.332	5.939	7.793	5.925	7.526	6.324	6.225	6.246	6.259	6.218	6.22	6.277	6.294	6.285	6.252	6.23
2,3-Dimethoxytoluene	metab_155	Unknown	Unknown	-	-	-	-	C9 H12 O2	12.515	-	pos	-	-	-	-	-	-	4463-33-6	-	1804.07	1812	99.7	0.23375860858236	95.2	5.143	5.218	5.401	5.301	5.297	5.286	5.215	5.39	5.377	5.418	5.394	5.413	4.701	4.658	4.654	4.973	4.661	4.631
4-Acetyl-1,4-Dimethyl-1-Cyclohexene	metab_156	Ketones	Ketones	fruity	-	-	HMDB0037024	C10 H16 O	9.389	-	pos	-	-	-	-	Organic oxygen compounds	Organooxygen compounds	43219-68-7	Carbonyl compounds	1513.27	1505	99.62	0.065621045428925	95	5.663	5.695	6.234	5.669	5.723	5.72	5.681	6.214	6.201	6.2	6.216	6.235	5.976	6.004	6.008	6.031	6.019	6.034
3-Methyltridecane	metab_157	Hydrocarbons	Alkanes	-	-	-	HMDB0302692;LMFA11000408	C14 H30	7.159	-	pos	-	-	-	-	Hydrocarbons	Saturated hydrocarbons	6418-41-3	Alkanes	1367.29	1366	99.93	0.087163041852205	95.4	6.337	6.41	7.165	6.306	6.301	6.275	6.294	7.201	7.245	7.215	7.193	7.245	6.133	6.101	6.197	6.219	6.221	6.231
2-(2-Pentenyl)Furan	metab_158	Organoheterocyclic compounds	Heteroaromatic compounds	-	-	-	-	C9 H12 O	6.138	-	pos	-	-	-	-	-	-	70424-14-5	-	1301.04	1282	98.98	0.15977424013421	95.4	7.661	7.683	7.861	7.636	7.644	7.66	7.719	7.86	7.863	7.751	7.833	7.848	7.251	7.312	7.438	7.491	7.479	7.42
Isopropyl 4-Oxopentanoate	metab_159	Esters	Esters	-	-	-	-	C8 H14 O3	10.554	-	pos	-	-	-	-	-	-	21884-26-4	-	1595.08	1575	99.12	0.55921599801935	94	5.354	5.412	5.492	5.206	5.18	5.149	5.628	5.487	5.473	5.472	5.488	5.507	5.217	5.006	5.171	5.281	5.203	5.188
Pseudowiddrene	metab_160	Hydrocarbons	Alkenes	-	-	-	-	C15 H24	11.711	-	pos	-	-	-	-	-	-	32540-28-6	-	1705.25	1745	98.43	0.083655483131989	95.5	7.173	7.111	7.312	7.104	7.071	7.055	7.219	7.302	7.289	7.287	7.303	7.324	6.994	6.967	6.973	7.029	7.013	7.019
2,3-Dimethyl-2-Cyclopenten-1-One	metab_161	Ketones	Ketones	-	-	-	-	C7 H10 O	9.972	-	pos	-	-	-	-	-	-	1121-05-7	-	1554.21	1535	99.14	0.098323136506723	95.5	5.794	5.798	6.249	5.812	5.884	5.844	5.758	6.229	6.216	6.215	6.231	6.25	5.955	5.972	5.985	6.034	5.977	6.004
4-Isopropyl-1,6-Dimethyl-1,2,3,4,4A,7,8,8A-Octahydro-1-Naphthalenol	metab_162	Terpenoids	Sesquiterpenoids	herbal;wood	-	-	-	C15 H26 O	15.004	-	pos	-	-	-	-	-	-	481-34-5	-	2237.42	2226	99.65	0.033522777319803	95.2	6.89	7.105	7.608	7.245	7.341	7.116	7.06	7.615	7.641	7.601	7.622	7.642	7.557	7.412	7.438	7.397	7.384	7.569
Eucalyptol	metab_163	Organoheterocyclic compounds	Other organoheterocyclic compounds	eucalyptus;peppery;sweet;camphor;herbal;minty	map01110;map00902	Biosynthesis of secondary metabolites;Monoterpenoid biosynthesis	HMDB0004472	C10 H18 O	4.712	C09844	pos	-	-	Metabolism;Metabolism	Global and overview maps;Metabolism of terpenoids and polyketides	Organoheterocyclic compounds	Oxanes	470-82-6	Not Available	1203.82	1212	99.53	0.17815428773346	95.4	7.729	7.836	7.816	7.842	7.753	7.877	7.767	7.851	7.861	7.902	7.854	7.751	7.001	6.942	6.951	6.934	6.91	6.88
2-(4-Methylphenyl)Propan-2-Ol	metab_164	Alcohols	Alcohols	citrus;cherry;coumarin;camphor;sweet;fruity	-	-	HMDB0029652	C10 H14 O	12.802	-	pos	-	-	-	-	Benzenoids	Benzene and substituted derivatives	1197-01-9	Phenylpropanes	1845.78	1852	99.77	0.16067806361775	95.2	8.617	8.749	8.86	8.853	8.832	8.868	8.556	8.833	8.817	8.885	8.871	8.882	8.614	8.593	8.563	8.529	8.527	8.608
(3E,7E)-4,8,12-Trimethyltrideca-1,3,7,11-Tetraene	metab_165	Terpenoids	Sesquiterpenoids	-	map00904;map01110	Diterpenoid biosynthesis;Biosynthesis of secondary metabolites	HMDB0034498	C16 H26	12.534	C20700	pos	-	-	Metabolism;Metabolism	Metabolism of terpenoids and polyketides;Global and overview maps	Lipids and lipid-like molecules	Prenol lipids	62235-06-7	Sesquiterpenoids	1806.83	1808	99.96	0.59510788023469	94.7	7.243	7.314	7.754	7.057	6.915	7.559	6.845	7.587	7.577	7.694	7.632	7.577	7.267	7.241	7.121	7.06	6.977	7.35
Dimethyl Phthalate	metab_166	Esters	Esters	-	-	-	HMDB0251388	C10 H10 O4	15.331	C11233	pos	-	-	-	-	Benzenoids	Benzene and substituted derivatives	131-11-3	Benzoic acids and derivatives	2306.8	2303	99.89	0.074548202480172	88.3	5.942	5.92	6.281	5.904	5.893	5.864	5.874	6.27	6.258	6.258	6.272	6.291	6.011	6.031	6.039	6.024	5.974	6.096
4-Heptanol	metab_167	Alcohols	Alcohols	-	-	-	-	C7 H16 O	5.927	-	pos	-	-	-	-	-	-	589-55-9	-	1286.7	1287	99.98	0.073895096755322	84.6	5.277	5.247	5.374	5.279	5.312	5.208	5.202	5.364	5.358	5.35	5.373	5.392	4.958	4.972	5.051	5.075	5.101	5
2,3,5-Trimethyldecane	metab_168	Hydrocarbons	Alkanes	-	-	-	LMFA11000675	C13 H28	7.685	-	pos	-	-	-	-	-	-	62238-11-3	-	1401.43	1449	97.75	0.075659100209364	95.4	6.733	6.747	6.558	6.683	6.721	6.692	6.68	6.568	6.591	6.667	6.621	6.709	6.62	6.569	6.606	6.645	6.609	6.666
2,4-Heptadienal	metab_169	Aldehydes	Aldehydes	cinnamon;hazelnut	-	-	HMDB0243577;LMFA06000024	C7 H10 O	8.608	-	pos	-	-	-	-	Organic oxygen compounds	Organooxygen compounds	4313-03-5	Carbonyl compounds	1461.48	1495	98.46	0.29655189778194	93.6	5.322	5.467	7.198	5.451	5.494	5.297	5.444	7.198	7.198	7.203	7.22	7.234	5.269	5.287	5.25	5.255	5.418	5.356
Octanoic Acid	metab_170	Acids	Acids	oily;cheese;fatty;waxy;rancid;sweaty;vegetable;cheesy	map01100;map00785;map00061;map01240	Metabolic pathways;Lipoic acid metabolism;Fatty acid biosynthesis;Biosynthesis of cofactors	HMDB0000482;LMFA01010008	C8 H16 O2	14.098	C06423	pos	Organic acids;Lipids	Carboxylic acids;Fatty acids	Metabolism;Metabolism;Metabolism;Metabolism	Global and overview maps;Metabolism of cofactors and vitamins;Lipid metabolism;Global and overview maps	Lipids and lipid-like molecules	Fatty Acyls	124-07-2	Fatty acids and conjugates	2058.61	2060	99.95	0.12355327914754	95.2	6.463	6.611	6.625	6.633	6.597	6.554	6.409	6.594	6.564	6.561	6.597	6.608	6.723	6.74	6.85	6.879	6.826	6.838
Dodecanamide	metab_171	Organicnitrogen compounds	Amides	-	-	-	HMDB0251566;LMFA08010001	C12 H25 N O	17.975	C13831	pos	-	-	-	-	Lipids and lipid-like molecules	Fatty Acyls	1120-16-7	Fatty amides	2754.91	2784	99.28	0.2512913742254	94.8	5.594	5.597	6.037	5.784	5.75	5.798	5.667	6.027	6.014	6.011	6.028	6.047	5.817	6.171	6.002	5.993	6.174	5.932
3-Methyl-1H-Indene	metab_172	Hydrocarbons	Unknown hydrocarbons	-	-	-	-	C10 H10	10.883	-	pos	-	-	-	-	-	-	767-60-2	-	1624.81	1597	98.8	0.075727372808746	93.8	5.028	4.885	5.553	4.578	4.644	4.947	4.443	5.543	5.53	5.529	5.544	5.563	5.441	5.597	5.463	5.413	5.393	5.476
P-Mentha-1,3,8-Triene	metab_173	Terpenoids	Monoterpenoids	herbal;woody;camphor;turpentine	-	-	HMDB0037013	C10 H14	7.529	-	pos	-	-	-	-	Lipids and lipid-like molecules	Prenol lipids	18368-95-1	Monoterpenoids	1391.3	1375	99.18	0.16770870109656	93	7.748	7.858	7.565	7.92	7.924	7.915	7.746	7.548	7.569	7.597	7.606	7.646	7.763	7.758	7.745	7.772	7.751	7.778
6-Ethyl-2-Methyldecane	metab_174	Hydrocarbons	Alkanes	-	-	-	-	C13 H28	7.68	-	pos	-	-	-	-	-	-	62108-21-8	-	1401.11	1390	99.45	0.10049000087983	95.4	6.947	6.956	7.174	6.893	6.93	6.914	6.886	7.164	7.152	7.149	7.167	7.185	6.86	6.825	6.894	6.888	6.874	6.954
(S)-(-)-2-Methyl-1-Butanol	metab_175	Alcohols	Alcohols	onion;wine	-	-	-	C5 H12 O	3.727	-	pos	-	-	-	-	-	-	1565-80-6	-	1126.56	1109	98.91	0.20756460818169	95.4	5.909	5.982	6.134	5.938	5.931	5.805	5.998	6.124	6.111	6.117	6.125	6.144	5.627	5.633	5.867	5.907	5.802	5.659
Delta-Selinene	metab_176	Terpenoids	Sesquiterpenoids	-	-	-	HMDB0302260	C15 H24	11.596	-	pos	-	-	-	-	Lipids and lipid-like molecules	Prenol lipids	473-14-3	Sesquiterpenoids	1693.1	1728	98.61	0.048473979018523	95	8.135	8.053	7.82	7.972	7.943	8.04	8.226	7.827	7.64	7.784	7.816	7.791	8.008	7.949	7.986	8.043	8.008	8.042
2'-Aminoacetophenone	metab_177	Ketones	Ketones	foxy;sweet	-	-	HMDB0032630	C8 H9 N O	14.965	-	pos	-	-	-	-	Organic oxygen compounds	Organooxygen compounds	551-93-9	Carbonyl compounds	2229.18	2223	99.81	0.26568905777602	92.8	5.709	5.938	5.779	5.916	6.008	5.687	5.82	5.809	5.716	5.725	5.791	5.773	4.846	4.89	5.035	4.753	4.839	5.008
1,2,4,5-Tetramethylbenzene	metab_178	Hydrocarbons	Unknown hydrocarbons	sweet;rancid	-	-	HMDB0244147	C10 H14	8.367	C14534	pos	-	-	-	-	Benzenoids	Benzene and substituted derivatives	95-93-2	Not Available	1445.8	1435	99.48	0.15026137269454	95.1	7.367	7.405	7.863	7.481	7.436	7.516	7.234	7.853	7.84	7.842	7.854	7.873	7.701	7.655	7.599	7.603	7.583	7.658
8,9-Dehydrothymol	metab_179	Alcohols	Alcohols	-	-	-	-	C10 H12 O	13.741	-	pos	-	-	-	-	-	-	18612-99-2	-	1993.86	1976	99.38	0.22596541513359	95	6.497	6.607	6.864	6.711	6.685	6.75	6.437	6.829	6.834	6.889	6.88	6.921	6.56	6.515	6.473	6.473	6.444	6.54
Methyl Vanillate	metab_180	Esters	Esters	butterscotch;vanilla;caramel	-	-	HMDB0240266	C9 H10 O4	16.914	-	pos	-	-	-	-	Benzenoids	Benzene and substituted derivatives	3943-74-6	Benzoic acids and derivatives	2608.85	2600	99.76	0.15897643122794	92.6	5.845	6.004	6.302	5.952	6.028	5.945	5.863	6.17	6.158	6.173	6.2	6.213	5.782	5.878	5.889	5.802	5.93	5.941
4-Propylphenol	metab_181	Phenols	Phenols	phenolic;medicinal	-	-	HMDB0032625	C9 H12 O	14.863	C14311	pos	-	-	-	-	Benzenoids	Benzene and substituted derivatives	645-56-7	Phenylpropanes	2207.61	2244	98.88	0.30087760609261	87.3	5.987	6.027	6.216	5.968	5.936	6.182	5.753	6.207	6.193	6.189	6.208	6.222	5.851	5.844	5.865	5.785	5.722	5.956
2-Heptanol	metab_182	Alcohols	Alcohols	lemon;mushroom;sweet;green;herbal;fresh;grass;bitter;fruity	-	-	HMDB0033908;LMFA05000615	C7 H16 O	6.344	-	pos	-	-	-	-	Lipids and lipid-like molecules	Fatty Acyls	543-49-7	Fatty alcohols	1314.41	1320	99.71	0.16337395776156	95.3	7.303	7.353	7.014	7.326	7.319	7.295	7.211	7.001	7.007	7.044	7.048	7.086	7.196	7.175	7.194	7.207	7.185	7.194
Acetoxyacetone	metab_183	Ketones	Ketones	buttery;fruity	-	-	HMDB0034466	C5 H8 O3	8.043	-	pos	-	-	-	-	Organic oxygen compounds	Organooxygen compounds	592-20-1	Carbonyl compounds	1424.72	1474	97.71	0.085603541826253	95.3	5.306	5.174	5.562	4.967	4.989	5.069	4.948	5.554	5.537	5.535	5.551	5.57	5.261	5.37	5.413	5.36	5.446	5.362
2-Octanol	metab_184	Alcohols	Alcohols	spicy;mushroom;earthy;fatty;green;woody;herbal;fresh	-	-	HMDB0034261;LMFA05000620	C8 H18 O	7.886	-	pos	-	-	-	-	Lipids and lipid-like molecules	Fatty Acyls	123-96-6	Fatty alcohols	1414.51	1412	99.88	0.096598466109315	95.3	7.205	7.257	6.174	7.268	7.263	7.238	7.097	6.17	6.199	6.225	6.206	6.213	6.933	6.97	6.979	6.998	6.982	6.96
7-Epi-Alpha-Selinene	metab_185	Terpenoids	Sesquiterpenoids	-	map00909	Sesquiterpenoid and triterpenoid biosynthesis	-	C15 H24	12.313	C20159	pos	-	-	Metabolism	Metabolism of terpenoids and polyketides	-	-	123123-37-5	-	1778.75	1767	99.54	0.29460701688441	94.9	7.183	7.198	7.427	7.23	7.341	7.241	7.065	7.41	7.426	7.411	7.431	7.428	6.942	6.854	6.936	6.963	6.917	6.985
(Isothiocyanatomethyl)-Benzene	metab_186	Unknown	Unknown	dusty;mild;horseradish;medicinal;watercress;oily	-	-	-	C8 H7 N S	14.301	-	pos	-	-	-	-	-	-	622-78-6	-	2095.79	2109	99.57	0.34408752987929	80.5	6.229	6.233	6.313	6.108	6.123	6.074	6.202	6.302	6.289	6.296	6.304	6.323	5.747	5.706	5.585	5.811	5.782	5.769
Alpha-Farnesene	metab_187	Terpenoids	Sesquiterpenoids	wood;neroli;citrus;sweet;lavender;myrrh;green;bergamot;herbal;lime	map01110;map00909	Biosynthesis of secondary metabolites;Sesquiterpenoid and triterpenoid biosynthesis	HMDB0036065	C15 H24	12.072	C09665	pos	-	-	Metabolism;Metabolism	Global and overview maps;Metabolism of terpenoids and polyketides	Lipids and lipid-like molecules	Prenol lipids	502-61-4	Sesquiterpenoids	1749.33	1745	99.83	0.044081807935565	94.5	8.362	8.34	8.46	8.278	8.283	8.324	8.461	8.471	8.475	8.433	8.486	8.499	8.153	8.211	8.252	8.274	8.254	8.264
Occidentalol	metab_188	Terpenoids	Sesquiterpenoids	-	-	-	-	C15 H24 O	14.488	-	pos	-	-	-	-	-	-	473-17-6	-	2132.6	2092	98.66	0.11228822477687	94.9	6.233	5.487	5.217	6.069	5.83	6.008	6.199	5.174	5.178	5.199	5.214	5.234	6.216	6.289	5.408	6.31	6.338	6.282
Dibutyl Phthalate	metab_189	Esters	Esters	-	-	-	HMDB0033244	C16 H22 O4	17.505	C14214	pos	-	-	-	-	Benzenoids	Benzene and substituted derivatives	84-74-2	Benzoic acids and derivatives	2699.08	2680	99.51	0.063160779894924	94.7	5.896	5.919	7.443	5.864	5.865	5.912	5.787	7.312	7.303	7.201	7.419	7.374	6.081	6.085	6.134	6.113	6.117	6.137
4-Methylhexan-3-Ol	metab_190	Alcohols	Alcohols	-	-	-	-	C7 H16 O	10.651	-	pos	-	-	-	-	-	-	615-29-2	-	1602.59	1583	99.15	0.066703253292832	93.9	6.469	6.51	6.269	6.574	5.586	6.6	6.479	6.257	6.247	6.22	6.258	6.278	5.781	5.875	5.98	6.044	6.006	5.95
(1,1-Dimethylnonyl)Benzene	metab_191	Hydrocarbons	Unknown hydrocarbons	-	-	-	-	C17 H28	12.336	-	pos	-	-	-	-	-	-	55191-25-8	-	1781.56	1821	98.51	0.018656862944776	94.5	6.392	6.621	6.656	6.774	6.886	6.57	6.569	6.645	6.632	6.631	6.647	6.659	6.372	6.287	6.237	6.368	6.313	6.379
Methyl Ethyl Ketone	metab_192	Ketones	Ketones	sweet;ether;camphor;sharp;fruity;acetone	-	-	HMDB0000474	C4 H8 O	1.572	C02845	pos	-	-	-	-	Organic oxygen compounds	Organooxygen compounds	78-93-3	Carbonyl compounds	907.92	907	99.93	0.10683985655557	94.5	5.504	5.403	5.759	5.288	5.28	5.394	5.26	5.748	5.735	5.734	5.75	5.769	5.516	5.561	5.598	5.57	5.649	5.616
(+)-Bicyclogermacrene	metab_193	Terpenoids	Sesquiterpenoids	-	-	-	-	C15 H24	12.281	-	pos	-	-	-	-	-	-	24703-35-3	-	1774.85	1738	98.54	0.087699	94.4	8.809	8.703	6.299	8.603	8.599	8.676	8.844	5.684	5.531	5.569	5.662	6.67	8.838	8.65	8.7	8.666	8.649	8.665
Geranic Acid	metab_194	Terpenoids	Monoterpenoids	dry;lemon;woody;feet;green;sour;musty;weedy	-	-	HMDB0036103;LMFA01030784	C10 H16 O2	15.486	C16461	pos	-	-	-	-	Lipids and lipid-like molecules	Prenol lipids	459-80-3	Monoterpenoids	2340.79	2347	99.82	0.2824175295648	94.4	6.304	6.508	7.27	6.661	6.575	6.505	6.539	7.2	7.227	7.265	7.277	7.273	6.35	6.379	6.391	6.416	6.36	6.435
1,2,4-Triethylbenzene	metab_195	Hydrocarbons	Unknown hydrocarbons	-	-	-	-	C12 H18	9.315	-	pos	-	-	-	-	-	-	877-44-1	-	1508.08	1495	99.4	0.17144266347757	94.2	7.239	7.127	7.437	7.07	7.019	7.11	7.246	7.427	7.414	7.413	7.428	7.447	7.138	7.14	7.082	7.186	7.16	7.164
1-Methyl-4-(1-Methylethenyl)-1,2-Cyclohexanediol	metab_196	Terpenoids	Monoterpenoids	minty;cool	-	-	HMDB0256048	C10 H18 O2	15.156	C18020	pos	-	-	-	-	Lipids and lipid-like molecules	Prenol lipids	1946-00-5	Monoterpenoids	2269.56	2281	99.65	0.12998224593681	95	6.432	6.536	6.696	6.62	6.653	6.597	6.403	6.705	6.692	6.691	6.706	6.726	6.152	6.173	6.242	6.218	6.212	6.254
Cinnamaldehyde	metab_197	Aldehydes	Aldehydes	lilac;sweet;candy;paint;warm;cinnamon;spice	map01100;map00940;map01110	Metabolic pathways;Phenylpropanoid biosynthesis;Biosynthesis of secondary metabolites	HMDB0003441	C9 H8 O	14.034	C00903	pos	-	-	Metabolism;Metabolism;Metabolism	Global and overview maps;Biosynthesis of other secondary metabolites;Global and overview maps	Phenylpropanoids and polyketides	Cinnamaldehydes	14371-10-9	Not Available	2046.89	2040	99.77	0.075679580285681	91.3	5.479	5.324	5.757	5.235	5.225	5.384	5.114	5.746	5.733	5.732	5.748	5.767	5.556	5.585	5.61	5.59	5.613	5.595
3-Methylheptan-4-One	metab_198	Ketones	Ketones	-	-	-	LMFA12000026	C8 H16 O	8.3	-	pos	-	-	-	-	-	-	15726-15-5	-	1441.44	1403	98.12	0.066413026116991	88.3	6.914	6.805	7.16	6.737	6.706	6.828	6.105	7.15	7.137	7.136	7.151	7.171	6.975	6.919	6.988	6.994	6.974	6.942
Eugenol Acetate	metab_199	Phenol esters	Phenol esters	lilac;sweet;malty;carnation;woody;fresh;spice	-	-	-	C12 H14 O3	15.119	-	pos	-	-	-	-	-	-	93-28-7	-	2261.73	2263	99.96	0.17558504538259	94.6	6.726	6.873	5.879	6.641	6.722	6.663	6.642	5.899	5.944	5.891	5.985	6.094	6.756	6.796	6.821	6.734	6.86	6.732
2-Hexyne	metab_200	Hydrocarbons	Alkynes	-	-	-	-	C6 H10	1.537	-	pos	-	-	-	-	-	-	764-35-2	-	904.224	863	96.74	0.18842516915569	95	6.618	6.614	7.278	6.626	6.564	6.666	6.467	7.26	7.24	7.272	7.276	7.314	6.7	6.711	6.688	6.656	6.658	6.646
(E)-Calamenene	metab_201	Terpenoids	Sesquiterpenoids	-	-	-	-	C15 H22	12.378	-	pos	-	-	-	-	-	-	73209-42-4	-	1786.69	1826	98.52	0.14714412009932	89.1	6.246	6.171	8.447	6.182	6.178	6.226	6.278	8.438	8.447	8.408	8.426	8.425	6.051	5.966	6.002	6.05	6.025	6.015
Cis-5-Ethenyltetrahydro-Alpha,Alpha,5-Trimethyl-2-Furanmethanol	metab_202	Organoheterocyclic compounds	Furans	alcoholic;flower;musty;camphor	-	-	-	C10 H18 O2	8.21	-	pos	-	-	-	-	-	-	5989-33-3	-	1435.59	1437	99.93	0.09037168855962	94.9	7.818	7.818	7.737	7.858	7.875	7.854	7.668	7.738	7.732	7.746	7.742	7.78	8.355	8.433	8.442	8.445	8.453	8.47
Nonan-1-Ol	metab_203	Alcohols	Alcohols	fatty;dusty;rose;fat;green;clean;wet;orange;fresh;bitter;oily	-	-	HMDB0031265;LMFA05000092	C9 H20 O	11.229	C14696	pos	-	-	-	-	Lipids and lipid-like molecules	Fatty Acyls	143-08-8	Fatty alcohols	1657.95	1660	99.91	0.099981067254277	94.9	7.18	7.139	7.457	7.122	7.011	7.128	6.972	7.446	7.433	7.432	7.448	7.467	7.157	7.197	7.208	7.244	7.231	7.261
Cis-4-Hexen-1-Ol	metab_204	Alcohols	Alcohols	-	-	-	-	C6 H12 O	7.331	-	pos	-	-	-	-	-	-	928-91-6	-	1378.46	1422	97.9	0.22444741955479	94.9	6.279	6.537	6.46	6.517	6.452	6.545	6.486	6.435	6.417	6.493	6.451	6.462	6.226	6.237	6.299	6.293	6.293	6.344
Eremoligenol	metab_205	Terpenoids	Sesquiterpenoids	-	-	-	-	C15 H26 O	14.585	-	pos	-	-	-	-	-	-	10219-71-3	-	2151.89	2191	98.77	0.12842370934243	94.8	7.876	7.814	8.012	7.733	7.709	7.799	7.976	8.007	7.989	7.988	8.009	8.022	7.721	7.651	7.706	7.741	7.709	7.726
1,2,4A,5,6,8A-Hexahydro-1-Isopropyl-4,7-Dimethylnaphthalene	metab_206	Terpenoids	Sesquiterpenoids	-	-	-	-	C15 H24	12.416	-	pos	-	-	-	-	-	-	24406-05-1	-	1791.33	1815	99.1	0.10345508049064	94.7	6.288	6.327	6.586	6.344	6.37	6.298	6.289	6.575	6.562	6.562	6.577	6.596	6.25	6.261	6.388	6.341	6.322	6.318
(Z)-3-Hexenyl Ester Hexanoic Acid	metab_207	Esters	Esters	waxy;prune;pear;wine;tropical;fruity;green;pineapple;grassy	-	-	-	C12 H22 O2	11.776	-	pos	-	-	-	-	-	-	31501-11-8	-	1713.19	1729	99.37	0.19134607751923	94.1	6.224	5.861	6.6	5.794	6.399	6.626	5.852	6.587	6.571	6.573	6.588	6.603	6.244	6.304	6.383	6.409	6.421	6.462
Octanoic Acid, 5-(Acetyloxy)-, Methyl Ester	metab_208	Esters	Esters	-	-	-	-	C11 H20 O4	13.279	-	pos	-	-	-	-	-	-	35234-23-2	-	1917.25	1904	99.52	0.10033301258915	88.1	6.263	6.241	6.491	6.109	6.07	6.164	6.303	6.48	6.467	6.466	6.482	6.501	6.268	6.158	6.226	6.216	6.246	6.274
Chrysanthenol	metab_209	Terpenoids	Monoterpenoids	-	-	-	-	C10 H16 O	12.129	-	pos	-	-	-	-	-	-	38043-83-3	-	1756.29	1764	99.7	0.46726933379456	87.8	5.276	5.014	5.667	5.424	5.475	5.301	5.545	5.657	5.643	5.643	5.658	5.677	5.203	5.399	5.437	5.532	5.368	5.231
N,N-Dibutylformamide	metab_210	Organicnitrogen compounds	Amides	-	-	-	-	C9 H19 N O	12.198	-	pos	-	-	-	-	-	-	761-65-9	-	1764.71	1757	99.7	0.14269584420562	94.9	6.076	6.039	6.361	5.959	5.939	6.083	5.962	6.35	6.337	6.336	6.352	6.371	6.13	6.079	6.121	6.1	6.097	6.163
Benzyl Isoamyl Ether	metab_211	Ethers	Ethers	-	-	-	-	C12 H18 O	11.509	-	pos	-	-	-	-	-	-	122-73-6	-	1684.77	1668	99.31	0.076862980948787	94	7.717	7.347	7.768	7.31	7.363	7.297	7.602	7.758	7.746	7.731	7.741	7.78	7.469	7.391	7.506	7.485	7.451	7.424
1-Heptanol	metab_212	Alcohols	Alcohols	coconut;peony;sweet;musty;strawberry;green;violet;herbal;woody;leafy	-	-	HMDB0031479	C7 H16 O	8.438	-	pos	-	-	-	-	Lipids and lipid-like molecules	Fatty Acyls	111-70-6	Fatty alcohols	1450.42	1453	99.88	0.11591448489088	88.1	6.656	6.597	6.948	6.696	6.636	6.642	6.62	6.939	6.926	6.929	6.939	6.963	6.645	6.664	6.696	6.702	6.71	6.71
1-Hepten-3-One	metab_213	Ketones	Ketones	metallic	-	-	HMDB0303836;LMFA12000098	C7 H12 O	5.183	-	pos	-	-	-	-	Organic oxygen compounds	Organooxygen compounds	2918-13-0	Carbonyl compounds	1235.95	1221	99.16	0.1086389117468	88	5.332	5.335	5.574	5.52	5.5	5.162	5.279	5.571	5.552	5.55	5.565	5.591	5.292	5.106	5.403	5.259	5.419	5.131
6-Methylhept-5-En-2-Ol	metab_214	Alcohols	Alcohols	coriander;sweet;green;oily	-	-	HMDB0030030;LMFA05000566	C8 H16 O	8.585	C07288	pos	-	-	-	-	Lipids and lipid-like molecules	Fatty Acyls	1569-60-4	Fatty alcohols	1459.99	1461	99.95	0.10499599093384	94.8	8.944	8.859	9.032	8.781	8.796	8.829	8.7	9.024	9.023	9.031	9.052	9.056	9.151	9.246	9.252	9.257	9.251	9.241
2-Methylundecane	metab_215	Hydrocarbons	Alkanes	-	-	-	HMDB0059888	C12 H26	4.177	-	pos	-	-	-	-	Hydrocarbons	Saturated hydrocarbons	7045-71-8	Alkanes	1162.13	1155	99.57	0.16444720997744	94.8	4.939	4.959	5.728	4.838	4.862	4.779	4.956	5.73	5.733	5.48	5.587	5.472	4.585	4.798	4.765	4.837	4.785	4.725
Dimethyl Adipate	metab_216	Esters	Esters	-	-	-	HMDB0041606	C8 H14 O4	12.589	C14570	pos	-	-	-	-	Lipids and lipid-like molecules	Fatty Acyls	627-93-0	Fatty acid esters	1814.83	1807	99.7	0.24394708649027	94.7	6.549	6.741	7.206	6.821	6.652	6.962	6.517	7.196	7.183	7.182	7.247	7.216	7.425	7.318	7.024	6.893	7.049	7.275
Lilac Alcohol	metab_217	Organoheterocyclic compounds	Furans	-	-	-	HMDB0036099	C10 H18 O2	12.644	-	pos	-	-	-	-	Organoheterocyclic compounds	Tetrahydrofurans	33081-36-6	Not Available	1822.82	1842	99.28	0.25357603071913	94.3	6.799	6.818	6.859	6.758	6.567	6.974	6.47	6.782	6.653	6.762	6.76	6.621	7.397	7.241	7.248	7.085	7.153	7.312
Cis-3-Hexenyl Salicylate	metab_218	Esters	Esters	-	-	-	HMDB0061942	C13 H16 O3	15.339	-	pos	-	-	-	-	Benzenoids	Benzene and substituted derivatives	65405-77-8	Benzoic acids and derivatives	2308.55	2280	99.14	0.37260243344498	94.8	3.785	4.074	4.37	4.06	3.781	4.165	4.325	4.362	4.355	4.328	4.348	4.386	3.907	4.319	4.135	4.367	3.999	4.277
2-Ethyl-1-Butanol	metab_219	Alcohols	Alcohols	-	-	-	-	C6 H14 O	6.806	-	pos	-	-	-	-	-	-	97-95-0	-	1344.39	1312	98.3	0.18936105202337	87.6	6.2	6.174	6.325	6.139	6.119	6.083	6.166	6.311	6.298	6.297	6.313	6.332	5.885	5.93	5.978	6.023	6.045	5.96
Allyl Benzoate	metab_220	Esters	Esters	-	-	-	HMDB0040592	C10 H10 O2	12.612	-	pos	-	-	-	-	Benzenoids	Benzene and substituted derivatives	583-04-0	Benzoic acids and derivatives	1818.17	1808	99.61	0.039284595751141	89.6	6.311	6.262	6.359	6.29	6.404	6.288	6.268	6.349	6.336	6.335	6.35	6.37	6.02	5.975	6.026	6.068	6.021	6.05
Diethylene Glycol Diacetate	metab_221	Esters	Esters	-	-	-	-	C8 H14 O5	13.725	-	pos	-	-	-	-	-	-	628-68-2	-	1991.21	1970	99.26	0.13095521725755	90.8	5.077	4.883	5.271	4.794	4.779	5.004	4.702	5.259	5.246	5.245	5.261	5.28	4.862	5.003	5.051	4.991	5.04	5.068
(3R,6R)-6-Ethenyl-2,2,6-Trimethyloxan-3-Ol	metab_222	Organoheterocyclic compounds	Other organoheterocyclic compounds	-	-	-	HMDB0031441	C10 H18 O2	12.16	-	pos	-	-	-	-	Organoheterocyclic compounds	Oxanes	14009-71-3	Not Available	1760.07	1751	99.64	0.016658560428692	94.6	9.099	9.089	9.343	9.157	9.17	9.126	8.946	9.34	9.332	9.342	9.345	9.377	9.595	9.637	9.575	9.549	9.561	9.609
2,3,4,4A,5,6,7,8-Octahydro-4,4A-Dimethyl-6-(1-Methylethylidene)-2-Naphthol	metab_223	Terpenoids	Sesquiterpenoids	-	-	-	-	C15 H24 O	15.692	-	pos	-	-	-	-	-	-	1380573-94-3	-	2385.96	2405	99.45	0.11422755119642	94.6	7.251	7.221	6.385	7.1	7.179	7.189	7.205	6.36	6.407	6.373	6.408	6.452	7.161	7.172	7.21	7.239	7.232	7.211
Cosmene	metab_224	Hydrocarbons	Alkenes	-	-	-	-	C10 H14	8.005	-	pos	-	-	-	-	-	-	460-01-5	-	1422.25	1446	98.87	0.17748684462687	93.6	7.508	7.61	8.149	7.68	7.688	7.665	7.503	8.158	8.153	8.217	8.193	8.268	7.514	7.514	7.506	7.539	7.516	7.54
1,2,4-Triisopropylbenzene	metab_225	Terpenoids	Monoterpenoids	-	-	-	-	C15 H24	9.782	-	pos	-	-	-	-	-	-	948-32-3	-	1540.87	1528	99.42	0.20414978465034	92.8	6.786	6.789	7.211	6.672	6.69	6.755	6.877	6.95	6.927	6.926	6.951	6.961	6.42	7.892	6.434	6.445	6.416	6.516
2,5,5,8A-Tetramethyl-3,4,4A,5,6,8A-Hexahydro-2H-Chromene	metab_226	Organoheterocyclic compounds	Pyrans	-	-	-	-	C13 H22 O	9.02	-	pos	-	-	-	-	-	-	41678-32-4	-	1488.29	1492	99.83	0.47725554033051	94.6	6.515	6.711	5.229	6.829	6.856	6.676	6.599	5.188	5.203	5.261	5.261	5.308	6.503	6.515	6.404	6.398	6.399	6.543
P-Mentha-1(7),2-Dien-8-Ol	metab_227	Terpenoids	Monoterpenoids	-	-	-	-	C10 H16 O	12.313	-	pos	-	-	-	-	-	-	65293-09-6	-	1778.75	1778	99.97	0.11506311884131	94.4	7.69	7.71	7.306	7.74	7.696	7.728	7.656	7.28	7.254	7.291	7.269	7.303	7.726	7.737	7.728	7.679	7.759	7.802
P-Menth-1-En-9-Al	metab_228	Terpenoids	Monoterpenoids	-	-	-	HMDB0059885	C10 H16 O	10.766	-	pos	-	-	-	-	Lipids and lipid-like molecules	Prenol lipids	29548-14-9	Monoterpenoids	1613.6	1625	99.51	0.078739906301421	87.6	6.927	6.925	7.379	6.916	6.901	7.046	6.693	7.36	7.359	7.373	7.36	7.399	7.384	7.311	7.254	7.262	7.23	7.348
Triethyl Phosphate	metab_229	Esters	Esters	-	-	-	HMDB0259191	C6 H15 O4 P	11.137	-	pos	-	-	-	-	Organic acids and derivatives	Organic phosphoric acids and derivatives	78-40-0	Phosphate esters	1649.14	1658	99.63	0.28882432851894	94.5	4.679	4.927	4.911	5.087	5.155	4.59	4.587	4.9	4.886	4.886	4.902	4.921	4.602	4.552	4.749	4.554	4.668	4.835
Anethole	metab_230	Phenol ethers	Phenol ethers	balsamic;sweet;anise;licorice;mimosa	map00940;map01110	Phenylpropanoid biosynthesis;Biosynthesis of secondary metabolites	HMDB0030837	C10 H12 O	12.673	C10428	pos	-	-	Metabolism;Metabolism	Biosynthesis of other secondary metabolites;Global and overview maps	Benzenoids	Phenol ethers	104-46-1	Anisoles	1827.03	1827	100	0.42798807250318	94.1	7.24	7.316	7.341	7.367	7.4	7.199	7.673	7.33	7.301	7.3	7.328	7.341	5.61	5.551	5.77	5.696	5.603	5.627
1-Isopropyl-4,7-Dimethyl-1,2,4A,5,8,8A-Hexahydronaphthalene	metab_231	Terpenoids	Sesquiterpenoids	woody;green	-	-	-	C15 H24	11.582	-	pos	-	-	-	-	-	-	523-47-7	-	1691.76	1720	98.87	0.083169404596836	93.2	8.359	8.271	7.446	8.2	8.159	8.251	8.434	7.411	7.444	7.425	7.406	7.442	8.231	8.166	8.195	8.245	8.21	8.241
O-Tolunitrile	metab_232	Unknown	Unknown	-	-	-	-	C8 H7 N	13.353	-	pos	-	-	-	-	-	-	529-19-1	-	1929.52	1912	99.37	0.11826206732308	89.9	5.083	5.006	5.193	4.913	4.949	5.08	4.886	5.18	5.167	5.166	5.181	5.2	4.919	4.825	4.874	4.745	4.822	4.719
Methyl Vinyl Ketone	metab_233	Ketones	Ketones	pungent	-	-	HMDB0061873	C4 H6 O	2.121	C20701	pos	-	-	-	-	Organic oxygen compounds	Organooxygen compounds	78-94-4	Carbonyl compounds	965.892	946	98.55	0.13191493042304	94.5	6.971	6.981	5.923	7.017	6.951	7.059	6.818	5.91	5.891	5.938	5.928	5.966	7.1	7.083	7.051	7.017	7.01	7.089
2-(4A,8-Dimethyl-2,3,4,5,6,7-Hexahydro-1H-Naphthalen-2-Yl)Propan-2-Ol	metab_234	Terpenoids	Sesquiterpenoids	sweet;wood;flower	-	-	HMDB0303761	C15 H26 O	14.671	-	pos	-	-	-	-	Lipids and lipid-like molecules	Prenol lipids	15051-81-7	Sesquiterpenoids	2168.99	2121	98.44	0.18697989608066	87.7	6.834	6.796	7.024	6.752	6.727	6.826	6.928	7.013	7	6.999	7.015	7.063	6.718	6.634	6.699	6.712	6.696	6.724
(2R,8R,8As)-8,8A-Dimethyl-2-(Prop-1-En-2-Yl)-1,2,3,7,8,8A-Hexahydronaphthalene	metab_235	Terpenoids	Sesquiterpenoids	-	-	-	-	C15 H22	12.381	-	pos	-	-	-	-	-	-	5090-61-9	-	1787.06	1815	98.94	0.15607292118261	93.7	7.081	7.05	7.253	7.053	7.069	7.054	7.09	7.242	7.229	7.228	7.244	7.263	6.915	6.895	6.891	6.961	6.907	6.905
[1,1'-Biphenyl]-4-Amine	metab_236	Organicnitrogen compounds	Amines	-	-	-	HMDB0013195	C12 H11 N	16.952	C10998	pos	-	-	-	-	Benzenoids	Benzene and substituted derivatives	92-67-1	Biphenyls and derivatives	2614.66	2636	99.44	0.14050412651701	92.9	4.616	4.77	5.3	4.706	4.781	4.95	5.088	5.289	5.276	5.275	5.291	5.311	5.411	5.007	5.105	5.331	5.146	5.425
1,2-Butanediol	metab_237	Alcohols	Alcohols	-	-	-	-	C4 H10 O2	10.659	-	pos	-	-	-	-	-	-	584-03-2	-	1603.35	1563	98.23	0.080551125625477	92.2	5.313	5.15	5.829	5.129	5.214	5.09	5.059	5.819	5.806	5.774	5.82	5.839	5.53	5.623	5.761	5.783	5.745	5.713
Dihydro-Beta-Ionol	metab_238	Terpenoids	Sesquiterpenoids	woody	-	-	-	C13 H24 O	13.441	-	pos	-	-	-	-	-	-	3293-47-8	-	1944.11	1951	99.76	0.62676448853693	94.5	5.556	5.555	5.837	5.612	5.429	5.797	4.9	5.684	5.694	5.877	5.773	5.755	5.76	5.713	5.595	5.528	5.5	5.666
2-Methoxy-4-Vinylphenol	metab_239	Phenols	Phenols	peanut;smoke;spicy;curry;lilac	-	-	HMDB0013744	C9 H10 O2	14.829	C17883	pos	-	-	-	-	Benzenoids	Phenols	7786-61-0	Methoxyphenols	2200.42	2198	99.92	0.15824186334648	90.2	5.95	6.043	6.36	6.037	6.036	6.008	5.97	6.282	6.282	6.333	6.284	6.315	6.205	6.266	6.261	6.264	6.274	6.3
2-(2,2,3-Trimethylcyclopent-3-En-1-Yl)Acetaldehyde	metab_240	Terpenoids	Monoterpenoids	herbal;leafy;green;woody	-	-	HMDB0034973	C10 H16 O	9.305	-	pos	-	-	-	-	Lipids and lipid-like molecules	Prenol lipids	4501-58-0	Monoterpenoids	1507.37	1499	99.61	0.36911739211862	91.7	5.299	5.127	5.342	5.117	5.119	5.156	5.203	5.332	5.319	5.318	5.333	5.375	4.907	3.91	4.231	4.122	4.917	3.997
3,4-Dimethoxyphenylacetone	metab_241	Ketones	Ketones	-	-	-	-	C11 H14 O3	16.17	-	pos	-	-	-	-	-	-	776-99-8	-	2483.47	2470	99.62	0.17956557962222	89.7	5.133	4.434	5.456	5.074	4.826	5.044	4.968	5.445	5.433	5.431	5.447	5.466	5.271	5.341	4.716	5.309	5.359	5.353
(-)-Beta-Bourbonene	metab_242	Terpenoids	Sesquiterpenoids	herbal;herb;woody	-	-	-	C15 H24	9.424	-	pos	-	-	-	-	-	-	5208-59-3	-	1515.73	1526	99.53	0.19449339698574	93.9	7.021	7.471	6.901	7.39	7.231	7.121	6.838	6.89	6.877	6.876	6.892	6.911	5.971	6.109	6.148	6.224	6.186	6.185
Gamma-Nonalactone	metab_243	Organoheterocyclic compounds	Other organoheterocyclic compounds	waxy;coconut;peach;sweet;buttery;creamy;oily	-	-	-	C9 H16 O2	13.953	C08501	pos	-	-	-	-	-	-	104-61-0	-	2032.05	2024	99.72	0.11095175196659	93.4	6.466	6.261	6.753	6.199	6.116	6.272	6.265	6.736	6.723	6.722	6.738	6.757	6.601	6.507	6.596	6.559	6.612	6.633
Propargyl Propionate	metab_244	Esters	Esters	-	-	-	-	C6 H8 O2	5.939	-	pos	-	-	-	-	-	-	1932-92-9	-	1287.52	1309	98.87	0.093777376570777	92.5	5.72	5.692	5.813	5.734	5.733	5.671	5.617	5.802	5.79	5.783	5.804	5.823	5.438	5.437	5.457	5.462	5.465	5.418
2,6-Dimethyl-3,7-Octadiene-2,6-Diol	metab_245	Alcohols	Alcohols	-	-	-	HMDB0036990	C10 H18 O2	13.393	-	pos	-	-	-	-	Organic oxygen compounds	Organooxygen compounds	13741-21-4	Alcohols and polyols	1936.15	1945	99.69	0.12691751401404	94.3	8.281	8.286	6.377	8.276	8.239	8.375	8.065	6.344	6.324	6.355	6.342	6.371	8.476	8.475	8.49	8.385	8.423	8.489
(2R,5R)-Rel-5-Ethenyltetrahydro-Alpha,Alpha,5-Trimethyl-2-Furanmethanol	metab_246	Organoheterocyclic compounds	Other organoheterocyclic compounds	-	-	-	-	C10 H18 O2	8.69	-	pos	-	-	-	-	-	-	34995-77-2	-	1466.82	1452	99.3	0.084519839392317	94.2	9.133	9.172	9.235	9.198	9.159	9.205	9.07	9.233	9.209	9.244	9.238	9.251	9.703	9.752	9.71	9.682	9.698	9.749
Nopyl Acetate	metab_247	Terpenoids	Monoterpenoids	-	-	-	-	C13 H20 O2	12.563	-	pos	-	-	-	-	-	-	128-51-8	-	1811.05	1777	98.68	0.164093	92.3	5.596	5.61	5.718	5.643	5.621	5.63	5.424	5.707	5.694	5.693	5.709	5.728	5.392	5.175	5.234	5.259	5.208	5.343
Methyl Octanoate	metab_248	Esters	Esters	waxy;vegetable;sweet;orange;green;herbal;aldehydic	-	-	HMDB0031291;LMFA07010446	C9 H18 O2	7.483	-	pos	-	-	-	-	Lipids and lipid-like molecules	Fatty Acyls	111-11-5	Fatty acid esters	1388.32	1389	99.97	0.2232131149535	94.3	4.699	4.884	5.98	4.869	4.778	4.881	4.785	5.951	5.816	5.855	5.845	5.792	4.968	4.964	5.047	5.033	5.051	5.089
4,5-Dimethyl-2-Hepten-3-Ol	metab_249	Alcohols	Alcohols	-	-	-	-	C9 H18 O	13.081	-	pos	-	-	-	-	-	-	55956-37-1	-	1886.34	1876	99.62	0.098594473839573	86.4	5.144	5.005	5.246	5.013	4.993	5.017	4.86	5.235	5.224	5.221	5.237	5.27	4.859	4.858	4.948	4.89	4.88	4.938
Trans-3-Hexen-1-Ol	metab_250	Alcohols	Alcohols	fatty;earthy;intensely;green;mossy;fresh;bitter	-	-	-	C6 H12 O	8.051	-	pos	-	-	-	-	-	-	928-97-2	-	1425.24	1386	98.06	0.053233072727585	93.8	6.695	6.708	6.95	6.681	6.743	6.617	6.751	6.94	6.927	6.925	6.942	6.96	6.624	6.572	6.631	6.701	6.662	6.541
Cuparene	metab_251	Terpenoids	Sesquiterpenoids	-	-	-	HMDB0302719;LMPR0103140001	C15 H22	12.454	-	pos	-	-	-	-	Lipids and lipid-like molecules	Prenol lipids	16982-00-6	Sesquiterpenoids	1795.97	1825	98.9	0.040550352581973	93.5	6.133	6.039	5.969	6.135	6.148	6.086	6.129	6.026	6.178	6.254	6.19	5.791	5.991	5.988	6.022	6.076	6.048	6.078
Butyrophenone	metab_252	Ketones	Ketones	-	-	-	HMDB0249483	C10 H12 O	12.283	-	pos	-	-	-	-	Organic oxygen compounds	Organooxygen compounds	495-40-9	Carbonyl compounds	1775.09	1793	99.31	0.11103252724701	89.6	6.98	7.008	7.314	7.103	6.781	7.173	6.824	7.304	7.293	7.292	7.307	7.325	7.14	7.059	7.056	6.981	6.979	7.142
Trans,Trans-Farnesol	metab_253	Terpenoids	Sesquiterpenoids	linden;angelica;lilac;waxy;sweet;anise;pear;balsamic;mild;grapefruit;muguet;orange;fresh;lily	-	-	-	C15 H26 O	15.238	-	pos	-	-	-	-	-	-	16106-95-9	-	2286.89	2287	100	0.26333251982697	94.1	7.174	7.075	7.715	6.665	6.758	7.023	6.612	7.73	7.737	7.747	7.751	7.794	7.366	7.45	7.474	7.455	7.456	7.486
4-Allylphenol	metab_254	Phenols	Phenols	medicine;medicinal;phenolic;phenol	-	-	-	C9 H10 O	15.485	-	pos	-	-	-	-	-	-	501-92-8	-	2340.57	2334	99.81	0.32382154261266	91.5	5.232	5.45	7.393	5.571	5.699	5.212	5.583	7.383	7.37	7.369	7.384	7.403	7.042	7.197	7.17	7.253	7.267	7.219
5-Tridecanol	metab_255	Alcohols	Alcohols	-	-	-	-	C13 H28 O	12.961	-	pos	-	-	-	-	-	-	58783-82-7	-	1868.9	1873	99.85	0.17095748832556	87.3	6.904	6.746	7.004	6.846	6.713	6.812	6.807	6.993	6.98	6.979	6.995	7.014	6.632	6.573	6.71	6.636	6.684	6.727
Hexadecan-2-One	metab_256	Ketones	Ketones	fruity	-	-	HMDB0031052;LMFA12000187	C16 H32 O	14.451	-	pos	-	-	-	-	Organic oxygen compounds	Organooxygen compounds	18787-63-8	Carbonyl compounds	2125.25	2121	99.86	0.21875375080009	92.7	6.491	6.499	7.178	6.534	6.691	6.573	6.237	7.167	7.189	7.153	7.169	7.188	6.788	7.118	6.933	6.987	6.884	6.982
1,5,7-Trimethyl-1,2,3,4-Tetrahydronaphthalene	metab_257	Hydrocarbons	Unknown hydrocarbons	-	-	-	HMDB0059696	C13 H18	8.939	-	pos	-	-	-	-	Benzenoids	Tetralins	21693-55-0	Not Available	1483.02	1462	99.01	0.12699985454672	94.1	4.75	4.829	5.24	4.783	4.814	4.764	4.792	5.229	5.216	5.215	5.231	5.25	5.027	4.977	5.004	5.028	4.958	5.017
P-Mentha-1,5-Dien-8-Ol	metab_258	Terpenoids	Monoterpenoids	-	-	-	-	C10 H16 O	11.851	-	pos	-	-	-	-	-	-	1686-20-0	-	1722.34	1689	98.64	0.11767391137913	93.9	7.807	7.897	8.106	7.976	7.956	7.911	7.807	8.099	8.104	8.102	8.106	8.129	7.845	7.833	7.836	7.87	7.842	7.892
Nerol	metab_259	Terpenoids	Monoterpenoids	neroli;natural;citrus;sweet;magnolia;bitter	-	-	HMDB0005812;LMPR0102010010	C10 H18 O	12.447	C09871	pos	-	-	-	-	Lipids and lipid-like molecules	Prenol lipids	106-25-2	Monoterpenoids	1795.12	1797	99.93	0.13758212635634	94	6.917	7.172	7.404	7.308	7.331	7.056	6.879	7.393	7.38	7.379	7.395	7.414	7.105	7.134	7.048	7.11	7.096	7.132
Palustrol	metab_260	Terpenoids	Sesquiterpenoids	-	-	-	HMDB0302999	C15 H26 O	13.354	-	pos	-	-	-	-	Lipids and lipid-like molecules	Prenol lipids	5986-49-2	Sesquiterpenoids	1929.68	1934	99.85	0.14525920303719	94	5.223	5.182	5.581	5.302	5.215	5.314	4.992	5.57	5.556	5.915	5.572	5.581	6.357	6.423	6.47	6.521	6.543	6.501
Chamazulene	metab_261	Terpenoids	Sesquiterpenoids	-	-	-	HMDB0036470;LMPR0103410002	C14 H16	15.615	C09633	pos	-	-	-	-	Lipids and lipid-like molecules	Prenol lipids	529-05-5	Sesquiterpenoids	2369.08	2370	99.97	0.11711151903492	93.7	5.67	5.654	5.925	5.6	5.543	5.659	5.677	5.914	5.902	5.906	5.916	5.935	5.699	5.644	5.671	5.642	5.686	5.698
2-Pyridineethanamine	metab_262	Organicnitrogen compounds	Amines	-	-	-	-	C7 H10 N2	11.893	-	pos	-	-	-	-	-	-	2706-56-1	-	1727.47	1768	98.42	0.11361183775194	89.5	7.009	7.182	6.518	6.933	7.027	6.973	7.053	6.489	6.397	6.467	6.459	6.4	6.251	6.246	6.412	6.354	6.326	6.347
2-Methylquinoline	metab_263	Organoheterocyclic compounds	Quinolines	-	-	-	HMDB0042004;HMDB0302391	C10 H9 N	13.539	-	pos	-	-	-	-	Organoheterocyclic compounds	Quinolines and derivatives	91-63-4	Not Available	1960.36	1946	99.49	0.2258030005268	89.4	4.467	4.622	4.722	4.705	4.691	4.557	4.419	4.711	4.698	4.705	4.713	4.73	4.331	4.201	4.169	4.104	4.126	4.211
1-(1,5-Dimethylhexyl)-4-Methyl-Benzene	metab_264	Terpenoids	Sesquiterpenoids	-	-	-	-	C15 H24	11.579	-	pos	-	-	-	-	-	-	1461-02-5	-	1691.48	1696	99.82	0.15568783523821	93.4	8.056	8.028	8.271	7.982	7.961	8.034	8.094	8.254	8.248	8.251	8.266	8.285	7.977	7.948	7.966	8.003	7.975	7.995
Heptyl Salicylate	metab_265	Esters	Esters	-	-	-	-	C14 H20 O3	15.341	-	pos	-	-	-	-	-	-	6259-77-4	-	2308.99	2332	99.32	0.22800183286778	93.3	4.71	4.361	4.868	4.591	4.543	4.71	4.412	4.935	4.921	4.845	4.936	4.952	5.039	4.523	4.649	4.534	4.44	4.637
2,3-Heptanedione	metab_266	Ketones	Ketones	buttery;cheese;oily	-	-	HMDB0031476;LMFA12000013	C7 H12 O2	4.178	-	pos	-	-	-	-	Organic oxygen compounds	Organooxygen compounds	96-04-8	Carbonyl compounds	1162.21	1152	99.39	0.1132888073366	79.8	4.679	4.734	4.884	4.634	4.615	4.635	4.739	4.873	4.857	4.858	4.876	4.893	4.455	4.526	4.637	4.572	4.486	4.531
Dibutyl Ether	metab_267	Ethers	Ethers	-	-	-	-	C8 H18 O	2.538	-	pos	-	-	-	-	-	-	142-96-1	-	1009.93	973	97.4	0.2381240366369	86.7	5.819	5.823	5.954	5.793	5.738	5.813	5.714	5.937	5.931	5.93	5.945	5.965	5.559	5.614	5.66	5.595	5.638	5.676
Methyl Palmitate	metab_268	Esters	Esters	waxy;fatty;oily	-	-	HMDB0061859	C17 H34 O2	14.908	C16995	pos	-	-	-	-	Lipids and lipid-like molecules	Fatty Acyls	112-39-0	Fatty acid esters	2217.12	2209	99.75	0.1567098647864	93.7	6.328	6.294	6.8	6.181	6.273	6.428	6.146	6.747	6.608	6.709	6.556	6.599	6.273	6.258	6.291	6.235	6.232	6.259
1,5,8-Trimethyl-1,2,3,4-Tetrahydronaphthalene	metab_269	Hydrocarbons	Unknown hydrocarbons	-	-	-	-	C13 H18	11.648	-	pos	-	-	-	-	-	-	21693-51-6	-	1698.08	1655	98.21	0.14068143817929	91	7.158	7.086	6.526	6.999	6.982	7.058	7.18	6.503	6.5	6.466	6.479	6.466	7.063	7.015	7.051	7.086	7.045	7.046
4,8-Dimethyl-1,3,7-Nonatriene	metab_270	Terpenoids	Monoterpenoids	-	-	-	-	C11 H18	6.238	-	pos	-	-	-	-	-	-	51911-82-1	-	1307.53	1304	99.81	0.16639243230245	93.8	6.837	6.755	6.883	6.643	6.615	6.727	6.734	6.853	6.87	6.828	6.809	6.71	6.281	6.348	6.319	6.247	6.287	6.241
4-Ethylbiphenyl	metab_271	Unknown	Unknown	-	-	-	-	C14 H14	15.211	-	pos	-	-	-	-	-	-	5707-44-8	-	2281.18	2244	98.86	0.23965443355859	88.4	5.684	5.702	5.966	5.689	5.64	5.762	5.637	5.957	5.944	5.943	5.959	5.978	5.748	5.692	5.684	5.677	5.699	5.71
4,4,7A-Trimethyl-5,6,7,7A-Tetrahydrobenzofuran-2(4H)-One	metab_272	Organoheterocyclic compounds	Furans	musky;coumarin;red fruit;ripe apricot;woody	-	-	-	C11 H16 O2	15.604	-	pos	-	-	-	-	-	-	15356-74-8	-	2366.67	2327	98.83	0.019905182478522	93.3	5.618	5.677	7.246	5.749	5.746	5.714	5.519	7.143	7.146	7.178	7.196	7.156	5.439	5.434	5.612	5.604	5.627	5.525
1-Tridecyne	metab_273	Hydrocarbons	Alkynes	-	-	-	-	C13 H24	10.184	-	pos	-	-	-	-	-	-	26186-02-7	-	1569.1	1527	98.11	0.15815337412936	86.6	7.315	7.412	7.555	7.433	7.396	7.373	7.304	7.544	7.532	7.53	7.546	7.565	6.922	6.918	6.945	7.004	6.926	6.987
2,4-Hexadienal	metab_274	Aldehydes	Aldehydes	sweet;spicy;green;citrus	-	-	LMFA06000006	C6 H8 O	7.659	C19249	pos	-	-	-	-	-	-	142-83-6	-	1399.74	1402	99.89	0.11166231775093	93.4	6.071	6.087	5.007	6.072	6.099	6.04	6.054	4.931	4.931	5.006	4.994	5.087	6.01	5.934	6	6.014	5.993	5.97
8-Isopropyl-2,5-Dimethyl-1,2,3,4-Tetrahydronaphthalene	metab_275	Terpenoids	Sesquiterpenoids	-	-	-	-	C15 H22	13.016	-	pos	-	-	-	-	-	-	1460-96-4	-	1876.89	1840	98.62	0.087641030216578	92.4	5.461	5.545	6.581	5.662	5.697	5.552	5.542	6.585	6.594	6.555	6.576	6.564	4.986	4.926	4.898	5.016	5.04	5.032
Methyl Nonanoate	metab_276	Esters	Esters	waxy;coconut;sweet;pear;tropical;fruity;wine	-	-	HMDB0031264;LMFA07010963	C10 H20 O2	9.052	-	pos	-	-	-	-	Lipids and lipid-like molecules	Fatty Acyls	1731-84-6	Fatty acid esters	1490.37	1493	99.88	0.26958534309964	93.6	4.73	4.539	4.967	4.564	4.32	4.779	4.535	5.192	4.828	4.833	5.192	5.267	4.978	4.895	4.834	4.807	4.868	4.859
6-Methylquinoline	metab_277	Organoheterocyclic compounds	Quinolines	fecal;civet;tobacco;leather;castoreum	-	-	HMDB0033115	C10 H9 N	14.113	-	pos	-	-	-	-	Organoheterocyclic compounds	Quinolines and derivatives	91-62-3	Not Available	2061.36	2018	98.52	0.11414630418452	87.5	4.554	4.543	4.848	4.56	4.584	4.566	4.448	4.837	4.824	4.823	4.839	4.858	4.545	4.613	4.646	4.634	4.565	4.637
Cis-3-Hexenyl Lactate	metab_278	Esters	Esters	waxy;leafy;sweet;tropical;green;violet;melon;fruity	-	-	HMDB0036213	C9 H16 O3	12.176	-	pos	-	-	-	-	Organic acids and derivatives	Carboxylic acids and derivatives	61931-81-5	Carboxylic acid derivatives	1762.03	1727	98.6	0.10584937991889	83.9	6.231	6.155	6.296	5.873	6.193	6.146	6.26	6.286	6.273	6.264	6.288	6.305	5.954	5.947	5.951	6.023	5.622	6.002
Methyl Citronellate	metab_279	Terpenoids	Monoterpenoids	waxy;apple;sweet;geranium;brandy;fruity	-	-	HMDB0037225	C11 H20 O2	10.122	-	pos	-	-	-	-	Lipids and lipid-like molecules	Prenol lipids	2270-60-2	Monoterpenoids	1564.75	1582	99.25	0.17849386810514	93.4	5.241	5.282	6.369	5.38	5.222	5.406	6.274	6.361	6.348	6.357	6.363	6.382	6.073	6.071	6.088	6.121	6.092	6.068
4'-Aminoacetophenone	metab_280	Ketones	Ketones	-	-	-	-	C8 H9 N O	14.96	-	pos	-	-	-	-	-	-	99-92-3	-	2228.12	2181	98.51	0.2355074981598	90.1	5.476	5.802	5.73	5.802	5.912	5.515	5.703	5.72	5.707	5.706	5.722	5.741	4.636	4.561	4.807	4.752	4.717	4.744
Orphenadrine	metab_281	Unknown	Unknown	-	-	-	HMDB0015304;PW_C009587	C18 H23 N O	16.633	C07935	pos	-	-	-	-	Benzenoids	Benzene and substituted derivatives	83-98-7	Diphenylmethanes	2563.08	2562	99.97	0.11636141074859	87.1	7.218	7.138	5.724	7.052	7.002	7.151	7.177	5.695	5.684	5.712	5.703	5.722	7.204	7.157	7.177	7.207	7.208	7.207
(Z)-Formate 3-Hexen-1-Ol	metab_282	Esters	Esters	waxy;grassy;sweet;green;sharp;vegetable;fresh	-	-	-	C7 H12 O2	4.788	-	pos	-	-	-	-	-	-	33467-73-1	-	1209	1258	97.34	0.11390667822542	92.9	6.933	7.015	6.606	6.998	6.935	7.03	6.903	6.596	6.583	6.582	6.597	6.616	6.281	6.307	6.271	6.277	6.267	6.3
2-Propylphenol	metab_283	Phenols	Phenols	phenolic;medicinal;smoke	-	-	HMDB0032624	C9 H12 O	14.226	-	pos	-	-	-	-	Benzenoids	Benzene and substituted derivatives	644-35-9	Phenylpropanes	2082.05	2125	98.61	0.22227349807968	87.1	5.448	5.519	5.953	5.5	5.493	5.474	5.487	5.943	5.93	5.929	5.944	5.964	5.754	5.72	5.715	5.776	5.736	5.78
Diethyl Phthalate	metab_284	Esters	Esters	bitter	-	-	HMDB0094660	C12 H14 O4	15.645	C14175	pos	-	-	-	-	Benzenoids	Benzene and substituted derivatives	84-66-2	Benzoic acids and derivatives	2375.66	2366	99.72	0.2580646272798	87.7	4.925	4.951	5.859	4.856	4.874	4.964	4.796	5.586	5.575	5.332	5.575	5.479	5.2	5.194	5.157	5.152	5.194	5.286
Trans-2-Nonen-1-Ol	metab_285	Alcohols	Alcohols	melon;waxy;green;violet	-	-	-	C9 H18 O	11.741	-	pos	-	-	-	-	-	-	31502-14-4	-	1708.91	1713	99.83	0.14405957200718	93.3	6.842	6.758	7.009	6.651	6.535	6.75	6.73	6.999	6.986	6.985	7	7.019	6.583	6.608	6.737	6.703	6.72	6.805
2,6-Dimethyl-2,6-Undecadien-10-Ol	metab_286	Terpenoids	Monoterpenoids	-	-	-	-	C13 H24 O	13.483	-	pos	-	-	-	-	-	-	53837-34-6	-	1951.08	1954	99.9	0.24562703452687	93.2	7.64	7.591	8.078	7.686	7.723	7.691	7.2	8.075	8.062	8.112	8.105	8.124	8.003	8.062	7.974	8.007	7.989	8.021
Citral	metab_287	Terpenoids	Monoterpenoids	lemon;citrus;minty;sweet;sharp;bitter	-	-	-	C10 H16 O	12.339	-	pos	-	-	-	-	-	-	5392-40-5	-	1781.93	1732	98.02	0.26957577110129	89.7	5.699	5.709	6.295	5.706	4.454	5.904	5.563	6.309	6.301	6.353	6.317	6.355	5.824	5.716	5.74	5.648	5.665	5.758
3-Oxo-Alpha-Ionone	metab_288	Terpenoids	Sesquiterpenoids	-	-	-	-	C13 H18 O2	14.082	-	pos	-	-	-	-	-	-	20194-68-7	-	2055.68	2073	99.42	0.076009048538914	87.1	5.104	5.161	5.429	5.14	5.096	5.107	4.798	5.409	5.396	5.395	5.41	5.429	5.137	5.179	5.249	5.216	5.211	5.249
(1-Ethyldecyl)-Benzene	metab_289	Hydrocarbons	Unknown hydrocarbons	-	-	-	-	C18 H30	13.793	-	pos	-	-	-	-	-	-	2400-00-2	-	2002.75	1972	98.93	0.29602020482143	92.4	6.244	6.297	6.636	6.272	7.097	6.403	6.371	6.626	6.613	6.613	6.629	6.644	6.447	6.471	6.338	6.347	6.288	6.441
4-Isopropylbenzyl Alcohol	metab_290	Terpenoids	Monoterpenoids	caraway;leather;herbal;cumin;wood;spicy;strong	map01100	Metabolic pathways	HMDB0031817	C10 H14 O	14.328	C06576	pos	-	-	Metabolism	Global and overview maps	Lipids and lipid-like molecules	Prenol lipids	536-60-7	Monoterpenoids	2100.8	2113	99.6	0.17864417989503	92.6	6.579	6.602	7.595	6.62	6.536	6.755	6.51	7.535	7.522	7.601	7.569	7.581	6.805	6.748	6.696	6.64	6.685	6.761
4-Allyl-2,6-Dimethoxyphenol	metab_291	Phenols	Phenols	flower;ham;sweet;smoke;bacon;roast;burnt;meaty	-	-	-	C11 H14 O3	16.493	-	pos	-	-	-	-	-	-	6627-88-9	-	2539.9	2561	99.43	0.07489371316078	93.3	5.56	5.441	5.632	5.334	5.371	5.298	5.38	5.679	5.558	5.926	5.93	5.97	5.438	5.453	5.422	5.448	5.392	5.561
3,5-Di-Tert-Butyltoluene	metab_292	Hydrocarbons	Unknown hydrocarbons	-	-	-	-	C15 H24	11.709	-	pos	-	-	-	-	-	-	15181-11-0	-	1705.01	1728	99.08	0.043000878032237	93.1	7.209	7.199	7.393	7.328	7.201	7.184	7.29	7.382	7.369	7.368	7.384	7.403	7.007	6.996	7.022	7.084	7.059	7.082
1,7-Dimethyl-4-(1-Methylethyl)Cyclodecane	metab_293	Terpenoids	Sesquiterpenoids	-	-	-	-	C15 H30	9.902	-	pos	-	-	-	-	-	-	645-10-3	-	1549.3	1572	99	0.087227659739732	92.1	5.551	5.554	5.803	5.414	5.479	5.49	5.491	5.792	5.779	5.778	5.794	5.813	5.503	5.509	5.506	5.539	5.58	5.518
3-Nonen-2-One	metab_294	Ketones	Ketones	-	-	-	HMDB0034764	C9 H16 O	10.064	-	pos	-	-	-	-	Organic oxygen compounds	Organooxygen compounds	14309-57-0	Carbonyl compounds	1560.67	1523	98.3	0.043160712915186	92.5	4.474	4.722	4.823	4.306	4.32	4.835	4.23	4.809	4.789	4.787	4.807	4.841	4.777	4.545	4.524	4.638	4.525	4.586
Nonanoic Acid	metab_295	Acids	Acids	cheese;waxy;fatty;green;dirty;cultured dairy	-	-	HMDB0000847;LMFA01010009	C9 H18 O2	14.653	C01601	pos	-	-	-	-	Lipids and lipid-like molecules	Fatty Acyls	112-05-0	Fatty acids and conjugates	2165.41	2171	99.82	0.19792404293952	92.5	5.894	6.101	6.633	6.131	6.175	6.103	5.826	6.817	6.684	6.581	6.936	7.086	6.349	6.258	6.282	6.374	6.282	6.351
(-)-Epicedrol	metab_296	Terpenoids	Sesquiterpenoids	-	-	-	-	C15 H26 O	14.455	-	pos	-	-	-	-	-	-	19903-73-2	-	2126.04	2162	98.85	0.21694286167728	92.1	6.717	6.751	7.528	6.792	6.856	6.859	6.543	7.524	7.553	7.51	7.519	7.538	7.14	7.5	7.305	7.397	7.228	7.389
2,3-Dimethylmaleic Anhydride	metab_297	Organoheterocyclic compounds	Furans	-	-	-	HMDB0245404	C6 H6 O3	11.916	-	pos	-	-	-	-	Organoheterocyclic compounds	Dihydrofurans	766-39-2	Furanones	1730.28	1714	99.34	0.23305906667048	90.8	6.283	6.519	6.537	6.571	6.484	6.659	6.427	6.527	6.509	6.513	6.528	6.547	5.805	5.722	5.757	5.752	5.738	5.78
Beta-Ionone	metab_298	Terpenoids	Sesquiterpenoids	dry;flower;powdery;jam;seaweed;violet;orange;woody;orris;raspberry	-	-	HMDB0036565	C13 H20 O	13.406	C12287	pos	-	-	-	-	Lipids and lipid-like molecules	Prenol lipids	79-77-6	Sesquiterpenoids	1938.31	1941	99.9	0.43268726266934	92.9	5.338	5.38	5.467	5.316	5.334	5.228	5.466	5.456	5.443	5.442	5.458	5.477	4.929	4.796	4.982	4.941	4.906	4.883
2-Isobutyl-Norbornane	metab_299	Terpenoids	Monoterpenoids	-	-	-	-	C11 H20	10.745	-	pos	-	-	-	-	-	-	18127-14-5	-	1611.59	1650	98.4	0.16972727666119	93.1	7.103	7.072	7.429	7.094	6.97	7.153	6.996	7.419	7.406	7.405	7.42	7.439	7.487	7.357	7.34	7.301	7.291	7.351
(-)-Alpha-Cuprenene	metab_300	Terpenoids	Sesquiterpenoids	-	-	-	-	C15 H24	11.938	C20180	pos	-	-	-	-	-	-	29621-78-1	-	1732.97	1759	98.98	0.10529792857074	92.3	7.935	8.003	8.106	8.032	8.118	7.978	8.026	8.093	8.083	8.09	8.103	8.117	7.549	7.98	7.622	7.59	7.576	7.603
4-Pentylphenol	metab_301	Phenols	Phenols	-	-	-	-	C11 H16 O	16.4	C14466	pos	-	-	-	-	-	-	14938-35-3	-	2524.5	2511	99.63	0.21739960900525	92.3	6.76	6.543	7.641	6.545	6.631	6.318	6.828	7.526	7.463	7.564	7.541	7.49	7.344	7.461	7.421	7.376	7.393	7.482
3-(5-Methyl-2-Furyl)Prop-2-Enal	metab_302	Organoheterocyclic compounds	Heteroaromatic compounds	-	-	-	HMDB0032400	C8 H8 O2	13.117	-	pos	-	-	-	-	Organoheterocyclic compounds	Heteroaromatic compounds	5555-90-8	Not Available	1891.57	1856	98.68	0.10610957870884	87.4	6.602	6.54	6.981	6.572	6.569	6.584	6.502	6.963	6.899	6.881	6.927	6.886	6.594	6.58	6.582	6.593	6.608	6.608
Linalyl Isovalerate	metab_303	Terpenoids	Monoterpenoids	citrus;sweet;apple	-	-	HMDB0030428	C15 H26 O2	11.859	-	pos	-	-	-	-	Lipids and lipid-like molecules	Prenol lipids	1118-27-0	Monoterpenoids	1723.32	1698	98.97	0.098237730602097	86.1	6.58	6.684	6.623	6.662	6.751	6.694	6.601	6.625	6.612	6.611	6.627	6.646	6.193	6.12	6.19	6.145	6.091	6.279
Hexyl Formate	metab_304	Esters	Esters	sweet;unripe plum;banana;apple	-	-	HMDB0032874	C7 H14 O2	7.678	-	pos	-	-	-	-	Organic acids and derivatives	Carboxylic acids and derivatives	629-33-4	Carboxylic acid derivatives	1400.98	1352	97.52	0.11793714782858	89.7	6.484	6.491	6.689	6.421	6.414	6.445	6.434	6.678	6.665	6.664	6.68	6.699	6.377	6.352	6.394	6.396	6.392	6.445
2,6-Dimethylocta-1,7-Diene-3,6-Diol	metab_305	Alcohols	Alcohols	-	-	-	HMDB0303050	C10 H18 O2	14.455	-	pos	-	-	-	-	Lipids and lipid-like molecules	Fatty Acyls	51276-33-6	Fatty alcohols	2126.04	2131	99.84	0.17452970172679	93	6.582	6.655	5.65	6.711	6.874	6.716	6.426	5.559	5.593	5.537	5.587	5.615	6.559	6.617	6.639	6.614	6.599	6.613
7-Tetradecanol	metab_306	Alcohols	Alcohols	-	-	-	-	C14 H30 O	13.276	-	pos	-	-	-	-	-	-	3981-79-1	-	1916.75	1961	98.45	0.15392014997269	83.2	5.654	5.577	5.636	5.434	5.691	5.507	5.309	5.624	5.609	5.611	5.624	5.646	5.196	5.295	5.342	5.407	5.249	5.256
(5R,10R)-10-Methyl-6-Methylene-2-(Propan-2-Ylidene)Spiro[4.5]Dec-7-Ene	metab_307	Terpenoids	Sesquiterpenoids	-	-	-	-	C15 H22	12.209	-	pos	-	-	-	-	-	-	28908-27-2	-	1766.06	1737	98.85	0.12341770938083	92.9	6.885	6.952	6.987	6.971	7.027	6.93	6.963	6.976	6.963	6.962	6.978	6.997	6.598	6.554	6.617	6.619	6.575	6.593
Cyperene	metab_308	Terpenoids	Sesquiterpenoids	-	-	-	HMDB0036004;LMPR0103450002	C15 H24	9.601	C17505	pos	-	-	-	-	Lipids and lipid-like molecules	Prenol lipids	2387-78-2	Sesquiterpenoids	1528.16	1529	99.96	0.15942374196309	92.8	7.356	7.22	6.98	6.84	6.856	6.974	6.88	6.923	6.876	6.964	6.955	6.84	6.976	7.06	7.108	7.155	7.166	7.14
(-)-Beta-Curcumene	metab_309	Terpenoids	Sesquiterpenoids	-	-	-	-	C15 H24	12.339	-	pos	-	-	-	-	-	-	28976-67-2	-	1781.93	1738	98.26	0.028240240908952	91.7	7.487	7.72	7.742	7.863	8.124	7.704	7.647	7.731	7.718	7.717	7.733	7.752	7.456	7.22	7.446	7.446	7.399	7.481
5-Ethylcyclopentene-1-Carbaldehyde	metab_310	Aldehydes	Aldehydes	-	-	-	-	C8 H12 O	7.83	-	pos	-	-	-	-	-	-	36431-60-4	-	1410.87	1410	99.96	0.10287603541982	92.3	6.36	6.367	5.51	6.281	6.406	6.229	6.431	5.526	5.539	5.415	5.532	5.62	6.358	6.393	6.521	6.587	6.604	6.48
Alpha-Copaen-11-Ol	metab_311	Terpenoids	Sesquiterpenoids	-	-	-	-	C15 H24 O	13.914	-	pos	-	-	-	-	-	-	41370-56-3	-	2024.91	2065	98.66	0.058602064904035	91.9	7.269	7.187	7.483	7.014	7.051	7.155	7.181	7.472	7.459	7.454	7.474	7.493	7.162	7.235	7.265	7.3	7.303	7.259
1-Tetradecanol	metab_312	Alcohols	Alcohols	waxy;coconut;fruity;orris	-	-	LMFA05000041	C14 H30 O	14.514	-	pos	-	-	-	-	-	-	112-72-1	-	2137.77	2167	99.07	0.041726621625804	92.7	5.872	5.82	6.05	5.745	5.752	5.81	5.978	6.039	6.025	6.025	6.041	6.062	5.753	5.734	5.706	5.779	5.762	5.77
(1,1-Dimethyldecyl)-Benzene	metab_313	Hydrocarbons	Unknown hydrocarbons	-	-	-	-	C18 H30	13.41	-	pos	-	-	-	-	-	-	27854-40-6	-	1938.97	1913	99.06	0.13381893492126	90.8	5.62	3.954	5.835	5.678	5.574	5.516	5.568	5.817	5.824	5.809	5.823	5.819	5.362	5.64	5.352	5.654	5.638	5.547
Sobrerol	metab_314	Terpenoids	Monoterpenoids	-	-	-	-	C10 H18 O2	15.37	-	pos	-	-	-	-	-	-	498-71-5	-	2315.35	2334	99.45	0.076527695917438	86.4	6.295	6.306	7.082	6.328	6.307	6.347	6.188	6.952	7.012	7.05	6.941	6.999	6.035	6.067	6.225	6.198	6.183	6.158
Methylene Chloride	metab_315	Unknown	Unknown	sweet	-	-	HMDB0031548	C H2 Cl2	2.014	C02271	pos	-	-	-	-	Organohalogen compounds	Alkyl halides	75-09-2	Halomethanes	954.593	933	98.41	0.093467040084474	92.5	5.359	5.368	5.623	5.379	5.356	5.36	5.299	5.612	5.602	5.598	5.614	5.636	5.419	5.376	5.364	5.361	5.338	5.35
2-Heptylfuran	metab_316	Organoheterocyclic compounds	Heteroaromatic compounds	fatty;nutty;green;roast;lactonic;oily	-	-	HMDB0036190	C11 H18 O	8.169	-	pos	-	-	-	-	Organoheterocyclic compounds	Heteroaromatic compounds	3777-71-7	Not Available	1432.92	1421	99.42	0.3075181381847	91.4	5.007	5.124	5.389	5.123	5.134	5.144	4.886	5.347	5.362	5.217	5.33	5.298	4.574	4.597	4.654	4.753	4.772	4.607
2,4,5-Trimethylbenzaldehyde	metab_317	Aldehydes	Aldehydes	-	-	-	HMDB0032015	C10 H12 O	12.981	-	pos	-	-	-	-	Benzenoids	Benzene and substituted derivatives	5779-72-6	Benzoyl derivatives	1871.8	1896	99.12	0.28689158414388	87.6	5.212	5.149	5.822	5.16	5.113	5.269	5.207	5.811	5.798	5.787	5.813	5.832	5.875	5.669	5.545	5.549	5.815	5.872
Non-2-En-4-One	metab_318	Ketones	Ketones	fruity	-	-	-	C9 H16 O	9.22	-	pos	-	-	-	-	-	-	32064-72-5	-	1501.4	1468	98.44	0.34666586568126	84.3	6.614	6.511	6.53	6.58	6.624	6.566	6.345	6.52	6.507	6.506	6.521	6.541	5.967	5.919	5.982	5.987	6.003	5.93
(E,E)-Methyl Ester 9,12-Octadecadienoic Acid	metab_319	Acids	Acids	-	-	-	-	C19 H34 O2	16.235	-	pos	-	-	-	-	-	-	2462-85-3	-	2496.57	2475	99.4	0.31420604542034	92.6	6.464	6.596	7.454	6.409	6.516	6.395	6.218	7.409	7.344	7.425	7.307	7.355	6.38	6.389	6.642	6.599	6.601	6.582
2-Methyl-2-Hepten-4-One	metab_320	Ketones	Ketones	-	-	-	-	C8 H14 O	6.961	-	pos	-	-	-	-	-	-	22319-24-0	-	1354.45	1356	99.92	0.071412917443019	91.5	5.314	5.358	5.625	5.377	5.363	5.386	5.288	5.615	5.601	5.6	5.616	5.635	5.363	5.286	5.362	5.363	5.368	5.355
1-Adamantanecarboxylic Acid	metab_321	Acids	Acids	-	-	-	-	C11 H16 O2	14.456	-	pos	-	-	-	-	-	-	828-51-3	-	2126.24	2118	99.73	0.23836210707947	87.3	6.807	6.889	7.569	6.949	6.604	6.687	7.753	7.558	7.506	7.546	7.561	7.574	7.092	7.481	7.263	7.377	7.189	7.364
Ethyl Phenylacetate	metab_322	Esters	Esters	cocoa;balsamic;rose;anise;fruity;chocolate;honey;melon;grapefruit;sweet;raspberry;bitter	-	-	HMDB0032618	C10 H12 O2	12.495	-	pos	-	-	-	-	Benzenoids	Benzene and substituted derivatives	101-97-3	Not Available	1801.16	1792	99.65	0.22439230609623	85.7	6.944	6.949	7.125	6.997	7.083	6.976	6.831	7.114	7.101	7.1	7.116	7.135	6.782	6.739	6.775	6.833	6.783	6.829
2-Nitrophenol	metab_323	Phenols	Phenols	-	-	-	HMDB0245260	C6 H5 N O3	12.591	C01988	pos	-	-	-	-	Benzenoids	Phenols	88-75-5	Nitrophenols	1815.12	1818	99.89	0.19591740034914	92.6	5.705	5.696	5.963	5.733	5.737	5.603	5.662	5.929	5.917	5.936	5.93	5.907	5.893	5.957	5.959	5.961	5.955	5.948
(E)-Myroxide	metab_324	Organoheterocyclic compounds	Other organoheterocyclic compounds	-	-	-	-	C10 H16 O	8.656	-	pos	-	-	-	-	-	-	28977-57-3	-	1464.61	1474	99.56	0.050620350628803	92.4	9.139	9.143	9.65	9.116	9.087	9.148	9.101	9.64	9.649	9.633	9.649	9.66	9.536	9.576	9.544	9.527	9.536	9.584
Cis-3-Hexenyl Cis-3-Hexenoate	metab_325	Esters	Esters	-	-	-	HMDB0038270;LMFA07010805	C12 H20 O2	11.885	-	pos	-	-	-	-	Lipids and lipid-like molecules	Fatty Acyls	61444-38-0	Fatty acid esters	1726.5	1717	99.62	0.11148	92.3	5.697	5.917	5.97	6.178	6.233	5.871	6.118	5.939	5.926	5.939	5.955	5.974	5.585	5.613	5.565	5.604	5.501	5.593
Cyclohexanecarboxaldehyde	metab_326	Aldehydes	Aldehydes	-	-	-	-	C7 H12 O	9.135	-	pos	-	-	-	-	-	-	2043-61-0	-	1495.77	1527	98.59	0.082906333914869	85.8	6.279	6.291	6.48	6.152	6.155	6.215	6.192	6.469	6.455	6.456	6.471	6.489	6.171	6.134	6.186	6.209	6.225	6.21
5-(1,5-Dimethyl-4-Hexenyl)-2-Methyl-Bicyclo(3.1.0)Hex-2-Ene	metab_327	Terpenoids	Sesquiterpenoids	-	-	-	-	C15 H24	10.614	-	pos	-	-	-	-	-	-	58319-06-5	-	1599.3	1560	98.27	0.58988639106888	91.1	7.041	5.576	6.718	5.556	5.556	5.51	5.673	6.711	6.697	6.694	6.717	6.722	6.907	6.315	6.385	6.925	6.89	6.909
2-Phenyldodecane	metab_328	Hydrocarbons	Unknown hydrocarbons	-	-	-	-	C18 H30	13.743	-	pos	-	-	-	-	-	-	2719-61-1	-	1994.2	2036	98.59	0.12537260730914	87.1	6.194	6.247	6.486	6.252	6.257	6.269	6.152	6.476	6.463	6.462	6.478	6.497	6.244	6.184	6.192	6.183	6.184	6.196
1-Acetylindole	metab_329	Organoheterocyclic compounds	Indoles	-	-	-	-	C10 H9 N O	16.051	-	pos	-	-	-	-	-	-	576-15-8	-	2459.48	2460	99.99	0.2903715974662	86	4.244	4.235	4.725	5.819	5.921	5.717	5.47	4.714	4.682	4.694	4.716	4.716	4.367	4.446	4.43	4.284	4.449	4.493
Biphenyl	metab_330	Unknown	Unknown	rose;pungent;pleasant;geranium;green	map01100	Metabolic pathways	HMDB0034437	C12 H10	13.734	C06588	pos	-	-	Metabolism	Global and overview maps	Benzenoids	Benzene and substituted derivatives	92-52-4	Biphenyls and derivatives	1992.7	1986	99.77	0.61840055548324	86	5.075	4.943	5.514	4.756	4.698	4.933	4.812	5.546	5.526	5.546	5.515	5.565	4.657	4.701	4.82	4.817	4.804	4.841
2-Butyl-1-Octanol	metab_331	Alcohols	Alcohols	-	-	-	HMDB0041288;LMFA05000612	C12 H26 O	12.495	-	pos	-	-	-	-	Lipids and lipid-like molecules	Fatty Acyls	3913-02-8	Fatty alcohols	1801.16	1851	98.15	0.38588319827018	92.1	6.96	6.908	8.371	6.926	7.123	6.942	6.604	8.392	8.392	8.405	8.422	8.412	6.405	6.432	6.454	6.496	6.437	6.426
(E)-3-((4S,7R,7Ar)-3,7-Dimethyl-2,4,5,6,7,7A-Hexahydro-1H-Inden-4-Yl)-2-Methylallyl Acetate	metab_332	Terpenoids	Sesquiterpenoids	-	-	-	-	C17 H26 O2	15.151	-	pos	-	-	-	-	-	-	101527-74-6	-	2268.5	2224	98.62	0.076394166647295	88.2	6.774	5.971	7.027	6.55	6.365	6.554	6.708	7.017	7.004	7.003	7.018	7.037	6.737	6.796	6.257	6.838	6.828	6.803
Cyclopentanecarbaldehyde	metab_333	Aldehydes	Aldehydes	-	-	-	-	C6 H10 O	4.201	-	pos	-	-	-	-	-	-	872-53-7	-	1164.03	1171	99.59	0.05694801528128	84.5	6.802	6.84	7.195	6.913	6.83	6.85	6.924	7.184	7.17	7.168	7.184	7.204	6.979	6.96	6.957	6.97	6.962	6.957
Dehydrofukinone	metab_334	Terpenoids	Sesquiterpenoids	-	-	-	HMDB0302310	C15 H22 O	15.818	-	pos	-	-	-	-	Lipids and lipid-like molecules	Prenol lipids	19598-45-9	Sesquiterpenoids	2412.5	2404	99.76	0.10622224265592	92.2	5.636	5.6	5.836	5.557	5.537	5.602	5.711	5.825	5.815	5.814	5.829	5.846	5.56	5.498	5.53	5.559	5.532	5.571
(Z,E)-Alpha-Farnesene	metab_335	Terpenoids	Sesquiterpenoids	-	-	-	HMDB0036066	C15 H24	11.862	-	pos	-	-	-	-	Lipids and lipid-like molecules	Prenol lipids	26560-14-5	Sesquiterpenoids	1723.69	1727	99.87	0.24611362382928	91.5	7.428	7.493	7.596	7.521	7.576	7.498	7.518	7.586	7.549	7.572	7.587	7.606	6.962	6.918	6.986	7.002	6.968	7.002
Benzenepropanenitrile	metab_336	Unknown	Unknown	-	-	-	HMDB0034236	C9 H9 N	14.231	-	pos	-	-	-	-	Benzenoids	Benzene and substituted derivatives	645-59-0	Not Available	2082.97	2041	98.58	0.21304078477462	79.8	6.413	6.344	6.529	6.35	6.37	6.351	6.529	6.515	6.503	6.513	6.513	6.534	6.129	6.083	6.217	6.227	6.209	6.172
Vinyl Methacrylate	metab_337	Esters	Esters	-	-	-	-	C6 H8 O2	10.181	-	pos	-	-	-	-	-	-	4245-37-8	-	1568.89	1540	98.71	0.16594219155432	79.3	7.039	7.126	7.294	7.149	7.126	7.107	7.047	7.283	7.27	7.269	7.285	7.304	6.667	6.665	6.695	6.744	6.652	6.736
(3E,6Z)-3,6-Nonadien-1-Ol	metab_338	Alcohols	Alcohols	-	-	-	HMDB0038067;LMFA05000555	C9 H16 O	12.34	-	pos	-	-	-	-	Lipids and lipid-like molecules	Fatty Acyls	56805-23-3	Fatty alcohols	1782.05	1747	98.62	0.1015980519169	91.8	7.714	7.789	8.081	7.885	7.852	7.928	7.647	8.07	8.057	8.057	8.072	8.092	7.95	7.835	7.874	7.737	7.758	7.954
6-Ethenyltetrahydro-2,2,6-Trimethyl-2H-Pyran-3-Ol	metab_339	Organoheterocyclic compounds	Other organoheterocyclic compounds	flower	-	-	-	C10 H18 O2	11.94	-	pos	-	-	-	-	-	-	14049-11-7	-	1733.21	1739	99.77	0.0036954772194782	92.4	7.23	7.257	7.706	7.319	7.317	7.294	7.226	7.696	7.691	7.682	7.697	7.717	7.479	7.545	7.492	7.468	7.489	7.544
7-Tridecanol	metab_340	Alcohols	Alcohols	-	-	-	-	C13 H28 O	13.015	-	pos	-	-	-	-	-	-	927-45-7	-	1876.74	1852	99.08	0.31931872320617	89.3	4.671	4.808	5.404	4.804	4.924	4.68	4.762	5.404	5.391	5.38	5.395	5.414	5.197	5.167	5.161	5.285	5.111	5.04
2-((4As,8R,8Ar)-4A,8-Dimethyl-3,4,4A,5,6,7,8,8A-Octahydronaphthalen-2-Yl)Propan-2-Ol	metab_341	Terpenoids	Sesquiterpenoids	-	-	-	-	C15 H26 O	14.387	-	pos	-	-	-	-	-	-	194607-96-0	-	2112.52	2064	98.38	0.11192784691185	92	6.487	6.517	6.769	6.46	6.505	6.543	6.547	6.758	6.791	6.744	6.76	6.779	6.303	6.573	6.433	6.514	6.348	6.484
5-Ethenyldihydro-5-Methyl-2(3H)-Furanone	metab_342	Organoheterocyclic compounds	Other organoheterocyclic compounds	minty;fruity	-	-	-	C7 H10 O2	11.309	-	pos	-	-	-	-	-	-	1073-11-6	-	1665.61	1684	99.25	0.026851725382265	88.8	5.537	5.417	6.155	5.419	5.401	5.425	5.134	6.145	6.131	6.13	6.145	6.165	6.055	6.067	6.021	5.925	5.954	6.002
6-Methyl-1-Heptanol	metab_343	Alcohols	Alcohols	-	-	-	-	C8 H18 O	9.237	-	pos	-	-	-	-	-	-	1653-40-3	-	1502.6	1524	99.03	0.10786804560961	92.1	5.798	6.298	6.492	6.171	5.6	6.261	6.204	6.482	6.469	6.468	6.483	6.502	6.197	6.135	6.188	6.216	6.22	6.217
Lauryl Alcohol	metab_344	Alcohols	Alcohols	waxy;coconut;fatty;earthy;fat;honey;wax;soapy	-	-	HMDB0011626	C12 H26 O	13.551	C02277	pos	-	-	-	-	Lipids and lipid-like molecules	Fatty Acyls	112-53-8	Fatty alcohols	1962.35	1968	99.8	0.27451338108028	91	5.869	5.829	6.055	5.609	5.637	5.789	5.656	6.044	6.031	6.032	6.045	6.064	5.755	5.745	5.773	5.772	5.761	5.767
Capric Acid	metab_345	Acids	Acids	unpleasant;fatty;citrus;fat;rancid;sour	map01100;map00061	Metabolic pathways;Fatty acid biosynthesis	HMDB0000511;LMFA01010010;PW_C000391	C10 H20 O2	15.609	C01571	pos	Lipids	Fatty acids	Metabolism;Metabolism	Global and overview maps;Lipid metabolism	Lipids and lipid-like molecules	Fatty Acyls	334-48-5	Fatty acids and conjugates	2367.76	2361	99.8	0.21436559820692	88	5.049	5.082	6.043	4.727	4.917	4.94	4.806	5.97	5.969	5.879	5.992	6.021	4.874	4.848	5.231	5.04	5.029	4.976
Cycloheptanol	metab_346	Alcohols	Alcohols	-	-	-	-	C7 H14 O	10.423	-	pos	-	-	-	-	-	-	502-41-0	-	1585.88	1564	99.03	0.26158228520493	86	5.409	5.499	5.838	5.331	5.495	5.396	5.285	5.828	5.814	5.802	5.83	5.841	5.635	5.578	5.593	5.59	5.579	5.618
Delta-Cadinene	metab_347	Terpenoids	Sesquiterpenoids	-	map01100;map01110;map00909	Metabolic pathways;Biosynthesis of secondary metabolites;Sesquiterpenoid and triterpenoid biosynthesis	HMDB0035084	C15 H24	12.143	C06394	pos	-	-	Metabolism;Metabolism;Metabolism	Global and overview maps;Global and overview maps;Metabolism of terpenoids and polyketides	Lipids and lipid-like molecules	Prenol lipids	483-76-1	Sesquiterpenoids	1758	1758	100	0.09513254374985	91.7	7.377	7.594	7.442	7.738	7.819	7.579	7.559	7.432	7.419	7.418	7.433	7.453	6.527	6.472	6.604	6.625	6.513	6.595
1,3-Cycloheptadiene	metab_348	Hydrocarbons	Alkenes	-	-	-	-	C7 H10	3.136	-	pos	-	-	-	-	-	-	4054-38-0	-	1073.07	1060	99.15	0.28734647925039	91.4	5.242	6.621	6.671	5.367	5.246	6.492	5.486	6.67	6.657	6.655	6.672	6.688	6.324	6.446	6.515	6.55	6.544	6.448
Cyclododecanol	metab_349	Alcohols	Alcohols	-	-	-	-	C12 H24 O	14.448	-	pos	-	-	-	-	-	-	1724-39-6	-	2124.65	2123	99.95	0.10992690789548	85	5.704	5.537	5.863	5.537	5.528	5.742	5.473	5.852	5.839	5.838	5.853	5.873	5.62	5.685	5.545	5.592	5.657	5.696
Tonalid	metab_350	Unknown	Unknown	-	-	-	HMDB0061860	C18 H26 O	15.463	-	pos	-	-	-	-	Benzenoids	Tetralins	21145-77-7	Not Available	2335.75	2373	98.92	0.32439613670393	85.2	5.473	5.307	5.207	4.764	4.916	5.203	5.153	5.083	5.05	4.906	5.163	5.023	5.229	5.167	5.624	5.318	5.385	5.277
2-Hexyl-1-Octanol	metab_351	Alcohols	Alcohols	-	-	-	-	C14 H30 O	14.444	-	pos	-	-	-	-	-	-	19780-79-1	-	2123.86	2116	99.74	0.22236066005811	91.8	5.775	5.699	6.004	5.667	5.706	5.905	5.632	5.993	5.981	5.978	5.995	6.015	5.628	5.728	5.784	5.762	5.853	5.619
Alpha-Bergamotene	metab_352	Terpenoids	Monoterpenoids	-	-	-	HMDB0036678	C15 H24	10.656	C17088	pos	-	-	-	-	Lipids and lipid-like molecules	Prenol lipids	13474-59-4	Monoterpenoids	1603.07	1584	99.17	0.099098981895747	89.5	6.921	6.89	7.113	6.866	6.882	6.849	6.928	7.102	7.089	7.088	7.104	7.123	6.802	6.738	6.816	6.846	6.817	6.787
Theaspirane	metab_353	Organoheterocyclic compounds	Furans	spicy;leafy;tobacco;tea;metallic;green;wet;herbal;woody	-	-	HMDB0036823	C13 H22 O	9.15	-	pos	-	-	-	-	Organoheterocyclic compounds	Tetrahydrofurans	36431-72-8	Not Available	1496.75	1499	99.9	0.10892147012459	87.1	5.126	5.187	5.691	5.208	5.177	5.201	4.999	5.68	5.667	5.666	5.726	5.701	5.782	5.722	5.672	5.667	5.625	5.732
1-Phenyl-1-Propanol	metab_354	Alcohols	Alcohols	sweet;balsamic	-	-	HMDB0031627	C9 H12 O	13.001	-	pos	-	-	-	-	Benzenoids	Benzene and substituted derivatives	93-54-9	Phenylpropanes	1874.71	1908	98.8	0.19268471330477	91.8	7.116	7.071	7.612	7.117	7.087	7.07	7.038	7.602	7.589	7.6	7.603	7.623	7.468	7.521	7.551	7.489	7.533	7.638
3,5,8A-Trimethyl-4,6,8A,9-Tetrahydronaphtho[2,3-B]Furan	metab_355	Terpenoids	Sesquiterpenoids	-	-	-	-	C15 H18 O	14.144	-	pos	-	-	-	-	-	-	631868-96-7	-	2067.03	2080	99.57	0.090401623314225	89.4	4.904	4.984	5.339	5.06	5.027	5.079	4.779	5.328	5.315	5.314	5.33	5.349	5.167	5.16	5.088	4.997	4.973	5.251
Heptanoic Acid	metab_356	Acids	Acids	cheese;sour;cheesy;sweaty;rancid	-	-	HMDB0000666;LMFA01010007	C7 H14 O2	13.726	C17714	pos	Organic acids	Carboxylic acids	-	-	Lipids and lipid-like molecules	Fatty Acyls	111-14-8	Fatty acids and conjugates	1991.38	1950	98.54	0.16121272732207	88	5.952	5.749	6.114	5.668	5.612	5.865	5.564	6.103	6.084	6.089	6.106	6.126	5.651	5.807	5.89	5.826	5.873	5.899
2,3-Dimethyl-1,4-Pentadiene	metab_357	Hydrocarbons	Alkenes	-	-	-	-	C7 H12	9.325	-	pos	-	-	-	-	-	-	758-86-1	-	1508.78	1518	99.58	0.16308275545201	85	5.32	5.398	5.643	5.534	5.554	5.359	5.396	5.719	5.704	5.7	5.715	5.8	5.113	5.085	5.145	5.219	4.935	5.219
Dihydrocarveol	metab_358	Terpenoids	Monoterpenoids	menthol;minty;herbal;mint;spearmint;spice	-	-	HMDB0302231	C10 H18 O	11.532	C18017	pos	-	-	-	-	Lipids and lipid-like molecules	Prenol lipids	18675-34-8	Monoterpenoids	1686.97	1713	98.95	0.1243950091538	81.1	7.147	7.31	7.215	7.418	7.499	7.281	7.299	7.205	7.268	7.288	7.206	7.225	6.491	6.49	6.59	6.592	6.569	6.527
Cis-3-Hexenal	metab_359	Aldehydes	Aldehydes	leafy;grassy;fatty;weedy;green;fruity;apple	map00592;map01110	alpha-Linolenic acid metabolism;Biosynthesis of secondary metabolites	HMDB0031498	C6 H10 O	3.831	C16310	pos	-	-	Metabolism;Metabolism	Lipid metabolism;Global and overview maps	Organic oxygen compounds	Organooxygen compounds	6789-80-6	Carbonyl compounds	1134.78	1142	99.56	0.13658294459855	92.1	5.319	5.274	5.544	5.209	5.178	5.29	5.244	5.534	5.521	5.519	5.535	5.554	5.323	5.587	5.374	5.247	5.238	5.386
Azobenzene	metab_360	Organoheterocyclic compounds	Other organoheterocyclic compounds	-	-	-	HMDB0248813	C12 H10 N2	11.115	C19334	pos	-	-	-	-	Organoheterocyclic compounds	Azobenzenes	103-33-3	Not Available	1647.03	1632	99.36	0.07236025912806	85.3	5.595	5.578	5.827	5.539	5.506	5.556	5.634	5.817	5.804	5.802	5.818	5.843	5.628	5.574	5.605	5.53	5.576	5.607
Carota-5,8-Diene	metab_361	Terpenoids	Sesquiterpenoids	-	-	-	-	C15 H24	10.685	-	pos	-	-	-	-	-	-	142928-08-3	-	1605.84	1654	98	0.092974271810895	89.8	7.813	7.754	7.937	7.67	7.646	7.722	7.916	7.927	7.914	7.913	7.928	7.947	7.622	7.581	7.624	7.674	7.635	7.661
3-Cyclohexene-1-Methanol	metab_362	Alcohols	Alcohols	-	-	-	-	C7 H12 O	12.307	-	pos	-	-	-	-	-	-	1679-51-2	-	1778.02	1744	98.66	0.14393431056469	91.9	7.557	6.816	7.124	6.905	6.902	6.869	7.637	7.117	7.102	7.162	7.11	7.272	6.818	6.805	6.783	6.798	6.784	6.834
1-Ethyl-2,4-Dimethylbenzene	metab_363	Hydrocarbons	Unknown hydrocarbons	-	-	-	HMDB0303069	C10 H14	7.172	-	pos	-	-	-	-	Benzenoids	Benzene and substituted derivatives	874-41-9	Xylenes	1368.14	1348	98.97	0.16128444158615	90.5	4.996	5.012	5.465	5.112	5.047	5.112	4.853	5.454	5.441	5.44	5.456	5.451	5.253	5.247	5.209	5.21	5.173	5.234
2-Ethenyltetrahydro-2-Methyl-5-(1-Methylethenyl)-Furan	metab_364	Organoheterocyclic compounds	Furans	phenolic;green;herbal;minty;rosemary;spice	-	-	-	C10 H16 O	5.248	-	pos	-	-	-	-	-	-	54750-69-5	-	1240.38	1220	98.85	0.099068759923672	92	5.215	5.288	5.942	5.296	5.297	5.327	5.125	5.931	5.918	5.917	5.933	5.952	5.803	5.852	5.817	5.83	5.823	5.84
Phenylacetone	metab_365	Ketones	Ketones	-	-	-	-	C9 H10 O	11.353	C15512	pos	-	-	-	-	-	-	103-79-7	-	1669.83	1710	98.38	0.09674443238843	79.7	7.171	7.323	7.252	7.451	7.523	7.306	7.257	7.295	7.259	7.238	7.273	7.273	6.507	6.455	6.55	6.52	6.483	6.494
P-Tolyl Isobutyrate	metab_366	Phenol esters	Phenol esters	-	-	-	HMDB0037708	C11 H14 O2	12.482	-	pos	-	-	-	-	Benzenoids	Phenol esters	103-93-5	Not Available	1799.39	1763	98.58	0.32086976809679	84.6	5.616	5.541	5.742	5.607	5.712	5.67	5.556	5.732	5.717	5.701	5.732	5.746	5.382	5.311	5.331	5.434	5.436	5.467
(E)-2,6-Dimethylocta-5,7-Dien-4-One	metab_367	Ketones	Ketones	-	-	-	-	C10 H16 O	10.07	-	pos	-	-	-	-	-	-	6752-80-3	-	1561.1	1512	97.77	0.24351496617051	89.3	5.937	5.922	6.181	6.001	5.829	6.061	5.754	6.166	6.291	6.322	6.236	6.374	5.291	5.228	5.312	5.289	5.303	5.233
3-Methyl-1-Hexanol	metab_368	Alcohols	Alcohols	-	-	-	-	C7 H16 O	8.446	-	pos	-	-	-	-	-	-	13231-81-7	-	1450.94	1413	98.16	0.08797370065223	84.6	6.316	6.32	6.662	6.399	6.368	6.342	6.293	6.643	6.638	6.629	6.653	6.671	6.384	6.415	6.421	6.436	6.431	6.446
(Z)-Methyl Ester 2-Decene-4,6-Diynoic Acid	metab_369	Esters	Esters	-	-	-	-	C11 H12 O2	15.257	-	pos	-	-	-	-	-	-	505-01-1	-	2290.91	2250	98.75	0.70162705210137	91.4	5.931	6.061	7.008	6.108	5.993	5.962	5.791	6.998	6.985	6.984	6.999	7.019	6.756	6.796	6.821	6.734	6.86	6.732
2-Isopropenyl-4A,8-Dimethyl-1,2,3,4,4A,5,6,7-Octahydronaphthalene	metab_370	Terpenoids	Sesquiterpenoids	-	-	-	-	C15 H24	11.857	-	pos	-	-	-	-	-	-	103827-22-1	-	1723.08	1702	99.15	0.06878465229784	88.9	7.159	7.232	7.313	7.283	7.356	7.229	7.246	7.302	7.289	7.288	7.304	7.306	6.85	6.813	6.865	6.906	6.836	6.907
(-)-Zingiberene	metab_371	Terpenoids	Sesquiterpenoids	fresh;spice;sharp	-	-	-	C15 H24	11.888	-	pos	-	-	-	-	-	-	495-60-3	-	1726.86	1724	99.88	0.048196856606282	89.3	7.204	7.336	7.461	7.369	7.399	7.309	7.304	7.46	7.471	7.461	7.463	7.484	6.924	6.161	6.932	6.246	6.181	6.241
(+)-Alpha-Longipinene	metab_372	Terpenoids	Sesquiterpenoids	-	-	-	LMPR0103490001	C15 H24	9.904	C20804	pos	-	-	-	-	-	-	5989-08-2	-	1549.44	1525	98.9	0.11283565681412	91	5.585	5.615	6.026	5.687	5.763	5.586	5.704	6.016	6.003	6.002	6.017	6.037	6.682	6.576	6.682	6.668	6.663	6.757
((4As,8S,8Ar)-8-Isopropyl-5-Methyl-3,4,4A,7,8,8A-Hexahydronaphthalen-2-Yl)Methanol	metab_373	Terpenoids	Sesquiterpenoids	-	-	-	-	C15 H24 O	16.476	-	pos	-	-	-	-	-	-	135118-51-3	-	2537.09	2583	98.78	0.024837182609541	91.2	5.648	5.594	5.872	5.49	5.542	5.542	5.586	5.862	5.849	5.848	5.863	5.882	5.554	5.57	5.634	5.635	5.635	5.637
2,4-Hexadiene	metab_374	Hydrocarbons	Alkenes	-	-	-	-	C6 H10	6.379	-	pos	-	-	-	-	-	-	592-46-1	-	1316.68	1282	98.14	0.1335579504932	87.8	5.582	5.614	5.864	5.677	5.687	5.63	5.593	5.854	5.841	5.823	5.855	5.874	5.401	5.352	5.425	5.454	5.402	5.407
Lemnalol	metab_375	Terpenoids	Sesquiterpenoids	-	-	-	-	C15 H24 O	14.642	-	pos	-	-	-	-	-	-	124753-76-0	-	2163.22	2138	99.19	0.11111087838644	91.3	6.267	6.21	6.474	6.038	6.273	6.214	6.265	6.464	6.451	6.45	6.466	6.485	6.13	6.173	6.237	6.247	6.257	6.201
2-Dodecanone	metab_376	Ketones	Ketones	orange;fruity;citrus	-	-	HMDB0031019	C12 H24 O	11.898	C14996	pos	-	-	-	-	Organic oxygen compounds	Organooxygen compounds	6175-49-1	Carbonyl compounds	1728.08	1698	98.78	0.35615636201052	88.6	6.422	5.711	6.849	5.826	5.839	6.548	5.75	6.755	6.742	6.741	6.756	6.776	7.029	6.962	6.91	6.474	6.518	6.927
Diphenylmethane	metab_377	Hydrocarbons	Unknown hydrocarbons	-	-	-	HMDB0251459	C13 H12	13.889	-	pos	-	-	-	-	Benzenoids	Benzene and substituted derivatives	101-81-5	Diphenylmethanes	2020.33	1989	98.91	0.43843084301246	83.9	4.648	4.707	4.678	4.695	4.8	4.681	4.813	4.667	4.654	4.653	4.669	4.688	3.97	3.827	4.178	4.194	4.039	4.138
3-(Ethenyloxy)-1-Propene	metab_378	Unknown	Unknown	-	-	-	-	C5 H8 O	7.021	-	pos	-	-	-	-	-	-	3917-15-5	-	1358.34	1344	99.26	0.28826771243462	84.9	4.644	4.759	5.213	4.979	4.998	4.776	4.935	5.203	5.19	5.189	5.204	5.223	4.84	4.868	4.947	4.926	4.92	4.994
Butyl 2-Ethylhexanoate	metab_379	Esters	Esters	-	-	-	-	C12 H24 O2	9.076	-	pos	-	-	-	-	-	-	68443-63-0	-	1491.93	1471	99.02	0.1555976544519	85.5	5.95	6.169	5.677	6.289	6.368	6.1	6.104	5.667	5.654	5.908	5.668	5.688	5.398	5.324	5.24	5.287	5.23	5.401
Pentyl Octanoate	metab_380	Esters	Esters	sweet;orris;wine	map01100;map00592;map01110	Metabolic pathways;alpha-Linolenic acid metabolism;Biosynthesis of secondary metabolites	HMDB0036217;LMFA07010992	C13 H26 O2	11.868	C04780	pos	-	-	Metabolism;Metabolism;Metabolism	Global and overview maps;Lipid metabolism;Global and overview maps	Lipids and lipid-like molecules	Fatty Acyls	638-25-5	Fatty acid esters	1724.42	1711	99.46	0.077693490331015	82.9	5.703	5.793	5.841	5.815	5.768	5.846	5.756	5.83	5.82	5.829	5.832	5.851	5.483	5.489	5.449	5.532	5.481	5.557
P-Mentha-1,4-Dien-7-Ol	metab_381	Alcohols	Alcohols	-	-	-	-	C10 H16 O	13.907	-	pos	-	-	-	-	-	-	22539-72-6	-	2023.63	2073	98.36	0.1024885627776	91.3	6.528	6.411	6.91	7.815	6.541	8.301	6.494	6.918	6.928	6.915	6.928	6.918	6.934	6.945	6.489	6.526	6.555	6.447
4-Methyl-2,3-Dihydrofuran	metab_382	Organoheterocyclic compounds	Furans	-	-	-	HMDB0040584	C5 H8 O	5.284	-	pos	-	-	-	-	Organoheterocyclic compounds	Dihydrofurans	34314-83-5	Not Available	1242.84	1199	97.5	0.15720781118208	85.3	6.8	6.669	6.897	6.76	6.64	6.689	6.744	6.886	6.873	6.872	6.888	6.907	6.511	6.447	6.558	6.532	6.551	6.581
2-Butylpyridine	metab_383	Organoheterocyclic compounds	Pyridines	-	-	-	-	C9 H13 N	11.097	-	pos	-	-	-	-	-	-	5058-19-5	-	1645.31	1616	98.75	0.099275458227025	79.3	6.452	6.36	6.662	6.307	6.248	6.46	6.376	6.651	6.638	6.637	6.653	6.667	6.532	6.429	6.415	6.37	6.359	6.389
Hedycaryol	metab_384	Terpenoids	Sesquiterpenoids	-	-	-	-	C15 H26 O	14.253	-	pos	-	-	-	-	-	-	21657-90-9	-	2087	2081	99.8	0.0636757541587	91.3	6.937	6.624	6.926	6.372	6.317	6.502	6.544	6.919	6.906	6.919	6.926	6.962	6.629	6.735	6.508	6.834	6.859	6.79
Diphenhydramine	metab_385	Organicnitrogen compounds	Amines	-	-	-	HMDB0001927;PW_C001286	C17 H21 N O	16.262	C06960	pos	-	-	-	-	Benzenoids	Benzene and substituted derivatives	58-73-1	Diphenylmethanes	2501.66	2513	99.69	0.3335404125045	78.6	5.46	5.52	5.394	5.533	5.389	5.585	5.472	5.237	5.112	5.115	5.066	5.077	5.586	5.556	5.582	5.614	5.611	5.618
M-Cymene	metab_386	Hydrocarbons	Unknown hydrocarbons	-	-	-	HMDB0037051	C10 H14	5.847	-	pos	-	-	-	-	Benzenoids	Benzene and substituted derivatives	535-77-3	Cumenes	1281.24	1269	99.33	0.21392581826054	86.6	6.983	7.033	7.186	7.036	7.035	7.058	6.978	7.175	7.162	7.161	7.177	7.189	6.887	6.871	6.877	6.877	6.864	6.852
(1Alpha,2Alpha,5Beta)-Acetate 5-Methyl-2-(1-Methylethyl)-Cyclohexanol	metab_387	Terpenoids	Monoterpenoids	-	-	-	-	C12 H22 O2	9.724	-	pos	-	-	-	-	-	-	2230-87-7	-	1536.8	1569	98.59	0.1121581074141	85.8	5.6	5.287	5.957	5.451	5.259	5.628	5.202	5.946	5.933	5.932	5.948	5.995	5.967	5.882	5.835	5.836	5.788	5.911
2,3-Epoxyhexanol	metab_388	Organoheterocyclic compounds	Other organoheterocyclic compounds	-	-	-	-	C6 H12 O2	7.532	-	pos	-	-	-	-	-	-	90528-63-5	-	1391.5	1425	98.38	0.12243453172525	90.3	7.451	7.454	7.703	7.364	7.428	7.428	7.427	7.692	7.679	7.678	7.694	7.713	7.436	7.425	7.403	7.413	7.478	7.449
Epi-Cubenol	metab_389	Terpenoids	Sesquiterpenoids	spicy;tea;green tea;green;herbal;spice	-	-	-	C15 H26 O	14.12	-	pos	-	-	-	-	-	-	19912-67-5	-	2062.64	2067	99.85	0.37140883238156	91.4	6.106	6.308	7.069	6.099	6.259	5.969	6.437	7.082	7.121	7.06	7.1	7.127	6.805	6.432	7.043	6.949	7.059	7.003
2-Hexylcyclopentanone	metab_390	Ketones	Ketones	-	-	-	-	C11 H20 O	12.072	-	pos	-	-	-	-	-	-	13074-65-2	-	1749.33	1718	98.74	0.11989892666804	90.4	7.043	7.03	7.235	6.975	6.935	7.056	7.086	7.225	7.213	7.21	7.226	7.235	6.864	6.813	6.911	6.936	6.904	6.959
2-Vinyl-Crotonaldehyde	metab_391	Aldehydes	Aldehydes	-	-	-	-	C6 H8 O	6.366	-	pos	-	-	-	-	-	-	20521-42-0	-	1315.83	1303	99.32	0.21893870005406	91	5.004	4.773	5.166	5.087	5.11	4.883	5.017	5.159	5.14	5.15	5.147	5.173	4.815	4.873	4.612	4.684	4.748	4.56
1-Hydroxymethyl-7,7-Dimethylbicyclo[2.2.1]Heptan-2-One	metab_392	Terpenoids	Monoterpenoids	-	-	-	-	C10 H16 O2	13.921	-	pos	-	-	-	-	-	-	107243-99-2	-	2026.19	1988	98.68	0.40456882181511	86.6	5.445	5.237	5.324	5.13	5.115	5.367	5.014	5.327	5.314	5.313	5.329	5.348	4.951	4.88	4.914	4.842	4.83	4.944
Maaliol	metab_393	Terpenoids	Sesquiterpenoids	-	-	-	-	C15 H26 O	13.773	-	pos	-	-	-	-	-	-	527-90-2	-	1999.17	1973	99.08	0.46740434854785	91.5	4.891	5.022	5.306	4.898	4.941	4.976	5.21	5.294	5.279	5.317	5.296	5.271	5.428	5.388	5.439	5.514	4.514	5.436
Methyl 2-Methylundecanoate	metab_394	Esters	Esters	-	-	-	-	C13 H26 O2	17.035	-	pos	-	-	-	-	-	-	55955-69-6	-	2627.33	2629	99.96	0.28464831545388	87.9	4.06	4.129	4.258	4.029	4.22	3.914	4.137	4.247	4.234	4.233	4.249	4.268	3.732	3.791	4.155	3.953	3.927	3.895
Hexyl-Pyrazine	metab_395	Organoheterocyclic compounds	Diazines	-	-	-	-	C10 H16 N2	11.536	-	pos	-	-	-	-	-	-	28217-91-6	-	1687.36	1668	99.2	0.22110538421204	83.6	6.497	6.623	6.496	6.669	6.736	6.608	6.63	6.49	6.477	6.548	6.492	6.511	5.937	5.87	5.943	5.981	5.964	5.937
3,3-Dimethyl-1-Butanol	metab_396	Alcohols	Alcohols	-	-	-	-	C6 H14 O	5.276	-	pos	-	-	-	-	-	-	624-95-3	-	1242.29	1263	98.87	0.20689997506849	90.8	6.903	6.736	6.974	6.851	6.706	6.793	6.836	6.964	6.951	6.944	6.96	6.979	6.601	6.544	6.647	6.609	6.637	6.675
(Phenoxymethyl)-Benzene	metab_397	Phenol ethers	Phenol ethers	-	-	-	-	C13 H12 O	15.243	-	pos	-	-	-	-	-	-	946-80-5	-	2287.95	2329	98.79	0.19461902816411	89.3	6.433	6.417	6.689	6.057	6.225	6.283	6.084	6.678	6.665	6.664	6.68	6.721	6.556	6.635	6.664	6.65	6.649	6.676
(E,E)-3,5-Octadien-2-One	metab_398	Ketones	Ketones	grassy;mushroom;fatty;fruity;green	-	-	-	C8 H12 O	10.166	-	pos	-	-	-	-	-	-	30086-02-3	-	1567.84	1570	99.9	0.20070263154892	87.7	6.106	6.078	6.191	5.89	5.954	6.011	6.062	6.181	6.169	6.166	6.182	6.201	5.649	5.773	5.897	5.907	5.875	5.867
2-Methyl-2-Phenyltridecane	metab_399	Hydrocarbons	Unknown hydrocarbons	-	-	-	-	C20 H34	14.539	-	pos	-	-	-	-	-	-	27854-41-7	-	2142.74	2098	98.53	0.024701614333803	88.1	6.801	6.739	5.075	6.662	6.629	6.728	6.905	4.931	5.117	5.24	5.09	5.257	5.437	5.606	6.635	5.54	5.488	5.557
Longiborneol	metab_400	Terpenoids	Monoterpenoids	-	-	-	-	C15 H26 O	14.383	-	pos	-	-	-	-	-	-	465-24-7	-	2111.73	2154	98.65	0.21798926476495	89.5	6.19	6.137	6.352	6.156	6.085	6.254	6.042	6.347	6.315	6.304	6.347	6.367	5.654	6.06	5.858	5.979	5.78	5.929
3,7-Dimethyl-6-Octenyl 2-Methylisocrotonate	metab_401	Esters	Esters	-	-	-	-	C15 H26 O2	13.966	-	pos	-	-	-	-	-	-	84254-89-7	-	2034.43	2010	99.16	0.12366486711509	87.5	7.365	7.397	7.616	7.353	7.365	7.501	7.179	7.606	7.593	7.592	7.607	7.627	7.352	7.274	7.29	7.3	7.274	7.305
Hexyl Decanoate	metab_402	Esters	Esters	-	-	-	HMDB0032324;LMFA07010456	C16 H32 O2	13.827	-	pos	-	-	-	-	Lipids and lipid-like molecules	Fatty Acyls	10448-26-7	Fatty acid esters	2008.97	2011	99.93	0.47413911041251	87.8	6.766	6.925	7.919	6.926	7.059	6.849	6.625	7.85	7.992	7.846	8.315	8.487	7.04	6.977	7.015	7.016	6.942	7.058
Perilla Ketone	metab_403	Ketones	Ketones	-	-	-	HMDB0035328	C10 H14 O2	12.168	-	pos	-	-	-	-	Organic oxygen compounds	Organooxygen compounds	553-84-4	Carbonyl compounds	1761.05	1811	98.11	0.23085083954256	82.1	6.99	6.968	7.005	7.171	7.302	7.021	6.713	6.994	6.981	6.98	6.996	7.116	6.39	6.456	6.46	6.534	6.504	6.478
1,3,5-Trimethyl-2-Propylbenzene	metab_404	Hydrocarbons	Unknown hydrocarbons	-	-	-	-	C12 H18	9.078	-	pos	-	-	-	-	-	-	4810-04-2	-	1492.06	1507	99.32	0.17305811222228	86.3	5.962	5.998	6.132	5.806	5.814	5.893	6.077	6.122	6.109	6.108	6.123	6.142	5.826	5.774	5.84	5.886	5.849	5.843
Isophorone	metab_405	Ketones	Ketones	tobacco;leather;sweet;musty;cooling;green;camphor;sharp;woody;camphoraceous;fruity;cedar	-	-	HMDB0031195	C9 H14 O	10.907	C14743	pos	-	-	-	-	Organic oxygen compounds	Organooxygen compounds	78-59-1	Carbonyl compounds	1627.11	1607	99.14	0.43967526522881	90.2	5.012	3.316	4.857	2.695	4.678	3.167	5.068	4.847	4.834	4.833	4.848	4.853	4.55	4.566	4.689	4.736	4.648	4.652
Perilla Alcohol	metab_406	Terpenoids	Monoterpenoids	-	-	-	-	C10 H16 O	13.796	-	pos	-	-	-	-	-	-	18457-55-1	-	2003.3	1999	99.85	0.14944583456877	91.1	6.711	6.617	7.544	6.539	6.501	6.613	6.808	7.575	7.574	7.611	7.608	7.633	6.506	6.407	6.458	6.494	6.487	6.514
Isopiperitenone	metab_407	Terpenoids	Monoterpenoids	-	-	-	HMDB0302241	C10 H14 O	12.738	C02289	pos	-	-	-	-	Lipids and lipid-like molecules	Prenol lipids	529-01-1	Monoterpenoids	1836.48	1865	98.95	0.24526610021983	91.2	5.071	5.261	6.177	5.393	5.324	5.36	5.174	6.155	6.116	6.231	6.152	6.145	4.663	7.588	7.554	7.521	7.515	7.596
4-Hepten-2-One	metab_408	Ketones	Ketones	-	-	-	LMFA12000104	C7 H12 O	6.356	-	pos	-	-	-	-	-	-	36678-43-0	-	1315.18	1335	98.98	0.036223514254497	90.1	5.632	5.634	5.83	5.589	5.591	5.544	5.526	5.819	5.807	5.805	5.821	5.84	5.444	5.486	5.506	5.538	5.527	5.503
Ylangenol	metab_409	Terpenoids	Sesquiterpenoids	-	-	-	-	C15 H24 O	16.989	-	pos	-	-	-	-	-	-	115728-41-1	-	2620.31	2578	98.87	0.061968017085854	90.2	5.336	5.513	5.471	5.6	5.685	5.473	5.423	5.461	5.448	5.447	5.462	5.483	4.783	4.722	4.567	4.782	4.633	4.726
Alpha-Curcumene	metab_410	Terpenoids	Sesquiterpenoids	herbal	-	-	HMDB0061838;HMDB0059878;LMPR0103060015	C15 H22	12.008	C09649	pos	-	-	-	-	Lipids and lipid-like molecules	Prenol lipids	644-30-4	Sesquiterpenoids	1741.51	1773	98.78	0.075839064283259	87.4	6.938	7.054	7.14	7.073	7.103	7.028	7.064	7.13	7.117	7.116	7.131	7.156	6.722	6.698	6.758	6.754	6.733	6.741
4-(5-Hydroxy-2,6,6-Trimethyl-1-Cyclohexen-1-Yl)-3-Buten-2-One	metab_411	Terpenoids	Sesquiterpenoids	-	-	-	-	C13 H20 O2	17.356	-	pos	-	-	-	-	-	-	69050-59-5	-	2676.34	2665	99.71	0.22567836814525	88.4	5.02	5.159	5.382	5.142	4.844	5.21	4.792	5.364	5.362	5.357	5.372	5.391	5.106	5.012	5.072	5.032	5.062	5.099
1-(5-Methyl-2-Furanyl)-1-Propanone	metab_412	Ketones	Ketones	-	-	-	-	C8 H10 O2	10.863	-	pos	-	-	-	-	-	-	10599-69-6	-	1622.89	1670	98.06	0.1735743195467	86.5	5.812	5.849	6.157	5.909	5.857	5.855	5.435	6.146	6.133	6.132	6.148	6.168	5.892	5.858	5.899	5.872	5.902	5.901
2-Methylisoborneol	metab_413	Terpenoids	Monoterpenoids	-	-	-	HMDB0035417;LMPR0102090066	C11 H20 O	11.1	C20243	pos	-	-	-	-	Lipids and lipid-like molecules	Prenol lipids	2371-42-8	Monoterpenoids	1645.59	1602	98.13	0.07465771721635	89.7	7.373	7.285	7.534	7.193	7.203	7.32	7.374	7.523	7.51	7.509	7.525	7.544	7.357	7.256	7.259	7.242	7.219	7.248
(E)-Hept-3-Enyl Acetate	metab_414	Esters	Esters	-	-	-	-	C9 H16 O2	8.37	-	pos	-	-	-	-	-	-	34942-91-1	-	1446	1399	97.7	0.07591841543941	90.2	7.721	7.597	7.97	7.555	7.515	7.648	7.56	7.959	7.946	7.945	7.961	7.98	7.758	7.714	7.784	7.802	7.777	7.736
3-Octen-1-Ol	metab_415	Alcohols	Alcohols	-	-	-	-	C8 H16 O	7.775	-	pos	-	-	-	-	-	-	20125-85-3	-	1407.29	1441	98.39	0.034835399768718	91.1	6.815	6.698	6.949	6.442	6.744	6.621	6.491	6.936	6.921	6.92	6.939	6.956	6.624	6.615	6.724	6.75	6.708	6.67
Tetradecylcyclohexane	metab_416	Hydrocarbons	Cycloalkanes	-	-	-	-	C20 H40	14.51	-	pos	-	-	-	-	-	-	1795-18-2	-	2136.98	2106	98.99	0.13066855077479	89.5	5.496	5.487	5.709	5.386	5.419	5.611	5.362	5.691	5.678	5.677	5.693	5.712	5.452	5.47	5.414	5.41	5.395	5.43
(Z)-9-Tetradecenal	metab_417	Aldehydes	Aldehydes	-	-	-	-	C14 H26 O	13.751	-	pos	-	-	-	-	-	-	53939-27-8	-	1995.52	1946	98.25	0.055911106066748	90.3	6.072	7.232	7.469	7.074	7.225	7.328	6.825	7.46	7.447	7.446	7.462	7.481	7.222	7.351	6.123	7.227	6.115	7.257
3-Phenyltridecane	metab_418	Hydrocarbons	Unknown hydrocarbons	-	-	-	-	C19 H32	14.457	-	pos	-	-	-	-	-	-	4534-52-5	-	2126.44	2079	98.43	0.2163255429165	88.1	6.693	6.698	7.523	6.753	6.769	6.808	6.598	7.512	7.499	7.556	7.514	7.533	7.174	7.438	7.281	7.373	7.229	7.361
Lilac Aldehyde	metab_419	Organoheterocyclic compounds	Furans	lilac	-	-	HMDB0032434	C10 H16 O2	9.928	C08498	pos	-	-	-	-	Organoheterocyclic compounds	Tetrahydrofurans	53447-46-4	Not Available	1551.12	1550	99.95	0.12677405686326	91	5.827	6.149	7.734	5.856	5.797	6.345	5.817	7.761	7.723	7.652	7.69	7.698	6.274	8.159	5.934	6.002	8.152	6.034
(Z)-Acetate 3-Hexen-1-Ol	metab_420	Esters	Esters	apple;sweet;banana;green;fresh;fruity;grassy	-	-	-	C8 H14 O2	6.376	-	pos	-	-	-	-	-	-	3681-71-8	-	1316.48	1316	99.97	0.31040811590002	82.9	5.052	5.073	5.308	5.304	5.088	5.269	5.202	5.298	5.262	5.284	5.299	5.318	4.857	4.886	4.886	4.871	4.935	4.717
2,3-Dihydro-4-Methyl-1H-Indene	metab_421	Hydrocarbons	Unknown hydrocarbons	-	-	-	-	C10 H12	8.862	-	pos	-	-	-	-	-	-	824-22-6	-	1478.01	1468	99.53	0.075683101532759	83.4	5.723	5.694	6	5.556	6.58	5.627	5.761	5.985	5.98	5.976	5.991	6.01	5.735	5.751	5.735	5.708	5.731	5.756
Heptanal	metab_422	Aldehydes	Aldehydes	fatty;citrus;wine-lee;fat;rancid;ozone;green;herbal;fresh;aldehydic	-	-	HMDB0031475;LMFA06000001	C7 H14 O	5.28	C14390	pos	-	-	-	-	Organic oxygen compounds	Organooxygen compounds	111-71-7	Carbonyl compounds	1242.56	1194	97.22	0.10776560233616	84.4	6.877	6.799	6.672	6.769	6.392	6.21	6.502	6.678	6.644	6.643	6.677	6.678	6.258	6.289	6.359	6.375	6.375	6.351
4-Heptylphenol	metab_423	Phenols	Phenols	-	-	-	HMDB0246435	C13 H20 O	17.049	C14698	pos	-	-	-	-	Benzenoids	Phenols	1987-50-4	1-hydroxy-2-unsubstituted benzenoids	2629.47	2679	98.73	0.18013199918812	91	5.934	5.917	6.169	5.883	5.899	5.923	5.897	6.159	6.146	6.147	6.162	6.182	5.971	5.872	5.935	5.883	5.87	5.933
Allyl Methacrylate	metab_424	Esters	Esters	-	-	-	-	C7 H10 O2	4.895	-	pos	-	-	-	-	-	-	96-05-9	-	1216.3	1188	98.36	0.049455921559357	89.5	7.798	7.857	8.032	7.824	7.835	7.837	7.753	8.022	8.009	8.008	8.023	8.042	7.698	7.632	7.556	7.62	7.572	7.488
1,2-Dihydro-2,5,8-Trimethylnaphthalene	metab_425	Hydrocarbons	Unknown hydrocarbons	-	-	-	-	C13 H16	13.583	-	pos	-	-	-	-	-	-	30316-23-5	-	1967.66	1999	98.92	0.10741199973483	88.1	6.709	6.639	5.786	6.538	6.529	6.605	6.734	5.763	5.779	5.723	5.724	5.768	6.627	6.557	6.581	6.613	6.592	6.615
Nopol	metab_426	Terpenoids	Monoterpenoids	herbal;sweet;balsamic;pine;citrus	-	-	-	C11 H18 O	12.337	-	pos	-	-	-	-	-	-	128-50-7	-	1781.68	1827	98.3	0.23253927470461	86.8	6.854	6.937	7.073	7.025	6.981	7.094	6.769	7.063	7.05	7.047	7.063	7.083	6.754	6.632	6.64	6.6	6.576	6.724
3-Methyl-3-Cyclohexen-1-Ol	metab_427	Alcohols	Alcohols	-	-	-	-	C7 H12 O	14.774	-	pos	-	-	-	-	-	-	53783-91-8	-	2189.46	2172	99.44	0.083699979651261	86.9	4.98	4.84	5.512	4.879	4.699	5.009	4.578	5.367	5.385	5.395	5.488	5.428	5.071	5.102	5.097	5.017	5.011	5.1
Epizonarene	metab_428	Terpenoids	Sesquiterpenoids	-	-	-	-	C15 H24	11.932	-	pos	-	-	-	-	-	-	41702-63-0	-	1732.23	1707	98.98	0.20614278844065	84.6	7.019	7.165	7.078	7.17	7.263	7.177	7.025	7.068	7.055	7.045	7.069	7.088	6.694	6.622	6.704	6.717	6.684	6.725
2-Hexylfuran	metab_429	Organoheterocyclic compounds	Heteroaromatic compounds	-	-	-	HMDB0039816	C10 H16 O	6.356	-	pos	-	-	-	-	Organoheterocyclic compounds	Heteroaromatic compounds	3777-70-6	Not Available	1315.18	1321	99.7	0.11694134433336	84.1	5.034	5.122	5.335	5.059	5.324	5.096	5.319	5.324	5.31	5.31	5.326	5.345	4.899	4.877	5.031	5.087	5.032	4.973
2-[(2R)-5,8-Dimethyl-1,2,3,4-Tetrahydronaphthalen-2-Yl]Propan-2-Ol	metab_430	Alcohols	Alcohols	-	-	-	-	C15 H22 O	17.332	-	pos	-	-	-	-	-	-	5986-36-7	-	2672.67	2656	99.57	0.20398624577476	90.4	5.407	5.395	5.043	5.282	5.426	5.433	5.373	5.147	5.165	5.171	5.257	5.317	5.283	5.257	5.327	5.308	5.303	5.371
Methyl Dihydrojasmonate	metab_431	Esters	Esters	natural;tropical;green;lactonic;jasmine;oily	-	-	HMDB0031740	C13 H22 O3	15.241	-	pos	-	-	-	-	Lipids and lipid-like molecules	Fatty Acyls	24851-98-7	Lineolic acids and derivatives	2287.53	2297	99.71	0.10599399649372	90.1	5.17	5.175	6.129	5.038	5.116	5.178	5.016	5.884	5.83	5.35	5.868	5.584	5.272	5.25	5.374	5.342	5.304	5.391
4-Methylbenzaldehyde	metab_432	Aldehydes	Aldehydes	phenolic;cherry;fruity	map01100	Metabolic pathways	HMDB0029638;HMDB0303310	C8 H8 O	11.044	C06758	pos	-	-	Metabolism	Global and overview maps	Benzenoids	Benzene and substituted derivatives	104-87-0	Benzoyl derivatives	1640.23	1648	99.67	0.17281944426151	84.4	5.78	5.76	6.147	5.752	5.441	5.965	5.69	6.137	6.124	6.123	6.207	6.158	6.48	6.431	6.086	5.916	6.132	6.301
Isodaucene	metab_433	Terpenoids	Sesquiterpenoids	-	-	-	-	C15 H24	8.935	-	pos	-	-	-	-	-	-	142878-08-8	-	1482.76	1530	97.88	0.11464627933256	90.9	7.031	7.061	7.094	7.063	7.097	7.021	7.153	7.082	7.071	7.07	7.085	7.104	6.764	6.727	6.766	6.803	6.757	6.774
Isophytol	metab_434	Terpenoids	Diterpenoids	-	-	-	-	C20 H40 O	15.21	-	pos	-	-	-	-	-	-	505-32-8	-	2280.97	2296	99.55	0.053860993457034	90.5	5.667	5.624	5.527	5.511	5.423	5.671	5.517	5.416	5.419	5.444	5.443	5.389	6.033	6.027	6.067	6.054	6.065	6.068
(-)-Trans-Isopiperitenol	metab_435	Terpenoids	Monoterpenoids	-	map01110;map00902	Biosynthesis of secondary metabolites;Monoterpenoid biosynthesis	LMPR0102090006	C10 H16 O	12.04	C01123	pos	-	-	Metabolism;Metabolism	Global and overview maps;Metabolism of terpenoids and polyketides	-	-	74410-00-7	-	1745.42	1745	99.98	0.18767018165307	89	4.932	5.254	5.325	5.28	5.263	5.269	4.919	5.316	5.301	5.299	5.314	5.333	4.926	4.902	4.77	4.64	5.361	4.854
(1S)-1,7,7-Trimethyl-Bicyclo[2.2.1]Heptan-2-One	metab_436	Terpenoids	Monoterpenoids	-	-	-	-	C10 H16 O	9.311	-	pos	-	-	-	-	-	-	76-22-2	-	1507.79	1511	99.85	0.17621420194453	85.7	5.281	5.188	5.439	4.936	5.045	5.094	5.033	5.438	5.444	5.416	5.44	5.465	5.15	5.192	5.165	5.244	5.206	5.228
4-Pentenyl Acetate	metab_437	Esters	Esters	-	-	-	HMDB0032460	C7 H12 O2	4.712	-	pos	-	-	-	-	Organic acids and derivatives	Carboxylic acids and derivatives	1576-85-8	Carboxylic acid derivatives	1203.82	1207	99.82	0.13331467535637	89	6.541	6.698	6.966	6.712	6.56	6.727	6.615	6.955	6.942	6.941	6.957	6.976	6.795	6.803	6.806	6.821	6.81	6.791
2-Hexanoylfuran	metab_438	Ketones	Ketones	-	-	-	-	C10 H14 O2	13.14	-	pos	-	-	-	-	-	-	14360-50-0	-	1894.91	1861	98.74	0.44534411029387	82.5	4.489	4.443	4.61	4.509	4.578	4.402	4.286	4.599	4.587	4.585	4.601	4.613	4.004	3.791	3.917	5.63	3.754	3.205
Umbellulone	metab_439	Terpenoids	Monoterpenoids	-	-	-	-	C10 H14 O	10.863	C09911	pos	-	-	-	-	-	-	24545-81-1	-	1622.89	1657	98.58	0.12741340181103	90.5	6.203	6.002	6.468	5.991	5.871	6.081	5.994	6.447	6.434	6.433	6.448	6.468	6.43	6.396	6.424	6.424	6.413	6.404
(Z)-Alpha-Bergamotol Acetate	metab_440	Terpenoids	Monoterpenoids	-	-	-	-	C17 H26 O2	15.217	-	pos	-	-	-	-	-	-	87978-33-4	-	2282.45	2296	99.59	0.25128925191835	90.6	6.202	6.19	6.475	5.801	5.93	6.06	5.911	6.464	6.449	6.45	6.465	6.485	6.383	6.181	6.235	6.471	6.279	6.207
Pinocarvone	metab_441	Terpenoids	Monoterpenoids	minty	-	-	HMDB0035761;LMPR0102090023	C10 H14 O	10.095	C09884	pos	-	-	-	-	Lipids and lipid-like molecules	Prenol lipids	30460-92-5	Monoterpenoids	1562.85	1564	99.95	0.39901687334084	89.7	4.445	4.651	4.79	4.433	4.646	4.521	4.358	4.76	4.746	4.746	4.761	4.782	4.524	4.463	4.42	4.426	4.431	4.511
4-Ethylbenzyl Alcohol	metab_442	Alcohols	Alcohols	-	-	-	-	C9 H12 O	14.324	-	pos	-	-	-	-	-	-	768-59-2	-	2100	2145	98.56	0.29496012322044	84.6	5.388	6.109	6.023	5.671	5.624	5.791	6.031	6.021	6.007	6.004	6.02	6.04	5.848	5.875	5.741	5.719	5.542	5.752
3-Dodecanol	metab_443	Alcohols	Alcohols	-	-	-	-	C12 H26 O	11.943	-	pos	-	-	-	-	-	-	10203-30-2	-	1733.58	1779	98.25	0.045646446190955	89.4	6.936	6.926	7.467	6.959	6.899	6.777	6.764	7.456	7.45	7.443	7.458	7.477	7.489	7.216	7.169	7.298	7.327	7.205
Palmitic Acid	metab_444	Acids	Acids	slightly waxy;fatty	map01100;map00071;map01212;map00073;map00061;map00062;map01040	Metabolic pathways;Fatty acid degradation;Fatty acid metabolism;Cutin, suberine and wax biosynthesis;Fatty acid biosynthesis;Fatty acid elongation;Biosynthesis of unsaturated fatty acids	HMDB0000220;LMFA01010001;PW_C000145	C16 H32 O2	19.478	C00249	pos	Lipids	Fatty acids	Metabolism;Metabolism;Metabolism;Metabolism;Metabolism;Metabolism;Metabolism	Global and overview maps;Lipid metabolism;Global and overview maps;Lipid metabolism;Lipid metabolism;Lipid metabolism;Lipid metabolism	Lipids and lipid-like molecules	Fatty Acyls	57-10-3	Fatty acids and conjugates	2909.57	2931	99.49	0.14623559026084	90.5	6.816	6.802	7.293	6.711	6.841	6.981	6.754	7.309	7.297	7.214	7.172	7.312	6.768	6.419	6.544	6.414	6.468	6.522
(Z)-2,2-Dimethyl-3-(3-Methylpenta-2,4-Dien-1-Yl)Oxirane	metab_445	Organoheterocyclic compounds	Other organoheterocyclic compounds	-	-	-	-	C10 H16 O	9.417	-	pos	-	-	-	-	-	-	33281-83-3	-	1515.24	1467	97.75	0.68560691448265	89.4	4.835	4.859	5.109	4.901	4.953	4.847	4.998	5.099	5.086	5.085	5.1	5.119	5.236	4.492	5.147	4.426	4.446	4.548
1,2,3,4-Tetrahydro-1,6,8-Trimethylnaphthalene	metab_446	Hydrocarbons	Unknown hydrocarbons	-	-	-	-	C13 H18	11.248	-	pos	-	-	-	-	-	-	30316-36-0	-	1659.77	1610	97.88	0.17863714980704	88.1	5.369	5.498	5.408	5.63	5.727	5.45	6.454	5.397	5.384	5.383	5.399	5.418	4.908	4.795	4.903	4.962	3.298	4.934
Cis-1-Methyl-4-(1-Methylethyl)-2-Cyclohexen-1-Ol	metab_447	Terpenoids	Monoterpenoids	herbal	-	-	-	C10 H18 O	10.035	-	pos	-	-	-	-	-	-	29803-82-5	-	1558.64	1563	99.81	0.1070801752095	89.1	6.277	6.336	6.762	6.34	6.371	6.41	6.294	6.798	6.78	6.81	6.798	6.848	6.219	6.209	6.247	6.249	6.227	6.221
2,6-Dimethylphenol	metab_448	Phenols	Phenols	phenolic;sweet;coffee;rooty;medicinal	-	-	HMDB0032150	C8 H10 O	13.521	-	pos	-	-	-	-	Benzenoids	Phenols	576-26-1	Cresols	1957.38	1930	99.02	0.22461067813213	85.9	5.457	5.707	5.627	5.543	5.613	5.446	5.168	5.616	5.604	5.602	5.618	5.637	5.236	5.266	5.333	5.294	5.352	5.294
2,6-Dimethylcyclohexanol	metab_449	Alcohols	Alcohols	-	-	-	-	C8 H16 O	8.207	-	pos	-	-	-	-	-	-	5337-72-4	-	1435.39	1403	98.41	0.12969493110386	82.6	6.49	6.478	7.282	6.488	6.542	6.514	6.341	7.247	7.234	7.244	7.249	7.268	7.057	7.125	7.144	7.147	7.158	7.169
1,2,3,4-Tetrahydro-1,8-Dimethyl-Naphthalene	metab_450	Hydrocarbons	Unknown hydrocarbons	-	-	-	-	C12 H16	11.244	-	pos	-	-	-	-	-	-	25419-33-4	-	1659.39	1653	99.73	0.076252984835011	88.4	5.792	7.146	5.924	7.112	7.117	7.117	7.263	5.917	5.899	5.9	5.914	5.933	5.468	5.391	5.493	5.463	5.459	5.512
3-Butylcyclohexanone	metab_451	Ketones	Ketones	-	-	-	-	C10 H18 O	11.832	-	pos	-	-	-	-	-	-	39178-69-3	-	1720.02	1711	99.64	0.50061248582284	83.2	7.579	7.551	7.534	7.739	7.639	7.629	7.262	7.524	7.49	7.51	7.525	7.544	6.942	6.916	6.959	6.971	6.926	6.954
Lauric Acid	metab_452	Acids	Acids	mild;bay oil;metallic;coconut;fatty	map01100;map01110;map00061	Metabolic pathways;Biosynthesis of secondary metabolites;Fatty acid biosynthesis	HMDB0000638;LMFA01010012	C12 H24 O2	16.174	C02679	pos	Lipids	Fatty acids	Metabolism;Metabolism;Metabolism	Global and overview maps;Global and overview maps;Lipid metabolism	Lipids and lipid-like molecules	Fatty Acyls	143-07-7	Fatty acids and conjugates	2484.27	2496	99.67	0.19542641608667	90.3	5.798	5.922	5.493	5.766	5.824	5.943	5.745	5.395	5.454	5.437	5.458	5.572	5.947	5.894	5.884	5.831	5.83	5.818
Decyl Trichloroacetate	metab_453	Esters	Esters	-	-	-	-	C12 H21 Cl3 O2	14.537	-	pos	-	-	-	-	-	-	65611-33-8	-	2142.35	2160	99.44	0.15751872722249	84.5	5.844	5.874	6.155	5.594	5.589	6.05	5.557	6.145	6.132	6.131	6.146	6.166	6.082	5.92	5.912	5.924	5.862	5.985
Methyl Pentadecanoate	metab_454	Esters	Esters	-	-	-	HMDB0254606	C16 H32 O2	14.388	-	pos	-	-	-	-	Lipids and lipid-like molecules	Fatty Acyls	7132-64-1	Fatty acid esters	2112.72	2108	99.84	0.71699558886759	90.3	4.145	4.133	4.8	4.057	4.285	4.516	4.184	4.8	4.733	4.803	4.778	4.786	4.283	3.996	3.986	3.562	4.078	4.113
6-Methyl-3,5-Heptadien-2-One	metab_455	Ketones	Ketones	-	-	-	HMDB0031582	C8 H12 O	10.863	-	pos	-	-	-	-	Organic oxygen compounds	Organooxygen compounds	1604-28-0	Carbonyl compounds	1622.89	1602	99.1	0.11764111673804	87.3	6.064	6.157	6.362	6.21	6.218	6.227	6.106	6.352	6.339	6.337	6.353	6.386	6.004	6.008	5.979	5.988	5.967	5.979
[2R-Cis]-1,2,3,4,4A,5,6,7-Octahydro-Alpha,Alpha,4A,8-Tetramethyl-2-Naphthalenemethanol	metab_456	Terpenoids	Sesquiterpenoids	-	-	-	-	C15 H26 O	14.779	-	pos	-	-	-	-	-	-	1209-71-8	-	2190.46	2185	99.83	0.057052097989746	86.1	5.398	5.558	5.561	5.696	5.829	5.603	5.494	5.551	5.545	5.537	5.552	5.572	4.878	4.828	4.848	4.908	4.856	4.791
Cyclohexanemethanol	metab_457	Alcohols	Alcohols	-	-	-	-	C7 H14 O	13.143	-	pos	-	-	-	-	-	-	100-49-2	-	1895.35	1933	98.66	0.17233676216038	82.4	5.148	5.213	5.412	5.179	5.126	5.422	4.908	5.404	5.392	5.399	5.406	5.425	5.384	5.195	5.176	5.083	5.072	5.277
Trans-Acetate 6-Ethenyltetrahydro-2,2,6-Trimethyl-2H-Pyran-3-Ol	metab_458	Organoheterocyclic compounds	Other organoheterocyclic compounds	-	-	-	-	C12 H20 O3	10.969	-	pos	-	-	-	-	-	-	56752-50-2	-	1633.05	1619	99.4	0.32501620300086	89.9	5.883	5.051	5.991	4.936	5.055	5.158	5.917	5.98	5.967	5.933	5.982	6.001	5.726	5.691	5.786	5.797	5.759	5.787
Carveol	metab_459	Terpenoids	Monoterpenoids	fresh;caraway;minty;spearmint	-	-	HMDB0036083	C10 H16 O	12.912	-	pos	-	-	-	-	Lipids and lipid-like molecules	Prenol lipids	99-48-9	Monoterpenoids	1861.77	1841	99.22	0.31879114384927	87.3	5.335	5.622	6.39	5.66	5.624	5.625	5.515	6.359	6.378	6.413	6.42	6.427	5.215	5.182	5.124	5.148	5.114	5.19
5-Methyl-1,3,6-Heptatriene	metab_460	Hydrocarbons	Alkenes	-	-	-	-	C8 H12	10.572	-	pos	-	-	-	-	-	-	925-52-0	-	1596.35	1549	97.9	0.15382261723235	85.4	7.73	7.823	8.064	7.907	7.93	7.938	7.782	8.062	8.049	8.052	8.064	8.086	7.763	7.739	7.741	7.769	7.736	7.746
Phenyl-Oxirane	metab_461	Unknown	Unknown	-	-	-	-	C8 H8 O	11.049	-	pos	-	-	-	-	-	-	96-09-3	-	1640.71	1631	99.59	0.10632448441886	89	6.37	6.459	6.767	6.395	6.217	6.57	6.291	6.757	6.744	6.743	6.759	6.778	7.082	7.032	6.708	6.555	6.761	6.9
4,4-Dimethyl-2-Cyclopenten-1-One	metab_462	Ketones	Ketones	-	-	-	-	C7 H10 O	9.712	-	pos	-	-	-	-	-	-	22748-16-9	-	1535.96	1493	98.03	0.023257644759756	88.1	6.592	6.851	6.738	6.913	6.981	6.832	6.728	6.727	6.714	6.713	6.729	6.748	6.529	6.438	6.435	6.377	6.395	6.443
(1R,4As,8Ar)-6-Isopropyl-8A-Methyl-4-Methylene-1,2,3,4,4A,5,8,8A-Octahydronaphthalen-1-Ol	metab_463	Terpenoids	Sesquiterpenoids	-	-	-	-	C15 H24 O	15.609	-	pos	-	-	-	-	-	-	119120-23-9	-	2367.76	2370	99.93	0.19240378107051	90.2	6.374	6.482	6.421	6.259	6.364	6.283	6.248	6.384	6.42	6.367	6.421	6.422	6.187	6.292	6.334	6.304	6.315	6.304
Ethyl 2-Thienylacetate	metab_464	Organoheterocyclic compounds	Heteroaromatic compounds	-	-	-	-	C8 H10 O2 S	13.674	-	pos	-	-	-	-	-	-	57382-97-5	-	1982.75	1998	99.47	0.066589385611598	90.2	5.131	4.462	5.329	4.837	4.694	4.869	5.048	5.306	5.306	5.293	5.313	5.317	5.054	5.155	4.668	5.169	5.254	5.151
4-Methyl-2-Nitrophenol	metab_465	Phenols	Phenols	-	-	-	HMDB0059811	C7 H7 N O3	13.265	-	pos	-	-	-	-	Benzenoids	Phenols	119-33-5	Nitrophenols	1914.93	1919	99.85	0.23110510090305	84.5	5.002	4.988	5.4	4.822	4.898	4.795	4.797	5.389	5.376	5.375	5.391	5.41	5.178	5.288	5.277	5.275	5.276	5.29
Butyl Lactate	metab_466	Esters	Esters	waxy;fermented;mushroom;creamy;mild;fruity	-	-	HMDB0040254	C7 H14 O3	10.185	-	pos	-	-	-	-	Organic acids and derivatives	Carboxylic acids and derivatives	138-22-7	Carboxylic acid derivatives	1569.17	1527	98.1	0.19242734504295	89.9	6.728	6.845	6.905	6.887	6.827	6.817	6.657	6.894	6.881	6.88	6.896	6.915	6.302	6.273	6.296	6.334	6.316	6.327
3-Methyl-3-Vinyl-Cyclopropene	metab_467	Hydrocarbons	Alkenes	-	-	-	-	C6 H8	10.731	-	pos	-	-	-	-	-	-	71153-30-5	-	1610.25	0	0	0.072231757517377	99	6.264	6.353	6.636	6.426	6.445	6.414	6.281	6.626	6.613	6.612	6.627	6.647	6.521	6.398	6.332	6.342	6.306	6.418
4-Pentenoic Acid, 2,2-Diethyl-3-Oxo-5-Phenyl-, Ethyl Ester	metab_468	Esters	Esters	-	-	-	-	C17 H22 O3	13.511	-	pos	-	-	-	-	-	-	337503-48-7	-	1955.72	0	0	0.094445553339909	97.1	5.4	5.425	5.675	5.404	5.395	5.422	5.315	5.665	5.652	5.651	5.666	5.685	5.45	5.364	5.421	5.387	5.407	5.4
Spiropentane	metab_469	Hydrocarbons	Aromatic hydrocarbons	-	-	-	-	C5 H8	9.231	-	pos	-	-	-	-	-	-	157-40-4	-	1502.18	0	0	0.23516289286786	98.3	5.841	5.781	5.952	5.809	5.822	5.827	5.557	5.942	5.944	5.928	5.944	5.962	5.653	5.618	5.641	5.594	5.601	5.629
(1Alpha,2Alpha,4Alpha,5Alpha)-8-Methylene-Tricyclo[3.2.1.0(2,,4)]Oct-6-Ene	metab_470	Hydrocarbons	Alkenes	-	-	-	-	C9 H10	15.219	-	pos	-	-	-	-	-	-	66929-90-6	-	2282.88	0	0	0.31357630253453	96.2	5.183	5.137	5.412	4.792	4.807	5.005	4.893	5.401	5.388	5.387	5.403	5.424	5.112	5.118	5.21	5.408	5.253	5.405
Isoxazole-3-Carboxylic Acid, 5-[1-(4-Methylbenzoyloxyimino)Ethyl]-, Ethyl Ester	metab_471	Esters	Esters	-	-	-	-	C16 H16 N2 O5	9.486	-	pos	-	-	-	-	-	-	263897-29-6	-	1520.08	0	0	0.1364254775168	95.6	5.176	5.207	5.456	5.278	5.382	5.234	5.12	5.433	5.433	5.418	5.434	5.45	5.044	5.112	3.812	5.081	5.432	5.019
2-Pyridin-3-Ylethanamine	metab_472	Organicnitrogen compounds	Amines	-	-	-	-	C7 H10 N2	14.204	-	pos	-	-	-	-	-	-	20173-24-4	-	2078.02	0	0	0.22855089828176	89	6.238	6.172	6.387	6.269	6.287	6.171	6.345	6.376	6.36	6.357	6.373	6.393	5.996	5.925	6.04	6.05	6.003	5.991
[3-(4-Aminobenzoyl)Oxyphenyl] 4-Aminobenzoate	metab_473	Esters	Esters	-	-	-	-	C20 H16 N2 O4	10.241	-	pos	-	-	-	-	-	-	142280-58-8	-	1573.1	0	0	0.093337843467671	96.6	6.257	6.552	5.79	6.699	6.814	6.503	6.411	5.749	5.777	5.766	5.737	5.779	5.427	5.411	5.546	5.468	5.466	5.465
2-Methyl-2-Phenylpropanal	metab_474	Aldehydes	Aldehydes	-	-	-	-	C10 H12 O	12.986	-	pos	-	-	-	-	-	-	3805-10-5	-	1872.53	0	0	0.39531924159171	97.7	4.941	4.792	5.002	4.858	4.776	4.946	4.843	4.991	4.978	4.977	4.993	5.012	4.66	4.568	4.624	4.57	4.676	4.488
[1-Methyl-1-(Pentyloxy)Ethyl]Benzene	metab_475	Unknown	Unknown	-	-	-	-	C14 H22 O	10.511	-	pos	-	-	-	-	-	-	54932-79-5	-	1592.06	0	0	0.085146375370685	98.3	5.924	5.866	6.2	5.794	5.789	5.839	5.932	6.192	6.18	6.165	6.195	6.214	5.911	5.829	5.947	5.963	5.919	5.877
Nirvanol	metab_476	Organoheterocyclic compounds	Other organoheterocyclic compounds	-	-	-	HMDB0060533	C11 H12 N2 O2	14.601	C14916	pos	-	-	-	-	Organoheterocyclic compounds	Azolidines	631-07-2	Imidazolidines	2155.07	0	0	0.28906542214126	91.4	5.015	5.185	5.278	5.105	5.195	5.051	5.038	5.261	5.246	5.245	5.261	5.28	4.68	4.742	4.901	4.81	4.818	4.763
4-Methyl-1-Phenyl-1-Penten-3-One	metab_477	Ketones	Ketones	-	-	-	-	C12 H14 O	11.875	-	pos	-	-	-	-	-	-	3160-32-5	-	1725.27	0	0	0.18511755011028	89.4	5.964	6.013	6.105	6.037	6.119	5.942	6.064	6.094	6.064	6.076	6.096	6.115	5.664	5.774	5.667	5.813	4.141	5.542
3,3-Diethoxy-1-Propyne	metab_478	Ethers	Ethers	-	-	-	-	C7 H12 O2	12.322	-	pos	-	-	-	-	-	-	10160-87-9	-	1779.85	0	0	0.21086152285032	95.6	6.055	6.113	6.466	6.125	6.202	6.143	6.068	6.455	6.442	6.448	6.463	6.482	6.247	6.219	6.197	6.299	6.282	6.252
4-Hydroxy-3-Methoxyphenylacetone	metab_479	Phenols	Phenols	-	-	-	-	C10 H12 O3	17.254	-	pos	-	-	-	-	-	-	2503-46-0	-	2660.76	2800	96.61	0.29122677622893	97.8	4.852	4.886	4.865	4.677	4.826	4.585	4.716	4.855	4.842	4.841	4.856	4.875	4.283	4.34	4.163	4.448	4.528	4.267
4-(2-Methoxyphenyl)But-3-En-2-One	metab_480	Phenol ethers	Phenol ethers	-	-	-	-	C11 H12 O2	17.377	-	pos	-	-	-	-	-	-	10542-87-7	-	2679.54	0	0	0.088592133927449	95.5	5.819	6	6.314	5.989	6.132	5.884	5.867	6.288	6.275	6.273	6.29	6.309	6.017	6.05	6.097	6.134	6.128	6.129
1,2-Dipyridin-4-Ylethane-1,2-Diol	metab_481	Organoheterocyclic compounds	Pyridines	-	-	-	-	C12 H12 N2 O2	15.655	-	pos	-	-	-	-	-	-	6950-04-5	-	2377.85	0	0	0.096251422299659	90.8	4.988	5.057	5.295	5.146	5.116	5.108	4.809	5.284	5.271	5.271	5.286	5.305	4.945	4.94	5.02	4.996	4.952	4.99
(1Alpha,4Alpha,4Aalpha,5Aalpha)-4,4A,5,5A-Tetrahydro-6,6-Dimethyl-1,4-Methano-1H-Cyclopropa[D]Pyridazine	metab_482	Organicnitrogen compounds	Other organic nitrogen compounds	-	-	-	-	C8 H12 N2	12.535	-	pos	-	-	-	-	-	-	109746-10-3	-	1806.98	0	0	0.28109472254735	86.6	6.127	6.195	6.324	6.051	6.101	6.302	5.873	6.313	6.299	6.298	6.313	6.333	6.058	6.017	5.909	5.98	5.818	6.077
Toluene-D8	metab_483	Unknown	Unknown	-	-	-	-	C7 D8	12.616	-	pos	-	-	-	-	-	-	2037-26-5	-	1818.75	0	0	0.33596438532331	96.5	4.644	4.574	4.965	4.659	4.597	4.798	4.559	4.955	4.942	4.933	4.956	4.975	4.908	4.788	4.797	4.755	4.672	4.66
1-Nonen-4-Yne	metab_484	Hydrocarbons	Eneynes	-	-	-	-	C9 H14	12.318	-	pos	-	-	-	-	-	-	31508-12-0	-	1779.37	0	0	0.15220458869618	92.3	6.544	6.647	6.519	6.714	6.569	6.661	6.241	6.509	6.539	6.495	6.51	6.529	6.065	6.014	6.178	6.068	5.962	6.095
Benzyl Mandelate	metab_485	Esters	Esters	-	-	-	-	C15 H14 O3	17.046	-	pos	-	-	-	-	-	-	890-98-2	-	2629.01	0	0	0.21193503119153	89.5	5.169	5.166	5.438	5.098	5.094	5.137	5.183	5.426	5.411	5.407	5.425	5.443	5.244	5.118	5.197	5.171	5.15	5.219
(Z)-2-(3-Hydroxy-3-Methyl-1-Butenyl)-Phenol	metab_486	Phenols	Phenols	-	-	-	-	C11 H14 O2	14.978	-	pos	-	-	-	-	-	-	17235-14-2	-	2231.92	0	0	0.36271902095105	91.1	5.735	5.597	5.673	5.637	5.556	5.568	5.355	5.668	5.655	5.654	5.669	5.688	5.031	4.961	4.942	5.002	4.943	4.948
3-Hydroxy-3-(4-Methoxyphenyl)Propanenitrile	metab_487	Phenol ethers	Phenol ethers	-	-	-	-	C10 H11 N O2	14.064	-	pos	-	-	-	-	-	-	51241-27-1	-	2052.38	0	0	0.38872487036296	86.7	4.347	4.437	4.846	4.567	4.634	4.511	4.095	4.835	4.822	4.821	4.837	4.856	6.46	6.321	6.364	6.286	6.268	6.351
4-Cyanophenyl 4-Heptylbenzoate	metab_488	Esters	Esters	-	-	-	-	C21 H23 N O2	17.64	-	pos	-	-	-	-	-	-	38690-76-5	-	2715.27	0	0	0.1803951899644	97.7	5.426	5.589	5.632	5.302	5.352	5.431	5.375	5.624	5.611	5.609	5.625	5.644	5.377	5.282	5.594	5.346	5.218	5.288
Sorbic Acid Vinyl Ester	metab_489	Esters	Esters	-	-	-	-	C8 H10 O2	12.084	-	pos	-	-	-	-	-	-	42739-26-4	-	1750.79	0	0	0.039601809269435	96.8	6.987	6.983	7.156	6.997	7.012	7.027	7.131	7.149	7.136	7.135	7.147	7.169	6.753	6.829	6.837	6.872	6.828	6.816
Methyl 3,4-Dimethoxybenzoate	metab_490	Esters	Esters	-	-	-	-	C10 H12 O4	16.006	-	pos	-	-	-	-	-	-	2150-38-1	-	2450.4	0	0	0.37012292863425	97.2	8.42	8.283	6.603	8.445	8.536	8.357	8.093	6.561	6.573	6.568	6.636	6.638	6.887	6.92	6.957	6.882	6.888	6.919
Benzoin	metab_491	Unknown	Unknown	-	-	-	HMDB0032039	C14 H12 O2	13.134	C01408	pos	-	-	-	-	Phenylpropanoids and polyketides	Stilbenes	119-53-9	Benzoins	1894.04	0	0	0.21848297866974	95.1	4.496	4.623	4.984	4.699	4.684	4.679	4.461	4.973	4.96	4.959	4.975	4.994	4.699	4.75	4.69	4.771	4.699	4.755
(3S,3As)-3-Butyl-3A,4,5,6-Tetrahydro-1(3H)-Isobenzofuranone	metab_492	Organoheterocyclic compounds	Furans	-	-	-	-	C12 H18 O2	11.317	-	pos	-	-	-	-	-	-	124815-25-4	-	1666.38	0	0	0.16738647865338	96.4	5.099	5.326	5.441	5.408	5.336	5.436	5.125	5.394	5.417	5.38	5.396	5.415	4.863	4.732	4.738	4.684	4.702	4.671
Tetradecanal	metab_493	Aldehydes	Aldehydes	dry;musky;flower;fatty;waxy;incense;wax;citrus peel	-	-	HMDB0034283;LMFA06000078	C14 H28 O	16.594	-	pos	-	-	-	-	Lipids and lipid-like molecules	Fatty Acyls	124-25-4	Fatty aldehydes	2556.62	1940	80.23	0.3209659165218	97.4	6.975	6.976	6.916	7.047	6.907	7.078	6.872	6.804	6.738	6.917	6.839	6.777	7.428	7.218	7.24	7.218	7.196	7.329
2-Ethyl-5-Methylfuran	metab_494	Organoheterocyclic compounds	Heteroaromatic compounds	-	-	-	HMDB0029728	C7 H10 O	14.122	-	pos	-	-	-	-	Organoheterocyclic compounds	Heteroaromatic compounds	1703-52-2	Not Available	2063	1015	48.89	0.41798352421983	95.4	5.847	5.864	6.015	5.803	5.866	5.72	6.03	6.007	5.993	5.992	6.009	6.028	5.461	5.398	5.595	5.577	5.522	5.549
4-Methoxybenzyl Disulfide	metab_495	Phenol ethers	Phenol ethers	-	-	-	-	C16 H18 O2 S2	11.712	-	pos	-	-	-	-	-	-	17004-42-1	-	1705.37	0	0	0.037206483794334	86.3	6.849	6.94	6.967	6.829	6.921	6.917	6.813	6.957	6.944	6.943	6.958	6.978	6.545	6.496	6.55	6.594	6.561	6.573
Cumene	metab_496	Hydrocarbons	Unknown hydrocarbons	sharp	-	-	HMDB0034029	C9 H12	12.799	C14396	pos	-	-	-	-	Benzenoids	Benzene and substituted derivatives	98-82-8	Cumenes	1845.35	1178	67.52	0.16190759096054	96.3	6.467	6.65	6.819	6.701	6.664	6.718	6.452	6.808	6.796	6.795	6.81	6.829	6.504	6.413	6.358	6.367	6.394	6.465
2-Methylpentanoic Anhydride	metab_497	Unknown	Unknown	-	-	-	-	C12 H22 O3	10.327	-	pos	-	-	-	-	-	-	63169-61-9	-	1579.14	0	0	0.28277772387789	97.4	7.479	7.514	7.709	7.372	7.377	7.325	7.631	7.698	7.686	7.684	7.7	7.719	7.375	7.296	7.415	7.424	7.417	7.406
5-(4-Hexyloxybenzoyloxy)-2-(4-Nitrophenyl)Pyrimidine	metab_498	Esters	Esters	-	-	-	-	C23 H23 N3 O5	13.245	-	pos	-	-	-	-	-	-	136240-26-1	-	1911.61	0	0	0.17021483749612	94.9	5.277	5.362	5.564	5.158	5.073	5.253	5.15	5.554	5.539	5.536	5.555	5.575	5.28	5.291	5.276	5.25	5.302	5.376
2-Methyl-Hex-2-Yn-4-One	metab_499	Ketones	Ketones	-	-	-	-	C7 H10 O	7.014	-	pos	-	-	-	-	-	-	52066-33-8	-	1357.88	0	0	0.23286684713368	90.5	6.725	4.991	6.565	5.151	5.044	5.862	5.067	6.537	6.567	6.573	6.603	6.623	4.934	5.108	5.189	5.12	5.19	5.215
O-Benzylhydroxylamine	metab_500	Organicnitrogen compounds	Amines	-	-	-	-	C7 H9 N O	11.856	-	pos	-	-	-	-	-	-	622-33-3	-	1722.95	0	0	0.061560622282393	85.7	6.185	6.284	6.476	6.337	6.383	6.252	6.237	6.465	6.452	6.451	6.467	6.486	6.087	6.006	6.033	6.075	6.043	6.073
4-Cyanophenyl 4-Butylbenzoate	metab_501	Esters	Esters	-	-	-	-	C18 H17 N O2	12.028	-	pos	-	-	-	-	-	-	38690-77-6	-	1743.96	0	0	0.075702357061845	91.4	6.944	7.044	7.035	7.113	7.18	7.032	7.069	7.024	7.011	7.01	7.026	7.045	6.569	6.511	6.643	6.619	6.615	6.645
Dicyclopropyl Ketone	metab_502	Ketones	Ketones	-	-	-	-	C7 H10 O	15.487	-	pos	-	-	-	-	-	-	1121-37-5	-	2341.01	0	0	0.06074020696667	91	5.179	5.199	5.394	5.257	5.274	5.273	5.078	5.383	5.371	5.369	5.385	5.404	4.77	4.915	4.929	4.93	4.974	4.937
4-Cyanophenyl 4-Hexylbenzoate	metab_503	Esters	Esters	-	-	-	-	C20 H21 N O2	10.315	-	pos	-	-	-	-	-	-	50793-85-6	-	1578.3	0	0	0.11284088600285	85.3	5.584	5.621	5.602	5.43	5.539	5.539	5.324	5.591	5.578	5.543	5.593	5.612	5.207	5.153	5.215	5.358	4.699	5.204
2-Ethylhexanoic Anhydride	metab_504	Unknown	Unknown	-	-	-	-	C16 H30 O3	17.695	-	pos	-	-	-	-	-	-	36765-89-6	-	2721.78	0	0	0.23031050104281	97.2	5.447	5.527	6.279	5.525	5.487	5.753	5.358	6.16	6.146	6.109	6.115	6.098	5.661	5.715	5.744	5.669	5.687	5.779
Benzyloxyurea	metab_505	Unknown	Unknown	-	-	-	-	C8 H10 N2 O2	12.613	-	pos	-	-	-	-	-	-	2048-50-2	-	1818.31	0	0	0.17791754431221	91.5	6.336	6.376	7.272	6.543	6.687	6.442	6.225	7.273	7.245	7.31	7.286	7.328	6.544	6.858	5.775	5.81	5.787	5.779
Methyl 3,4,5-Trimethoxybenzoate	metab_506	Esters	Esters	-	-	-	-	C11 H14 O5	16.818	-	pos	-	-	-	-	-	-	1916-07-0	-	2593.71	0	0	0.36679032745406	96.6	7.031	6.903	6.164	7.013	7.11	6.989	6.684	6.11	6.103	6.101	6.175	6.216	6.264	6.332	6.345	6.314	6.318	6.362
Guaiazulene	metab_507	Terpenoids	Sesquiterpenoids	-	-	-	HMDB0036648;LMPR0103410006	C15 H18	15.884	C09675	pos	-	-	-	-	Lipids and lipid-like molecules	Prenol lipids	489-84-9	Sesquiterpenoids	2425.81	0	0	0.12319496521806	96.1	7.946	7.856	6.866	7.764	7.735	7.852	7.954	6.84	6.835	6.83	6.836	6.878	7.881	7.846	7.866	7.916	7.908	7.904
Isopropylcyclobutane	metab_508	Hydrocarbons	Cycloalkanes	-	-	-	-	C7 H14	3.97	-	pos	-	-	-	-	-	-	872-56-0	-	1145.77	0	0	0.21385453362034	97.2	4.67	4.924	6.229	4.889	4.661	4.266	4.935	6.228	6.262	6.166	6.21	6.064	4.207	4.377	4.616	4.664	4.595	4.555
Benzyl 2-Chloroethyl Sulfone	metab_509	Ketones	Ketones	-	-	-	-	C9 H11 Cl O2 S	8.204	-	pos	-	-	-	-	-	-	66998-67-2	-	1435.2	0	0	0.11165552471157	85.2	7.368	7.46	7.774	7.519	7.502	7.528	7.319	7.762	7.749	7.747	7.762	7.783	7.469	7.486	7.477	7.484	7.471	7.515
1,2-Dimethoxy-4-Propylbenzene	metab_510	Unknown	Unknown	-	-	-	-	C11 H16 O2	13.502	-	pos	-	-	-	-	-	-	5888-52-8	-	1954.23	0	0	0.60766806280287	93.3	5.313	5.447	5.478	5.594	5.663	5.355	5.331	5.468	5.455	5.499	5.469	5.488	4.149	3.877	3.875	3.62	3.72	3.598
2-Hexyl-2'-Methyl-2,2'-Ethylenebis-1,3-Dioxolane	metab_511	Ethers	Ethers	-	-	-	-	C15 H28 O4	10.721	-	pos	-	-	-	-	-	-	960-23-6	-	1609.29	0	0	0.48516595620722	85.2	5.304	4.785	5.382	4.957	4.861	5.075	5.167	5.373	5.357	5.36	5.375	5.395	5.126	5.157	4.891	5.256	4.998	5.109
Quinolin-8-Yl 2-Methylpropanoate	metab_512	Organoheterocyclic compounds	Quinolines	-	-	-	-	C13 H13 N O2	13.268	-	pos	-	-	-	-	-	-	168275-29-4	-	1915.42	0	0	0.68544917403175	93.4	5.386	5.187	5.604	5.294	5.341	5.429	5.425	5.598	5.579	5.577	5.59	5.612	5.415	5.303	5.333	5.197	5.391	5.461
Ethyl 6-Methylpyridine-2-Carboxylate	metab_513	Organoheterocyclic compounds	Pyridines	-	-	-	-	C9 H11 N O2	8.921	-	pos	-	-	-	-	-	-	39640-51-2	-	1481.85	0	0	0.069829930509996	79.5	6.478	6.686	6.538	6.816	6.909	6.648	6.65	6.524	6.485	6.535	6.526	6.545	5.793	5.757	5.863	5.86	5.817	5.824
7-Cyclohexyl-2,3-Dihydro-2-Methyl-Benzofuran	metab_514	Organoheterocyclic compounds	Other organoheterocyclic compounds	-	-	-	-	C15 H20 O	16.746	-	pos	-	-	-	-	-	-	54815-14-4	-	2581.79	0	0	0.093064649290777	97	5.338	5.234	5.531	5.189	5.126	5.266	5.411	5.521	5.509	5.509	5.528	5.547	5.285	5.239	5.242	5.312	5.289	5.325
Methyl 2,4-Dimethoxy-6-Methylbenzoate	metab_515	Esters	Esters	-	-	-	-	C11 H14 O4	16.312	-	pos	-	-	-	-	-	-	6110-37-8	-	2509.93	0	0	0.080553387269954	96.8	8.175	8.047	7.743	8.111	8.098	8.194	7.752	7.722	7.731	7.787	7.779	7.807	8.758	8.669	8.695	8.702	8.636	8.738
4-Benzyloxybenzonitrile	metab_516	Phenol ethers	Phenol ethers	-	-	-	-	C14 H11 N O	12.278	-	pos	-	-	-	-	-	-	52805-36-4	-	1774.48	0	0	0.06013663317024	85.1	7.628	7.549	7.874	7.494	7.408	7.55	7.588	7.864	7.851	7.85	7.865	7.884	7.722	7.591	7.612	7.597	7.581	7.613
Acetic Acid, Cyclopent-2-En-1-Yl Ester	metab_517	Esters	Esters	-	-	-	-	C7 H10 O2	13.068	-	pos	-	-	-	-	-	-	20657-21-0	-	1884.45	0	0	0.045782022399415	94	4.584	4.391	5.102	4.506	4.399	4.431	4.839	5.15	5.132	5.073	5.087	5.107	4.765	4.792	5.196	5.107	5.14	5.3
1,2-Oxaphosphole, 3,5-Bis(1,1-Dimethylethyl)-2,5-Dihydro-2-Hydroxy-, 2-Oxide	metab_518	Esters	Esters	-	-	-	-	C11 H21 O3 P	15.257	-	pos	-	-	-	-	-	-	56248-43-2	-	2290.91	0	0	0.48440859498953	89.5	6.155	6.172	6.331	6.239	6.288	6.122	6.007	6.32	6.307	6.306	6.322	6.341	5.443	5.322	5.318	5.255	5.263	5.224
4-(Benzyloxy)-3-Methoxy-2-Nitrobenzaldehyde	metab_519	Aldehydes	Aldehydes	-	-	-	-	C15 H13 N O5	12.384	-	pos	-	-	-	-	-	-	2450-27-3	-	1787.42	0	0	0.13870087745161	85.1	6.498	6.3	6.768	6.413	6.299	6.377	6.444	6.757	6.744	6.743	6.759	6.765	6.522	6.548	6.406	6.587	6.545	6.552
1-(1,2,3-Trimethyl-Cyclopent-2-Enyl)-Ethanone	metab_520	Ketones	Ketones	-	-	-	-	C10 H16 O	14.273	-	pos	-	-	-	-	-	-	70987-81-4	-	2090.66	0	0	0.12991165843218	93.4	4.858	4.946	5.336	4.959	4.914	4.874	4.985	5.327	5.314	5.317	5.329	5.347	5.091	5.12	5.12	5.213	5.187	5.161
6-(4-Methoxyphenyl)Hex-3-En-2-One	metab_521	Phenol ethers	Phenol ethers	-	-	-	-	C13 H16 O2	11.895	-	pos	-	-	-	-	-	-	118790-84-4	-	1727.72	0	0	0.38708197164776	86.4	6.394	6.387	7.071	6.724	6.521	6.469	6.848	7.061	7.048	7.047	7.062	7.078	6.728	6.937	6.996	7.035	6.977	6.986
2,4-Dimethyldecane	metab_522	Hydrocarbons	Alkanes	-	-	-	-	C12 H26	14.449	-	pos	-	-	-	-	-	-	2801-84-5	-	2124.85	0	0	0.25981898285411	94.6	5.955	5.911	6.274	5.779	5.926	5.936	5.602	6.264	6.25	6.252	6.265	6.293	6.222	6.35	6.287	6.281	6.342	5.889
2-Methyl-3-Butyn-2-Ol	metab_523	Alcohols	Alcohols	-	-	-	-	C5 H8 O	6.886	-	pos	-	-	-	-	-	-	115-19-5	-	1349.58	1230	93.48	0.28949872690757	92.7	5.72	5.627	5.848	5.623	5.513	5.724	5.492	5.84	5.829	5.828	5.844	5.886	5.554	5.548	5.535	5.539	5.518	5.566
2,5-Dimethoxy-Alpha,4-Dimethyl-Styrene	metab_524	Unknown	Unknown	-	-	-	-	C12 H16 O2	15.46	-	pos	-	-	-	-	-	-	39701-09-2	-	2335.09	0	0	0.11645599578547	94.9	5.87	5.908	6.08	5.964	6.107	5.948	5.954	6.069	6.056	6.095	6.071	6.09	5.623	5.559	5.694	5.702	5.642	5.612
3-Methylundecane	metab_525	Hydrocarbons	Alkanes	-	-	-	LMFA11000410	C12 H26	7.163	-	pos	-	-	-	-	-	-	1002-43-3	-	1367.55	0	0	0.11096831020094	96.5	6.327	6.415	6.55	6.303	6.305	6.283	6.32	6.539	6.526	6.525	6.541	6.56	6.189	6.167	6.236	6.261	6.256	6.247
5-Cyclohexyl-2-Methyl-2,3-Dihydro-1-Benzofuran	metab_526	Organoheterocyclic compounds	Other organoheterocyclic compounds	-	-	-	-	C15 H20 O	16.748	-	pos	-	-	-	-	-	-	54815-15-5	-	2582.12	0	0	0.01780170519171	96	5.076	5.003	5.321	4.955	4.899	5.02	5.097	5.312	5.299	5.298	5.314	5.333	5.023	5.026	5.039	5.081	5.072	5.057
2-Methyl-5-[1-(5-Methylfuran-2-Yl)Ethyl]Furan	metab_527	Organoheterocyclic compounds	Heteroaromatic compounds	-	-	-	-	C12 H14 O2	14.603	-	pos	-	-	-	-	-	-	3209-79-8	-	2155.47	0	0	0.24407671757577	93.8	5.616	5.762	5.871	5.74	5.814	5.678	5.651	5.86	5.847	5.846	5.862	5.881	5.36	5.432	5.488	5.471	5.465	5.467
(E)-3-Methyl-3-Butenyl Ester 2-Methyl-2-Butenoic Acid	metab_528	Esters	Esters	-	-	-	-	C10 H16 O2	12.323	-	pos	-	-	-	-	-	-	83783-87-3	-	1779.98	0	0	0.29242093341364	92.4	6.135	6.129	6.186	6.183	6.271	6.176	6.005	6.175	6.162	6.161	6.177	6.196	5.886	5.77	5.848	5.874	5.835	5.903
2-Tetradecanone	metab_529	Ketones	Ketones	-	-	-	HMDB0030924	C14 H28 O	17.955	-	pos	-	-	-	-	Organic oxygen compounds	Organooxygen compounds	2345-27-9	Carbonyl compounds	2752.54	1878	72.41	0.77187504460656	89.7	5.107	5.154	5.561	5.543	5.54	5.424	5.325	5.554	5.539	5.552	5.548	5.561	5.448	5.343	5.266	4.383	5.133	5.174
4-Ethylphenyl Propionate	metab_530	Phenol esters	Phenol esters	-	-	-	-	C11 H14 O2	4.24	-	pos	-	-	-	-	-	-	54549-71-2	-	1167.11	0	0	0.094071551898237	89	5.394	5.48	5.916	5.406	5.433	5.46	5.188	5.906	5.893	5.892	5.907	5.927	5.894	5.938	5.871	5.811	5.84	5.943
3,3-Dimethyl-6-Oxo-6-Phenylhexanenitrile	metab_531	Ketones	Ketones	-	-	-	-	C14 H17 N O	11.601	-	pos	-	-	-	-	-	-	62623-62-5	-	1693.58	0	0	0.047252367345151	88.2	7.994	8.054	8.268	8.089	8.076	7.835	7.967	8.258	8.245	8.244	8.26	8.279	7.978	7.999	7.985	7.999	7.985	8.002
1,4-Dibenzoyloxy-2-Butyne	metab_532	Esters	Esters	-	-	-	-	C18 H14 O4	11.111	-	pos	-	-	-	-	-	-	54339-95-6	-	1646.65	0	0	0.047679624869346	96.2	5.459	5.357	5.646	5.386	5.335	5.411	5.473	5.639	5.626	5.625	5.641	5.661	5.507	5.431	5.412	5.358	5.343	5.423
Benzyl 4-Hydroxyphenyl Ketone	metab_533	Ketones	Ketones	-	-	-	-	C14 H12 O2	13.605	-	pos	-	-	-	-	-	-	2491-32-9	-	1971.31	0	0	0.049721664189161	94.9	4.41	4.41	4.609	4.334	4.373	4.464	4.433	4.599	4.586	4.559	4.6	4.62	4.008	3.932	4.173	4.235	4.302	4.199
2-(Benzyloxy)-1-Methoxy-4-(2-Nitrovinyl)Benzene	metab_534	Phenol ethers	Phenol ethers	-	-	-	-	C16 H15 N O4	4.735	-	pos	-	-	-	-	-	-	63909-29-5	-	1205.39	0	0	0.13781498069075	85.7	6.92	6.947	7.07	6.964	6.929	6.973	7.133	7.06	7.048	7.046	7.061	7.08	6.624	6.611	6.637	6.695	6.657	6.639
Methyl 3-Methylcyclopentene-3-Carboxylate	metab_535	Esters	Esters	-	-	-	-	C8 H12 O2	10.391	-	pos	-	-	-	-	-	-	68317-73-7	-	1583.64	0	0	0.18655219012126	93.5	5.373	5.644	5.738	5.37	5.321	5.847	5.406	5.729	5.725	5.722	5.743	5.777	5.74	5.365	5.405	5.472	5.364	5.496
Propyl Isobutyrate	metab_536	Esters	Esters	ripe;sweet;tropical;berry;melon;fruity	-	-	HMDB0036209	C7 H14 O2	12.927	-	pos	-	-	-	-	Organic acids and derivatives	Carboxylic acids and derivatives	644-49-5	Carboxylic acid derivatives	1863.95	1056	58.84	0.27715906504258	89.9	4.283	4.319	4.732	4.289	4.294	4.309	4.097	4.722	4.709	4.708	4.723	4.742	4.516	4.557	4.557	4.602	4.565	4.68
Hexahydro-3A,7A-Dimethyl-4,7-Epoxyisobenzofuran-1,3-Dione	metab_537	Organoheterocyclic compounds	Furans	-	-	-	-	C10 H12 O4	13.315	-	pos	-	-	-	-	-	-	56-25-7	-	1923.22	0	0	0.11886780999383	84.4	5.948	6.045	6.084	6.154	6.174	6.044	6.013	6.074	6.061	6.06	6.075	6.066	5.432	5.357	5.426	5.398	5.442	5.369
Isobutyraldehyde	metab_538	Aldehydes	Aldehydes	malty;pungent;green;fresh;aldehydic	map00460;map01100;map01110;map01210;map00966	Cyanoamino acid metabolism;Metabolic pathways;Biosynthesis of secondary metabolites;2-Oxocarboxylic acid metabolism;Glucosinolate biosynthesis	HMDB0031243	C4 H8 O	14.205	C03219	pos	-	-	Metabolism;Metabolism;Metabolism;Metabolism;Metabolism	Metabolism of other amino acids;Global and overview maps;Global and overview maps;Global and overview maps;Biosynthesis of other secondary metabolites	Organic oxygen compounds	Organooxygen compounds	78-84-2	Carbonyl compounds	2078.21	821	34.6	0.17875129082125	95.2	5.028	4.999	5.143	4.989	5.151	5.007	5.141	5.132	5.119	5.118	5.134	5.153	4.713	4.638	4.699	4.757	3.683	4.764
Hexamethylphosphoramide	metab_539	Organicnitrogen compounds	Amides	-	-	-	HMDB0253142	C6 H18 N3 O P	15.858	C19250	pos	-	-	-	-	Organic acids and derivatives	Organic phosphoric acids and derivatives	680-31-9	Organic phosphoramides	2420.56	0	0	0.16537522124987	89.4	4.734	4.762	5.386	4.869	4.911	4.837	4.566	5.375	5.362	5.361	5.377	5.396	5.245	5.279	5.265	5.273	5.26	5.306
Hexanoic Anhydride	metab_540	Unknown	Unknown	-	-	-	-	C12 H22 O3	14.285	-	pos	-	-	-	-	-	-	2051-49-2	-	2092.86	0	0	0.21572212420562	94.4	4.766	4.782	6.472	4.679	4.691	4.719	4.757	6.491	6.4	6.467	6.49	6.5	4.626	4.69	4.704	4.75	4.714	4.785
Methyl 2-Ethyldecanoate	metab_541	Esters	Esters	-	-	-	-	C13 H26 O2	15.93	-	pos	-	-	-	-	-	-	20483-47-0	-	2435.08	0	0	0.2667327260896	82.8	4.581	4.886	4.772	5.099	5.157	4.769	4.559	4.762	4.749	4.748	4.763	4.782	4.145	3.798	4.099	4.109	4.076	4.098
Hex-4-Yn-3-One	metab_542	Ketones	Ketones	-	-	-	-	C6 H8 O	11.099	-	pos	-	-	-	-	-	-	10575-41-4	-	1645.5	0	0	0.084020440012874	87.6	6.097	5.993	6.253	5.919	5.912	6.052	6.095	6.249	6.227	6.233	6.248	6.267	6.089	5.992	5.999	5.978	5.956	5.981
4-Chloro-2-(Furan-2-Ylmethylamino)Benzoic Acid	metab_543	Acids	Acids	-	-	-	-	C12 H10 Cl N O3	14.281	-	pos	-	-	-	-	-	-	74793-12-7	-	2092.12	0	0	0.60522042446144	85.4	5.878	5.962	5.738	5.506	5.496	5.773	5.64	5.746	5.733	5.732	5.748	5.767	5.278	5.256	5.229	5.263	5.261	5.351
1-Nitrocyclohexene	metab_544	Unknown	Unknown	-	-	-	-	C6 H9 N O2	9.321	-	pos	-	-	-	-	-	-	2562-37-0	-	1508.5	1784	89.85	0.15871734942849	84.5	4.879	4.855	4.847	5.023	4.902	4.892	4.658	4.864	4.824	4.879	4.866	4.885	4.026	4.289	4.17	4.378	3.68	3.898
Propionic Anhydride	metab_545	Unknown	Unknown	-	-	-	HMDB0256826	C6 H10 O3	14.66	-	pos	-	-	-	-	Organic acids and derivatives	Carboxylic acids and derivatives	123-62-6	Dicarboxylic acids and derivatives	2166.8	0	0	0.19354519043448	91.9	5.308	5.453	5.864	5.475	5.51	5.464	5.185	5.854	5.839	5.84	5.856	5.875	5.711	5.677	5.717	5.794	5.723	5.77
(2-Methyl-[1,3]Dithian-2-Yl)Phenylmethanol	metab_546	Organosulfur compounds	Thioacetals	-	-	-	-	C12 H16 O S2	12.309	-	pos	-	-	-	-	-	-	78349-00-5	-	1778.27	0	0	0.27521701824088	81.6	6.945	6.97	7.043	7.005	7.11	6.999	6.828	7.033	7.02	6.981	6.997	7.016	6.704	6.592	6.683	6.707	6.664	6.729
1-(1-Cyclohexen-1-Yl)-1-Propanone	metab_547	Ketones	Ketones	-	-	-	-	C9 H14 O	3.441	-	pos	-	-	-	-	-	-	1655-03-4	-	1103.95	1620	80.19	0.088098256782591	95.6	6.091	6.269	6.282	6.293	6.349	6.262	6.306	6.285	6.259	6.284	6.299	6.325	6.493	6.476	6.464	6.464	6.456	6.499
Cis-3-Hexenyl 2-Methyl-2-Pentenoate	metab_548	Esters	Esters	-	-	-	-	C12 H20 O2	15.476	-	pos	-	-	-	-	-	-	76649-17-7	-	2338.6	0	0	0.23710441555352	89.4	5.718	5.796	6.079	5.935	5.825	6.047	5.682	6.07	6.058	6.056	6.071	6.091	5.973	5.842	5.758	5.656	5.703	5.804
Borinic Acid, Diethyl-, 1-Ethynylcyclohexyl Ester	metab_549	Esters	Esters	-	-	-	-	C12 H21 B O	15.885	-	pos	-	-	-	-	-	-	55848-34-5	-	2426.01	0	0	0.18405856373975	91.2	5.324	5.159	5.825	5.293	5.076	5.402	5.623	5.843	5.802	5.829	5.845	5.864	5.657	5.613	5.56	5.627	5.614	5.678
Cathinone	metab_550	Ketones	Ketones	-	map01100;map00996;map01110	Metabolic pathways;Biosynthesis of various alkaloids;Biosynthesis of secondary metabolites	-	C9 H11 N O	11.105	C08301	pos	-	-	Metabolism;Metabolism;Metabolism	Global and overview maps;Biosynthesis of other secondary metabolites;Global and overview maps	-	-	71031-15-7	-	1646.07	0	0	0.092638008551959	82.8	6.453	6.4	6.566	6.321	6.29	6.358	6.503	6.556	6.543	6.542	6.557	6.577	6.24	6.249	6.263	6.311	6.273	6.195
1-[4-(Pentyloxy)Phenyl]-Ethanone	metab_551	Ketones	Ketones	-	-	-	-	C13 H18 O2	13.519	-	pos	-	-	-	-	-	-	5467-56-1	-	1957.05	0	0	0.12085354058509	96.1	4.86	4.899	5.172	4.98	4.906	4.936	4.845	5.158	5.146	5.144	5.16	5.179	4.845	4.859	4.893	4.902	4.864	4.907
Acetone	metab_552	Ketones	Ketones	solvent;apple;sweet;pear;fruity	map01100;map00650	Metabolic pathways;Butanoate metabolism	HMDB0001659;PW_C001212	C3 H6 O	6.348	C00207	pos	-	-	Metabolism;Metabolism	Global and overview maps;Carbohydrate metabolism	Organic oxygen compounds	Organooxygen compounds	67-64-1	Carbonyl compounds	1314.67	820	65.83	0.26921410100859	94	5.519	5.191	5.534	5.333	5.596	5.244	5.195	5.523	5.51	5.508	5.524	5.538	5.034	5.362	5.373	5.412	5.219	5.161
5-Methoxy-3,5-Dimethyl-1H-Pyrrol-2-One	metab_553	Organoheterocyclic compounds	Other organoheterocyclic compounds	-	-	-	-	C7 H11 N O2	15.602	-	pos	-	-	-	-	-	-	13917-74-3	-	2366.23	0	0	0.22691014159463	88.4	5.258	5.285	5.402	5.368	5.343	5.344	5.137	5.411	5.398	5.397	5.413	5.432	4.779	4.837	5.049	4.876	4.861	4.889
5-Indanol	metab_554	Alcohols	Alcohols	-	-	-	-	C9 H10 O	16.406	-	pos	-	-	-	-	-	-	1470-94-6	-	2525.5	0	0	0.36902410905041	95.3	6.986	7.091	7.065	7.155	7.285	6.826	7.384	7.055	6.998	7.041	7.056	7.075	5.267	5.317	5.632	5.463	5.43	5.376
4-Hexylphenyl Acetate	metab_555	Phenol esters	Phenol esters	-	-	-	-	C14 H20 O2	14.299	-	pos	-	-	-	-	-	-	55168-28-0	-	2095.42	0	0	0.43925898439216	95.5	7.204	7.347	7.39	7.263	7.306	7.16	7.073	7.328	7.315	7.356	7.372	7.391	5.883	5.817	5.937	5.835	5.837	5.803
Phenyl Phenylacetate	metab_556	Phenol esters	Phenol esters	-	-	-	-	C14 H12 O2	10.983	-	pos	-	-	-	-	-	-	722-01-0	-	1634.39	0	0	0.23100260982259	81.3	4.491	4.464	4.645	4.27	4.321	4.153	4.43	4.635	4.622	4.633	4.636	4.667	4.705	4.157	4.45	3.674	4.563	4.363
1,2-Dimethoxy-4-[[(4-Methylphenyl)Sulfonyl]Methyl]-Benzene	metab_557	Unknown	Unknown	-	-	-	-	C16 H18 O4 S	15.054	-	pos	-	-	-	-	-	-	3795-83-3	-	2247.99	0	0	0.17876775471384	87.5	5.463	5.691	6.168	5.768	5.589	5.755	5.098	6.157	6.144	6.143	6.159	6.178	5.939	6.052	6.009	6.006	5.986	6.056
N-Behenoyl-5-Hydroxytryptamine	metab_558	Organoheterocyclic compounds	Indoles	-	-	-	-	C32 H54 N2 O2	13.277	-	pos	-	-	-	-	-	-	21249-35-4	-	1916.92	0	0	0.10748250607126	94.3	5.74	5.676	5.041	5.699	5.738	5.707	5.395	4.708	5.039	5.029	5.786	4.696	5.855	5.849	5.834	5.756	5.771	5.85
Dihexyl Ether	metab_559	Ethers	Ethers	-	-	-	HMDB0251286	C12 H26 O	14.777	-	pos	-	-	-	-	Organic oxygen compounds	Organooxygen compounds	112-58-3	Ethers	2190.06	1367	65.88	0.040636816914182	93.7	5.058	4.866	5.408	5.365	4.782	4.905	4.867	5.408	5.395	5.394	5.41	5.44	5.133	5.216	5.26	5.227	5.245	5.216
Furmecyclox	metab_560	Organoheterocyclic compounds	Furans	-	-	-	-	C14 H21 N O3	15.367	C18912	pos	-	-	-	-	-	-	60568-05-0	-	2314.69	1849	83.98	0.35526430300898	82.8	5.009	5.152	5.477	5.197	5.228	5.139	4.769	5.466	5.453	5.452	5.468	5.487	5.178	5.268	5.399	5.362	5.342	5.44
Methyl 3-Hydroxy-4-Methoxybenzoate	metab_561	Esters	Esters	-	-	-	-	C9 H10 O4	17.997	-	pos	-	-	-	-	-	-	6702-50-7	-	2757.51	0	0	0.16412936024884	92	5.674	5.706	5.94	5.713	5.856	5.714	5.522	5.929	5.917	5.916	5.931	5.949	5.337	5.528	5.645	5.64	5.612	5.679
1,6,7-Trimethylnaphthalene	metab_562	Hydrocarbons	Unknown hydrocarbons	-	-	-	HMDB0059701	C13 H14	14.433	-	pos	-	-	-	-	Benzenoids	Naphthalenes	2245-38-7	Not Available	2121.67	2182	98.1	0.14407766359185	88.4	5.394	5.268	5.727	5.098	5.192	5.294	5.109	5.716	5.71	5.702	5.718	5.737	5.488	5.513	5.542	5.501	5.506	5.53
5-(2-Aminoethyl)-2-Methoxyphenol	metab_563	Phenols	Phenols	-	-	-	HMDB0012162	C9 H13 N O2	17.789	-	pos	-	-	-	-	Benzenoids	Phenols	3213-30-7	Methoxyphenols	2732.9	0	0	0.38147825359057	90.9	4.888	4.876	4.924	4.775	4.885	4.782	4.664	4.913	4.9	4.899	4.915	4.934	3.434	3.61	3.89	3.839	3.766	3.661
(2R)-3-Ethyl-2-Phenylpentanenitrile	metab_564	Unknown	Unknown	-	-	-	-	C13 H17 N	15.659	-	pos	-	-	-	-	-	-	1379452-56-8	-	2378.73	0	0	0.26900386938938	88.1	5.561	5.712	5.874	5.583	5.677	5.567	5.457	5.843	5.829	5.841	5.844	5.861	5.508	5.594	5.574	5.557	5.521	5.565
Di-Tert-Butyl Dicarbonate	metab_565	Esters	Esters	-	-	-	-	C10 H18 O5	3.194	-	pos	-	-	-	-	-	-	24424-99-5	-	1079.2	0	0	0.3060864606318	82.5	6.002	6.097	6.196	6.033	6.131	6.01	6.01	6.185	6.17	6.177	6.185	6.203	5.857	5.896	5.758	5.833	5.774	5.586
4,6-Bis(4-Ethoxybenzylthio)-5-Nitropyrimidine	metab_566	Phenol ethers	Phenol ethers	-	-	-	-	C22 H23 N3 O4 S2	10.087	-	pos	-	-	-	-	-	-	325957-76-4	-	1562.29	0	0	0.14976032171979	95.9	4.905	4.966	6.355	4.897	4.979	4.765	5.045	6.311	6.308	6.394	6.35	6.346	4.621	4.57	4.736	4.745	4.734	4.609
Allyl 2-Furoate	metab_567	Organoheterocyclic compounds	Furans	jam;caramel;fruity	-	-	-	C8 H8 O3	4.775	-	pos	-	-	-	-	-	-	4208-49-5	-	1208.12	1748	80.73	0.11105227903029	94.7	7.296	7.368	7.344	7.371	7.08	7.062	7.349	7.333	7.32	7.319	7.335	7.354	6.757	6.427	6.403	6.435	6.75	6.424
N-(3-Methoxypropyl)-N'-Cycloheptylidenamino-Oxamide	metab_568	Organicnitrogen compounds	Amides	-	-	-	-	C13 H23 N3 O3	13.526	-	pos	-	-	-	-	-	-	333441-36-4	-	1958.21	0	0	0.18082750473409	85.7	4.866	4.939	5.392	5.038	5.03	4.896	5.103	5.383	5.368	5.36	5.384	5.395	5.059	5.106	5.149	5.211	5.178	5.129
1,2,9,10-Tetradehydroaristolane	metab_569	Terpenoids	Sesquiterpenoids	-	-	-	-	C15 H22	15.227	-	pos	-	-	-	-	-	-	154098-14-3	-	2284.57	0	0	0.04931206479756	94.3	6.115	6.349	6.418	6.215	6.277	6.453	5.973	6.388	6.399	6.386	6.403	6.432	6.357	6.299	6.248	6.197	6.147	6.335
2,4,4-Trimethylpentan-1-Ol	metab_570	Alcohols	Alcohols	-	-	-	-	C8 H18 O	14.903	-	pos	-	-	-	-	-	-	16325-63-6	-	2216.07	0	0	0.12308059326547	88.6	5.699	5.743	5.994	5.792	5.883	5.916	5.404	5.983	5.97	5.981	5.986	6.007	5.756	5.695	5.765	5.626	5.638	5.742
Cis-1,1,3,4-Tetramethylcyclopentane	metab_571	Hydrocarbons	Cycloalkanes	-	-	-	-	C9 H18	9.906	-	pos	-	-	-	-	-	-	53907-60-1	-	1549.58	0	0	0.091192385302206	92.7	5.351	5.297	5.535	5.226	5.295	5.234	5.248	5.525	5.512	5.512	5.527	5.546	5.206	5.242	5.19	5.28	5.245	5.285
Benzoin Acetate	metab_572	Esters	Esters	-	-	-	-	C16 H14 O3	14.49	-	pos	-	-	-	-	-	-	574-06-1	-	2133	0	0	0.093279738987192	83.3	5.245	5.077	5.414	5.144	5.01	5.152	5.215	5.402	5.389	5.388	5.406	5.424	5.164	5.118	5.065	5.053	5.186	5.14
Benzenecarbothioic Acid, 2,4,6-Triethyl-, S-(2-Phenylethyl) Ester	metab_573	Esters	Esters	-	-	-	-	C21 H26 O S	9.652	-	pos	-	-	-	-	-	-	64712-67-0	-	1531.74	0	0	0.16351645081416	83.9	6.533	6.4	6.533	6.023	6.032	6.138	6.057	6.522	6.51	6.508	6.524	6.543	6.153	6.25	6.271	6.324	6.353	6.304
Isobutyl Hexanoate	metab_574	Esters	Esters	peach;sweet;tropical;green;pineapple;fruity	-	-	-	C10 H20 O2	14.186	-	pos	-	-	-	-	-	-	105-79-3	-	2074.73	1352	69.04	0.33649644909329	82	5.481	5.409	5.657	5.416	5.477	5.419	5.527	5.647	5.634	5.633	5.648	5.668	5.301	5.213	5.363	5.31	5.314	5.307
2-Methylbenzoic Acid Anhydride	metab_575	Unknown	Unknown	-	-	-	-	C16 H14 O3	13.848	-	pos	-	-	-	-	-	-	607-86-3	-	2012.82	0	0	0.23861341460013	81	6.379	6.328	6.476	6.375	6.397	6.34	6.152	6.465	6.452	6.451	6.467	6.486	5.552	5.562	5.575	5.571	5.535	5.506
1,6-Divinylperfluorohexane	metab_576	Haloalkanes	Haloalkanes	-	-	-	-	C10 H6 F12	4.65	-	pos	-	-	-	-	-	-	1800-91-5	-	1199.53	0	0	0.093870189480071	88.1	6.291	6.389	6.576	6.465	6.425	6.401	6.375	6.565	6.555	6.551	6.567	6.586	6.229	6.261	6.251	6.291	6.269	6.26
(1-Propyloctyl)-Benzene	metab_577	Hydrocarbons	Unknown hydrocarbons	-	-	-	-	C17 H28	9.084	-	pos	-	-	-	-	-	-	4536-86-1	-	1492.45	1843	87.65	0.096681282810902	95	6.086	6.137	6.269	6.173	6.218	6.101	6.223	6.259	6.246	6.245	6.26	6.279	5.94	5.897	5.94	5.979	5.95	5.966
1,2,3,4-Tetrahydro-6-Methoxy-1-Salicyl-7-Isoquinolinol	metab_578	Organoheterocyclic compounds	Quinolines	-	-	-	-	C17 H19 N O3	14.302	-	pos	-	-	-	-	-	-	24656-61-9	-	2095.97	0	0	0.44983749065494	90.7	6.884	7.025	7.056	6.939	6.979	6.834	6.745	7.046	7.033	7.032	7.048	7.067	5.569	5.469	5.592	5.509	5.504	5.482
Pentanal O-Benzyloxime	metab_579	Unknown	Unknown	-	-	-	-	C12 H17 N O	8.568	-	pos	-	-	-	-	-	-	72399-21-4	-	1458.88	0	0	0.19726658798338	88.8	6.497	6.42	6.906	6.364	6.38	6.398	6.245	6.901	6.888	6.887	6.902	6.921	6.743	6.851	6.865	6.855	6.857	6.844
2-Butylfuran	metab_580	Organoheterocyclic compounds	Heteroaromatic compounds	sweet;mild;spicy;fruity;wine	-	-	HMDB0040272	C8 H12 O	9.033	-	pos	-	-	-	-	Organoheterocyclic compounds	Heteroaromatic compounds	4466-24-4	Not Available	1489.13	1123	79.77	0.24688472041383	95.3	5.215	5.298	5.531	5.193	5.252	5.139	5.282	5.521	5.508	5.506	5.522	5.54	5.228	5.229	5.301	5.29	5.312	5.243
Trimethylbenzene	metab_581	Hydrocarbons	Unknown hydrocarbons	-	-	-	-	C9 H12	9.425	-	pos	-	-	-	-	-	-	526-73-8	-	1515.8	1340	91.31	0.77793616195458	93.8	5.549	5.987	5.884	5.938	5.859	5.663	5.502	5.873	5.86	5.856	5.875	5.894	5.579	5.584	5.562	5.72	5.681	5.647
Tetrahydro-3-Methyl-5-Oxo-2-Furancarboxylic Acid	metab_582	Organoheterocyclic compounds	Other organoheterocyclic compounds	-	-	-	-	C6 H8 O4	14.287	-	pos	-	-	-	-	-	-	22073-04-7	-	2093.22	0	0	0.75977381162288	89.4	5.109	5.191	4.925	4.657	4.727	4.97	4.867	4.919	4.902	4.909	4.905	4.925	4.418	4.332	4.328	4.353	4.224	4.384
6-Methyl-2-(Piperidin-1-Ylmethyl)-4-Pyrimidinylamine	metab_583	Organoheterocyclic compounds	Diazines	-	-	-	-	C11 H18 N4	15.269	-	pos	-	-	-	-	-	-	112860-60-3	-	2293.45	0	0	0.18572865905708	88.6	4.614	4.787	5.037	4.877	5	4.745	4.568	5.026	5.013	5.012	5.028	5.047	5.366	5.477	5.492	5.459	4.179	5.527
1-(4-Fluorophenyl)-2,2-Dimethyl-1-Propanone	metab_584	Ketones	Ketones	-	-	-	-	C11 H13 F O	11.086	-	pos	-	-	-	-	-	-	64436-59-5	-	1644.25	0	0	0.033196342775908	86.8	5.423	5.298	5.679	5.203	3.409	5.632	4.906	5.668	5.656	5.656	5.672	5.69	5.842	5.595	5.557	5.399	5.591	5.44
Methyl 2,6-Dihydroxybenzoate	metab_585	Esters	Esters	-	-	-	-	C8 H8 O4	15.187	-	pos	-	-	-	-	-	-	2150-45-0	-	2276.11	2989	84.76	0.16104759208372	94.9	5.126	5.029	5.684	4.931	4.979	4.924	4.986	5.678	5.665	5.664	5.68	5.699	5.688	5.671	5.719	5.671	5.722	5.757
Propyl Butyrate	metab_586	Esters	Esters	apricot;sweet;rancid;pineapple;solvent;sweaty;fruity	-	-	HMDB0039618	C7 H14 O2	12.93	-	pos	-	-	-	-	Lipids and lipid-like molecules	Fatty Acyls	105-66-8	Fatty acid esters	1864.39	1228	69.82	0.10338472114784	92.8	4.746	4.847	5.248	4.829	4.842	4.838	4.678	5.238	5.225	5.206	5.254	5.259	5.031	4.98	4.971	4.98	4.973	5.102
3,3-Dimethyl-2-Benzofuran-1(3H)-One	metab_587	Organoheterocyclic compounds	Furans	-	-	-	-	C10 H10 O2	15.503	-	pos	-	-	-	-	-	-	1689-09-4	-	2344.52	0	0	0.13889868179006	92.6	4.779	4.815	5.087	4.633	4.78	4.848	4.683	5.076	5.064	5.062	5.078	5.097	4.811	4.809	4.822	4.817	4.782	4.834
3-Hydroxy-3-Methyl-2-Butanone	metab_588	Ketones	Ketones	-	-	-	-	C5 H10 O2	10.657	-	pos	-	-	-	-	-	-	115-22-0	-	1603.16	1247	82.04	0.14524466596346	91.3	6.121	6.076	6.243	5.979	5.98	5.973	6.215	6.233	6.22	6.219	6.234	6.253	5.832	5.859	5.934	5.95	6.001	6.003
3-(2-Propenyl)Cyclopentene	metab_589	Hydrocarbons	Alkenes	-	-	-	-	C8 H12	12.05	-	pos	-	-	-	-	-	-	14564-97-7	-	1746.64	955	56.29	0.24868169617917	90.9	5.862	5.98	6.129	6.073	6.021	6.032	5.918	6.119	6.106	6.123	6.12	6.139	5.737	5.76	5.704	5.724	5.74	5.804
Ethyl 2-Butynoate	metab_590	Esters	Esters	-	-	-	-	C6 H8 O2	11.773	-	pos	-	-	-	-	-	-	4341-76-8	-	1712.82	0	0	0.2171042131636	84.1	5.358	5.463	5.946	5.409	5.287	5.559	5.088	5.936	5.923	5.922	5.937	5.957	5.751	5.687	5.752	5.733	5.653	5.751
2,5,5-Trimethyl-Cyclohex-3-Enone	metab_591	Ketones	Ketones	-	-	-	-	C9 H14 O	14.975	-	pos	-	-	-	-	-	-	58795-34-9	-	2231.29	0	0	0.071211490453903	95.6	5.471	5.247	5.864	5.141	5.149	5.367	5.027	5.854	5.841	5.84	5.855	5.874	5.589	5.704	5.748	5.751	5.718	5.74
1,1,3-Trimethylcyclopentane	metab_592	Hydrocarbons	Cycloalkanes	-	-	-	-	C8 H16	6.797	-	pos	-	-	-	-	-	-	4516-69-2	-	1343.8	0	0	0.25022759172058	95	5.868	5.86	6.012	5.803	5.783	5.749	5.81	6.001	5.988	5.987	6.003	6.022	5.525	5.578	5.642	5.683	5.718	7.77
(1Alpha,3Beta,4Alpha)-4-Ethenyl-4-Methyl-3-(1-Methylethenyl)-Cyclohexanol	metab_593	Terpenoids	Monoterpenoids	-	-	-	-	C12 H20 O	17.145	-	pos	-	-	-	-	-	-	56298-45-4	-	2644.12	0	0	0.085310121690834	94.4	5.48	5.391	5.675	5.312	5.38	5.406	5.491	5.667	5.652	5.651	5.667	5.683	5.351	5.334	5.467	5.458	5.481	5.438
(5Alpha)-5-Hydroxy-11-Methoxy-1-Methyl-9,10-[Methylenebis(Oxy)]-Lycorenan-7-One	metab_594	Ketones	Ketones	-	-	-	-	C18 H19 N O6	16.194	-	pos	-	-	-	-	-	-	1167-58-4	-	2488.31	0	0	0.21239550274204	88.2	4.811	4.786	4.941	4.691	4.677	4.677	4.614	4.93	4.917	4.916	4.931	4.95	4.789	4.573	4.532	4.74	4.652	4.537
4,6-Dimethyl-2,7-Nonadien-5-One	metab_595	Ketones	Ketones	-	-	-	-	C11 H18 O	15.525	-	pos	-	-	-	-	-	-	74630-80-1	-	2349.34	0	0	0.2896699841751	83.1	5.088	5.193	5.369	5.193	5.146	5.348	5.008	5.343	5.333	5.346	5.345	5.361	5.028	5.072	5.011	5.033	5.035	5.074
2-Isopropylnaphthalene	metab_596	Hydrocarbons	Unknown hydrocarbons	-	-	-	-	C13 H14	14.435	-	pos	-	-	-	-	-	-	2027-17-0	-	2122.07	0	0	0.1752394961098	93.7	4.789	5.859	5.12	4.608	4.683	4.775	4.84	5.109	5.096	5.093	5.108	5.128	4.864	3.825	4.828	4.863	4.872	4.888
1,1-Diethyl-1,2,3,4-Tetrahydronaphthalene	metab_597	Hydrocarbons	Unknown hydrocarbons	-	-	-	-	C14 H20	12.152	-	pos	-	-	-	-	-	-	2938-66-1	-	1759.1	0	0	0.088151788977635	95.1	7.117	7.124	7.212	7.113	6.802	7.107	7.189	7.202	7.188	7.193	7.204	7.222	6.741	6.684	6.908	6.75	6.757	6.935
Diallyl Carbonate	metab_598	Esters	Esters	-	-	-	-	C7 H10 O3	3.194	-	pos	-	-	-	-	-	-	15022-08-9	-	1079.2	0	0	0.32578306524009	93.7	6.059	6.138	6.245	6.096	6.185	6.056	6.048	6.253	6.226	6.219	6.245	6.25	5.905	5.938	5.812	5.871	5.847	5.635
2,2',3,3'-Tetrahydro-3,3'-Bifuran	metab_599	Organoheterocyclic compounds	Furans	-	-	-	-	C8 H10 O2	13.522	-	pos	-	-	-	-	-	-	98869-94-4	-	1957.55	0	0	0.072438893097595	90	4.459	4.386	4.888	4.386	4.35	4.406	4.4	4.878	4.863	4.864	4.879	4.899	4.644	4.615	4.681	4.671	4.644	4.716
1-Methyl-7-Isopropylnaphthalene	metab_600	Hydrocarbons	Unknown hydrocarbons	-	-	-	-	C14 H16	14.646	-	pos	-	-	-	-	-	-	490-65-3	-	2164.02	0	0	0.078016228742224	93.5	5.209	5.169	5.464	5.083	4.997	5.173	5.144	5.453	5.44	5.439	5.455	5.474	5.244	5.197	5.183	5.216	5.237	5.243
2-[(4-Chlorophenoxy)Methyl]-5,6-Dimethyl-1H-Benzimidazole	metab_601	Organoheterocyclic compounds	Imidazoles	-	-	-	-	C16 H15 Cl N2 O	12.005	-	pos	-	-	-	-	-	-	193629-19-5	-	1741.15	0	0	0.63061	76.3	5.554	5.14	6.21	6.038	5.846	5.968	6.151	6.198	6.19	6.182	6.206	6.24	5.92	5.888	5.927	5.947	5.939	5.961
Dendrolasin	metab_602	Terpenoids	Monoterpenoids	-	-	-	HMDB0036071	C15 H22 O	14.542	C16779	pos	-	-	-	-	Lipids and lipid-like molecules	Prenol lipids	23262-34-2	Monoterpenoids	2143.34	1954	93.5	0.25247132480167	95.4	5.016	5.06	5.006	4.93	4.968	4.998	5.01	5.008	4.982	3.524	5.013	4.978	5.339	5.153	5.245	5.211	5.208	5.21
Menthyl Acetate	metab_603	Terpenoids	Monoterpenoids	orange;melon;raspberry;camphor	-	-	HMDB0041264	C12 H22 O2	15.682	C09870	pos	-	-	-	-	Lipids and lipid-like molecules	Prenol lipids	16409-45-3	Monoterpenoids	2383.77	0	0	0.24610080747713	87.5	5.97	6.021	6.225	6.187	6.102	6.185	5.806	6.214	6.201	6.2	6.216	6.235	5.838	5.768	5.788	5.74	5.723	5.812
(2-Methyl-3-Propanoyloxypropyl) Propanoate	metab_604	Esters	Esters	-	-	-	-	C10 H18 O4	12.385	-	pos	-	-	-	-	-	-	54932-83-1	-	1787.55	0	0	0.050513321882981	82	6.786	6.761	7.013	6.753	6.741	6.751	6.807	7.009	6.981	6.98	6.996	7.015	6.72	6.681	6.701	6.726	6.696	6.681
6-Methyl-3,4-Dihydro-2H-Pyran	metab_605	Organoheterocyclic compounds	Other organoheterocyclic compounds	-	-	-	-	C6 H10 O	13.751	-	pos	-	-	-	-	-	-	16015-11-5	-	1995.52	0	0	0.17739217974023	93.9	6.159	6.14	6.446	6.092	6.039	6.222	5.988	6.435	6.422	6.421	6.437	6.456	6.277	6.255	6.191	6.182	6.152	6.282
2,3-Dihydro-1,5,7-Trimethyl-1H-Indene	metab_606	Hydrocarbons	Unknown hydrocarbons	-	-	-	-	C12 H16	14.209	-	pos	-	-	-	-	-	-	54340-88-4	-	2078.94	0	0	0.024086564297324	92.9	6.165	6.287	6.31	6.393	6.428	6.286	6.24	6.296	6.313	6.285	6.301	6.32	5.707	5.678	5.684	5.649	5.669	5.726
4-Methylphenyl Heptanoate	metab_607	Phenol esters	Phenol esters	-	-	-	-	C14 H20 O2	12.86	-	pos	-	-	-	-	-	-	71662-19-6	-	1854.22	0	0	0.18763356257126	95.4	5.536	5.597	5.8	5.464	5.478	5.592	5.302	5.789	5.777	5.775	5.791	5.813	5.501	5.506	5.567	5.629	5.587	5.458
1-Tert-Butyl-3-Ethylbenzene	metab_608	Hydrocarbons	Unknown hydrocarbons	-	-	-	-	C12 H18	13.409	-	pos	-	-	-	-	-	-	14411-56-4	-	1938.81	1393	76.22	0.044786515663072	92.4	6.17	5.071	6.431	5.957	5.76	5.935	6.099	6.419	6.4	6.402	6.418	6.436	6.142	6.233	5.407	6.278	6.287	6.241
O-Isopropyloxycarbonyl-4-Chlorophenol	metab_609	Phenols	Phenols	-	-	-	-	C10 H11 Cl O3	10.878	-	pos	-	-	-	-	-	-	5335-19-3	-	1624.33	0	0	0.082612472684195	88.2	5.103	4.954	5.666	4.692	4.629	5.05	4.716	5.655	5.642	5.665	5.657	5.676	5.576	5.672	5.591	5.554	5.524	5.586
1,5,5,8-Tetramethyltricyclo[5.4.0.0^{4,8}]Undecan-7-Ol	metab_610	Alcohols	Alcohols	-	-	-	-	C15 H26 O	13.074	-	pos	-	-	-	-	-	-	117591-80-7	-	1885.32	0	0	0.051514289146044	95.3	5.141	5.306	5.213	5.412	5.511	5.282	5.254	5.202	5.189	5.231	5.204	5.223	4.538	4.433	4.599	4.554	4.549	4.551
Cyclobutanecarboxylic Acid, Cyclobutyl Ester	metab_611	Esters	Esters	-	-	-	-	C9 H14 O2	18.267	-	pos	-	-	-	-	-	-	42392-30-3	-	2789.47	0	0	0.099293849201571	95.3	5.979	6.048	6.182	5.92	6.07	5.662	5.876	6.172	6.164	6.158	6.173	6.192	5.654	5.2	5.624	5.5	5.393	5.671
(1-Methylethenyl)(Phenylmethyl)-Propanedinitrile	metab_612	Unknown	Unknown	-	-	-	-	C13 H12 N2	8.198	-	pos	-	-	-	-	-	-	69564-95-0	-	1434.81	0	0	0.096422375161762	94.9	7.685	7.777	8.045	7.829	7.811	7.834	7.639	8.035	8.022	8.021	8.036	8.056	7.741	7.746	7.735	7.75	7.741	7.78
5-Amino-2,4-Dichlorotoluene	metab_613	Haloalkanes	Haloalkanes	-	-	-	-	C7 H7 Cl2 N	15.264	-	pos	-	-	-	-	-	-	17601-75-1	-	2292.39	0	0	0.27699998053877	93.1	4.68	4.712	5.022	4.684	4.674	4.829	4.461	5.003	4.99	4.995	5.005	5.024	4.884	4.816	4.749	4.749	4.702	4.774
3,5-Diphenyl-4-Methyl-3-Penten-2-One	metab_614	Ketones	Ketones	-	-	-	-	C18 H18 O	16.574	-	pos	-	-	-	-	-	-	81826-04-2	-	2553.31	0	0	0.10062351468807	88	4.493	4.853	6.477	4.972	5.133	4.818	4.732	6.461	6.388	6.485	6.464	6.394	4.323	4.081	4.302	4.577	4.43	4.384
2-Tert-Butyl-3-Methyloxirane	metab_615	Organoheterocyclic compounds	Other organoheterocyclic compounds	-	-	-	-	C7 H14 O	7.772	-	pos	-	-	-	-	-	-	53897-30-6	-	1407.09	0	0	0.044713581881743	95.1	6.731	6.619	6.822	6.326	6.299	6.538	6.418	6.815	6.793	6.799	6.817	6.835	6.536	6.518	6.655	6.678	6.636	6.602
2-Benzylbenzoic Acid	metab_616	Acids	Acids	-	-	-	-	C14 H12 O2	17.122	-	pos	-	-	-	-	-	-	612-35-1	-	2640.61	0	0	0.28149275883968	95.3	5.077	5.056	5.237	4.89	4.872	5.025	4.921	5.225	5.217	5.215	5.232	5.249	5.005	4.884	4.927	5.073	4.875	4.946
(R)-Alpha-(Beta-D-Glucopyranosyloxy)Benzene-Acetonitrile	metab_617	Unknown	Unknown	-	-	-	-	C14 H17 N O6	14.888	-	pos	-	-	-	-	-	-	99-18-3	-	2212.9	0	0	0.24169439385398	85.1	5.669	5.614	6.058	5.61	5.641	6.027	5.77	6.047	6.034	6.033	6.048	6.119	5.634	5.779	5.555	5.755	5.77	5.53
1,2-Dibutyroxy-1-Ethoxyethane	metab_618	Esters	Esters	-	-	-	-	C12 H22 O5	15.282	-	pos	-	-	-	-	-	-	13264-32-9	-	2296.19	0	0	0.10265155946909	87.5	5.909	5.957	5.971	6.125	6.19	6.003	6.032	5.948	6.04	5.952	5.959	6.002	5.713	5.8	5.806	5.821	5.862	5.824
3-Methyl-1-Benzofuran-5-Ol, Methyl Ether	metab_619	Organoheterocyclic compounds	Furans	-	-	-	-	C10 H10 O2	16	-	pos	-	-	-	-	-	-	7182-30-1	-	2449.19	0	0	0.14329241622115	95.1	6.698	6.785	7.163	6.718	6.655	6.702	6.598	7.153	7.14	7.139	7.154	7.173	7.011	7.066	7.017	7.018	7.04	7.052
3,3-Dimethyl-1-Butene	metab_620	Hydrocarbons	Alkenes	-	-	-	-	C6 H12	15.534	-	pos	-	-	-	-	-	-	558-37-2	-	2351.32	0	0	0.25300708135535	91.2	4.957	4.97	5.258	5.054	4.965	5.155	4.808	5.247	5.235	5.235	5.25	5.276	5.062	4.951	4.97	4.979	4.9	4.94
1-Methyl-3-Propylcyclohexane	metab_621	Hydrocarbons	Cycloalkanes	-	-	-	LMFA11000654	C10 H20	13.636	-	pos	-	-	-	-	-	-	4291-80-9	-	1976.45	0	0	0.14290393146906	90.6	5.629	5.581	5.833	5.414	5.419	5.555	5.409	5.819	5.804	5.805	5.822	5.841	5.269	5.559	5.637	5.074	5.605	5.598
1-Ethenyl-2-Methylidenecyclopropane	metab_622	Hydrocarbons	Alkenes	-	-	-	-	C6 H8	8.908	-	pos	-	-	-	-	-	-	19995-92-7	-	1481	0	0	0.13256820043941	89.2	5.71	6.05	6.211	6.074	5.952	6.008	6.073	6.225	6.22	6.22	6.238	6.253	8.146	8.12	5.607	5.565	8.169	8.175
6-Camphenone	metab_623	Terpenoids	Monoterpenoids	-	-	-	-	C10 H14 O	13.922	-	pos	-	-	-	-	-	-	55659-42-2	-	2026.37	0	0	0.19227467256897	88.5	5.434	5.302	5.587	5.277	5.263	5.14	5.355	5.577	5.565	5.557	5.577	5.593	5.444	5.298	5.378	5.457	5.298	5.301
4-Benzyloxybeta-Methyl-Beta-Nitrostyrene	metab_624	Phenol ethers	Phenol ethers	-	-	-	-	C16 H15 N O3	12.31	-	pos	-	-	-	-	-	-	7176-38-7	-	1778.39	0	0	0.20738913435716	83.6	6.568	6.619	6.839	6.77	6.805	6.691	6.587	6.829	6.818	6.829	6.832	6.852	6.539	6.514	6.499	6.557	6.544	6.563
1,2,3,4-Tetramethoxybenzene	metab_625	Phenol ethers	Phenol ethers	-	-	-	-	C10 H14 O4	14.531	-	pos	-	-	-	-	-	-	21450-56-6	-	2141.15	2321	94.77	0.079337268380067	88.7	5.692	5.572	5.677	5.605	5.547	5.64	5.617	5.663	5.696	5.873	5.924	6.102	5.646	5.65	5.613	5.698	5.69	5.679
3,3,4,4-Tetrafluorohexane	metab_626	Haloalkanes	Haloalkanes	-	-	-	-	C6 H10 F4	10.851	-	pos	-	-	-	-	-	-	648-36-2	-	1621.74	0	0	0.10849892954787	87	6.429	6.416	6.416	6.389	6.357	6.409	6.509	6.423	6.398	6.456	6.428	6.492	6.523	6.484	6.503	6.517	6.539	6.518
3,5-Dimethyloxane-2,6-Dione	metab_627	Organoheterocyclic compounds	Other organoheterocyclic compounds	-	-	-	-	C7 H10 O3	15.159	-	pos	-	-	-	-	-	-	7446-84-6	-	2270.19	0	0	0.22557661609161	92.3	4.9	4.971	5.187	4.892	4.3	4.891	4.719	5.176	5.164	5.163	5.178	5.197	4.951	4.932	4.902	4.939	4.893	4.903
2,2,5-Trimethylhexane	metab_628	Hydrocarbons	Alkanes	-	-	-	-	C9 H20	10.202	-	pos	-	-	-	-	-	-	3522-94-9	-	1570.37	0	0	0.051385101083206	93.3	4.924	4.962	5.313	4.748	4.808	4.823	4.853	5.303	5.29	5.289	5.304	5.323	5.091	5.084	5.063	5.06	5.066	5.14
2-Phenylpropan-1-Ol	metab_629	Alcohols	Alcohols	-	-	-	HMDB0031628	C9 H12 O	15.285	-	pos	-	-	-	-	Benzenoids	Benzene and substituted derivatives	1123-85-9	Not Available	2296.83	1948	88.33	0.062013285817541	90.5	5.677	5.56	6.026	5.409	5.446	5.592	5.291	6.015	6.002	6.001	6.017	6.036	5.753	5.851	5.92	5.884	5.882	5.908
4,4,5,8-Tetramethyl-4H-1-Benzopyran	metab_630	Organoheterocyclic compounds	Pyrans	-	-	-	-	C13 H16 O	13.313	-	pos	-	-	-	-	-	-	82391-06-8	-	1922.89	0	0	0.21612884763435	89.8	5.075	5.034	5.33	4.932	4.985	5.063	5.067	5.319	5.306	5.306	5.321	5.342	5.039	4.964	5.048	5.082	5.044	5.043
(E)-2-Methylene-3-Penten-1-Ol	metab_631	Alcohols	Alcohols	-	-	-	-	C6 H10 O	13.75	-	pos	-	-	-	-	-	-	116203-78-2	-	1995.36	0	0	0.12640832700661	88.1	5.975	5.735	6.143	5.342	5.304	5.646	5.349	6.132	6.119	6.118	6.134	6.153	5.844	6.066	6.115	5.995	6.12	6.052
3-Methylcyclopentyl Acetate	metab_632	Esters	Esters	-	-	-	-	C8 H14 O2	4.123	-	pos	-	-	-	-	-	-	24070-70-0	-	1157.87	0	0	0.051075006945901	95.1	6.358	6.226	6.337	5.95	5.978	6.169	5.998	6.298	6.278	6.229	6.275	6.328	6.18	6.309	6.466	6.453	6.446	6.401
3-Ethylcyclopentene	metab_633	Hydrocarbons	Alkenes	-	-	-	-	C7 H12	11.104	-	pos	-	-	-	-	-	-	694-35-9	-	1645.98	843	51.67	0.082347651438507	90.6	6.544	6.436	6.793	6.372	6.373	6.545	6.531	6.787	6.774	6.77	6.789	6.812	6.671	6.576	6.557	6.506	6.509	6.548
N-Acetylhistamine	metab_634	Organicnitrogen compounds	Amines	-	map00340	Histidine metabolism	HMDB0013253	C7 H11 N3 O	4.925	C05135	pos	-	-	Metabolism	Amino acid metabolism	Organic acids and derivatives	Carboxylic acids and derivatives	673-49-4	Carboxylic acid derivatives	1218.35	0	0	0.19033818054411	87.8	6.287	6.462	6.652	6.602	6.65	6.495	6.367	6.641	6.628	6.637	6.643	6.662	6.228	6.312	6.297	6.334	6.311	6.329
2-Methyl-4,6-Octadiyn-3-One	metab_635	Ketones	Ketones	-	-	-	-	C9 H10 O	12.492	-	pos	-	-	-	-	-	-	29743-33-7	-	1800.73	0	0	0.22742645449174	84.4	5.683	5.697	5.938	5.779	5.698	5.756	5.554	5.927	5.914	5.913	5.929	5.948	5.664	5.59	5.528	5.465	5.455	5.589
Naphthalene	metab_636	Hydrocarbons	Unknown hydrocarbons	dry;mothball;tar;tarry;pungent;creosote;empyreumatic	map01100	Metabolic pathways	HMDB0029751	C10 H8	13.289	C00829	pos	-	-	Metabolism	Global and overview maps	Benzenoids	Naphthalenes	91-20-3	Not Available	1918.91	1745	93.33	0.16485086549264	92.4	5.888	6.001	5.953	6.053	6.086	5.989	5.97	5.942	5.929	5.941	5.944	5.963	5.421	5.307	5.412	5.285	5.267	5.359
Oxiran-2-Ylmethyl 2-Ethyl-2,5-Dimethylhexanoate	metab_637	Esters	Esters	-	-	-	-	C13 H24 O3	13.253	-	pos	-	-	-	-	-	-	26761-45-5	-	1912.94	0	0	0.1069517880964	87.2	5.418	5.315	5.578	5.257	5.243	5.312	5.37	5.568	5.555	5.551	5.568	5.587	5.358	5.264	5.309	5.149	5.295	5.206
Octyl Thiophene-2-Carboxylate	metab_638	Organoheterocyclic compounds	Thiophenes	-	-	-	-	C13 H20 O2 S	11.586	-	pos	-	-	-	-	-	-	91905-71-4	-	1692.15	0	0	0.11789149567083	85	7.599	7.5	7.751	7.408	7.366	7.48	7.686	7.739	7.726	7.725	7.741	7.756	7.468	7.408	7.451	7.504	7.472	7.5
2-Benzoyl-1-Oxa-2-Azaspiro(2.5)Octane	metab_639	Unknown	Unknown	-	-	-	-	C13 H15 N O2	11.6	-	pos	-	-	-	-	-	-	2289-83-0	-	1693.49	0	0	0.062988089364033	84.8	7.87	7.991	8.241	8.044	8.035	8.04	7.768	8.23	8.217	8.215	8.232	8.252	7.932	7.967	7.95	7.944	7.96	7.962
2-Bromo-1-Methyl-1-Phenyl-Cyclopropane	metab_640	Unknown	Unknown	-	-	-	-	C10 H11 Br	12.076	-	pos	-	-	-	-	-	-	55091-64-0	-	1749.82	0	0	0.10638724741494	82.9	6.875	6.893	6.973	6.883	6.927	6.879	6.929	6.962	6.949	6.947	6.964	6.983	6.65	6.63	6.666	6.681	6.663	6.67
N-(2-Methylpropyl)-1-Phenylmethanesulfonamide	metab_641	Organicnitrogen compounds	Amides	-	-	-	-	C11 H17 N O2 S	15.773	-	pos	-	-	-	-	-	-	144615-94-1	-	2403.43	0	0	0.53363576427027	82.1	6.715	6.825	6.836	6.946	6.985	6.805	6.543	6.856	6.8	6.842	6.858	6.877	5.357	5.332	5.34	5.312	5.257	5.264
Isopropyl Hexanoate	metab_642	Esters	Esters	fresh;logenberry;berry;fruity;pineapple	-	-	HMDB0040430;LMFA07010676	C9 H18 O2	12.209	-	pos	-	-	-	-	Lipids and lipid-like molecules	Fatty Acyls	2311-46-8	Fatty acid esters	1766.06	1388	82.8	0.11069948874536	81.6	5.666	5.808	5.856	5.933	6.019	5.806	5.723	5.846	5.9	5.832	5.847	5.866	5.252	5.176	5.236	5.278	5.173	5.246
(3-Ethoxy-Hexa-1,5-Dienyl)-Benzene	metab_643	Unknown	Unknown	-	-	-	-	C14 H18 O	8.674	-	pos	-	-	-	-	-	-	67323-95-9	-	1465.78	0	0	0.18472248572243	94.2	7.852	7.818	8.06	7.52	7.722	7.782	7.879	8.051	8.042	8.035	8.052	8.071	7.755	7.748	7.792	7.833	7.774	7.811
(2S-Cis)-2-(1,1-Dimethylethyl)-5-Methyl-1,3-Dioxan-4-One	metab_644	Organoheterocyclic compounds	Other organoheterocyclic compounds	-	-	-	-	C9 H16 O3	14.519	-	pos	-	-	-	-	-	-	107289-32-7	-	2138.77	0	0	0.26212237915696	93.3	5.312	5.328	5.621	5.327	5.332	5.373	5.144	5.61	5.602	5.599	5.619	5.652	5.444	5.336	5.343	5.342	5.301	5.35
2-Methoxy-4-[[[2-(4-Hydroxyphenyl)Ethyl]Amino]Methyl]-Phenol	metab_645	Phenols	Phenols	-	-	-	-	C16 H19 N O3	14.383	-	pos	-	-	-	-	-	-	33120-06-8	-	2111.73	0	0	0.17474421564455	83.3	5.356	5.389	5.761	5.341	5.365	5.424	5.395	5.7	5.694	5.693	5.709	5.725	5.308	5.702	5.496	5.608	5.392	5.568
Spiro[2.4]Heptane	metab_646	Hydrocarbons	Aromatic hydrocarbons	-	-	-	-	C7 H12	13.754	-	pos	-	-	-	-	-	-	185-49-9	-	1996.02	0	0	0.10809881685128	93.1	6.794	6.718	6.967	6.594	6.673	6.79	6.581	6.957	6.944	6.942	6.959	6.978	6.62	6.748	6.696	6.621	6.654	6.658
Trans-Propionate 2-Methyl-Cyclohexanol	metab_647	Esters	Esters	-	-	-	-	C10 H18 O2	16.339	-	pos	-	-	-	-	-	-	15287-79-3	-	2514.4	0	0	0.100096	92.3	4.855	4.699	5.402	4.644	4.791	4.858	4.385	5.378	5.365	5.363	5.38	5.398	5.353	5.34	5.327	5.254	5.209	5.317
7-Methyl-3-Methylene-6-Octenal	metab_648	Terpenoids	Monoterpenoids	-	-	-	-	C10 H16 O	14.917	-	pos	-	-	-	-	-	-	55050-40-3	-	2219.03	0	0	0.1629065154916	90.2	5.529	5.395	5.785	5.41	5.375	5.52	5.243	5.772	5.759	5.741	5.774	5.793	5.653	5.6	5.563	5.508	5.489	5.571
2-Furanethanol, Alpha-Methyl-, Acetate	metab_649	Organoheterocyclic compounds	Heteroaromatic compounds	-	-	-	-	C9 H12 O3	14.196	-	pos	-	-	-	-	-	-	60830-70-8	-	2076.56	0	0	0.16936935801004	90.1	5.201	5.196	5.521	5.156	5.257	5.274	5.181	5.51	5.497	5.496	5.512	5.531	5.415	5.388	5.423	5.44	5.424	5.45
2-(4-Methylphenyl)Propyl Acetate	metab_650	Terpenoids	Monoterpenoids	-	-	-	-	C12 H16 O2	15.301	-	pos	-	-	-	-	-	-	154970-21-5	-	2300.22	0	0	0.088673830081534	88.1	6.246	6.484	6.644	6.372	6.445	6.511	6.108	6.634	6.621	6.622	6.635	6.658	6.424	6.407	6.401	6.278	6.267	6.385
9,9'-Dimethoxy-9,9'-Bi-9H-Fluorene	metab_651	Unknown	Unknown	-	-	-	-	C28 H22 O2	15.065	-	pos	-	-	-	-	-	-	50616-99-4	-	2250.32	0	0	0.17606075733707	94.9	5.115	5.483	5.603	5.014	4.98	5.193	5.126	5.59	5.577	5.587	5.593	5.62	5.297	5.338	5.331	5.248	5.301	5.606
1-Acetyl-4,6,8-Trimethylazulene	metab_652	Hydrocarbons	Alkenes	-	-	-	-	C15 H16 O	17.96	-	pos	-	-	-	-	-	-	834-97-9	-	2753.14	0	0	0.74398854363359	94.4	4.985	5.025	5.395	5.361	5.417	5.319	5.168	5.385	5.373	5.372	5.388	5.412	5.293	5.168	5.114	5.085	5.03	5.045
3,5-Dimethyl-1-(4-Fluorophenyl)Aminocarbonyl-Pyrazole	metab_653	Unknown	Unknown	-	-	-	-	C12 H12 F N3 O	9.394	-	pos	-	-	-	-	-	-	312746-30-8	-	1513.62	0	0	0.090675031717965	90	4.97	4.966	5.512	4.935	5.044	5.01	4.994	5.498	5.486	5.484	5.5	5.519	5.194	5.248	5.306	5.338	5.302	5.311
3-(1H-Pyrrol-1-Ylmethyl)Pyridine	metab_654	Organoheterocyclic compounds	Pyridines	-	-	-	-	C10 H10 N2	15.465	-	pos	-	-	-	-	-	-	80866-95-1	-	2336.18	0	0	0.14750696638378	89.5	4.672	4.714	4.987	4.702	4.651	4.597	4.608	4.977	4.965	4.967	4.98	5.016	4.718	4.747	4.738	4.802	4.755	4.747
2-Oxo-2-Phenylethyl 3-Methylbenzoate	metab_655	Esters	Esters	-	-	-	-	C16 H14 O3	11.595	-	pos	-	-	-	-	-	-	55153-20-3	-	1693.01	0	0	0.078105771840059	87.5	7.654	7.737	8.03	7.79	7.816	7.806	7.592	8.021	8.008	8.007	8.022	8.042	7.724	7.739	7.73	7.744	7.742	7.755
2-Naphthalenol, 1,2-Dihydro-, Acetate	metab_656	Esters	Esters	-	-	-	-	C12 H12 O2	15.81	-	pos	-	-	-	-	-	-	132316-80-4	-	2410.89	0	0	0.35295064877511	92.9	4.937	4.915	5.156	4.877	5.01	4.966	5.028	5.146	5.133	5.131	5.147	5.166	4.747	4.673	4.634	4.783	4.736	4.823
4-Oxo-4-(5,6,7,8-Tetrahydronaphthalen-2-Yl)Butanoic Acid	metab_657	Acids	Acids	-	-	-	-	C14 H16 O3	15.216	-	pos	-	-	-	-	-	-	785-17-1	-	2282.24	0	0	0.15006571067828	83.8	5.34	5.374	5.643	5.034	5.152	5.258	5.236	5.63	5.617	5.618	5.632	5.651	5.365	5.573	5.555	5.557	5.531	5.531
2-Oxobicyclo(3.2.2)Nona-3,6-Dien-1-Yl Benzoate	metab_658	Esters	Esters	-	-	-	-	C16 H14 O3	11.117	-	pos	-	-	-	-	-	-	73830-87-2	-	1647.22	0	0	0.053239978086552	93.4	5.752	5.708	6.045	5.758	5.697	5.708	5.601	6.035	6.022	6.021	6.036	6.055	5.951	5.914	5.893	5.839	5.882	5.882
Cis-3-Undecene-1,5-Diyne	metab_659	Hydrocarbons	Eneynes	-	-	-	-	C11 H14	15.615	-	pos	-	-	-	-	-	-	86448-52-4	-	2369.08	0	0	0.57944759353795	91.9	5.156	5.425	5.293	5.433	5.52	5.311	5.177	5.26	5.269	5.268	5.284	5.303	4.763	4.905	4.999	4.992	4.931	4.94
P-Chlorophenyl Butylcarbamate	metab_660	Esters	Esters	-	-	-	-	C11 H14 Cl N O2	15.982	-	pos	-	-	-	-	-	-	132905-93-2	-	2445.56	0	0	0.38145421579109	91.7	4.527	4.551	4.767	4.319	4.34	4.458	4.342	4.762	4.746	4.701	4.755	4.738	4.354	4.228	4.293	4.464	4.447	4.649
(+/-)-Beta-Citronellol	metab_661	Terpenoids	Monoterpenoids	waxy;bitter;leather;rose;citrus;geranium;rose bud	-	-	-	C10 H20 O	15.527	-	pos	-	-	-	-	-	-	106-22-9	-	2349.78	1767	79.56	0.20155972828183	94	6.588	6.611	7.291	6.594	6.623	6.722	6.493	7.251	6.099	6.119	6.159	7.262	6.521	6.554	6.581	6.561	6.526	6.573
6-[(1E)-1,3-Butadienyl]-1,4-Cycloheptadiene	metab_662	Hydrocarbons	Alkenes	-	-	-	-	C11 H14	11.443	-	pos	-	-	-	-	-	-	84984-82-7	-	1678.45	0	0	0.051565910820546	93	5.625	5.578	5.88	5.444	5.464	5.507	5.558	5.869	5.857	5.855	5.87	5.891	5.57	5.62	5.652	5.647	5.656	5.656
2,6-Bis[(E)-[Methyl(Pyridin-2-Yl)Hydrazinylidene]Methyl]-1H-Pyridin-4-One	metab_663	Organoheterocyclic compounds	Pyridines	-	-	-	-	C19 H19 N7 O	10.259	-	pos	-	-	-	-	-	-	118252-02-1	-	1574.37	0	0	0.14794159790931	79.9	7.067	7.171	7.204	7.258	7.184	7.178	7.224	7.194	7.169	7.182	7.198	7.217	6.767	6.731	6.775	6.809	6.76	6.799
1-(4-Methoxybenzyl)-3,3-Dimethyldiaziridine	metab_664	Phenol ethers	Phenol ethers	-	-	-	-	C11 H16 N2 O	11.722	-	pos	-	-	-	-	-	-	22184-66-3	-	1706.59	0	0	0.10761503766169	76.8	7.079	7.218	7.189	7.313	7.403	7.214	7.176	7.179	7.166	7.165	7.18	7.199	6.718	6.715	6.721	6.78	6.758	6.71
2,2-Diphenylethanol	metab_665	Alcohols	Alcohols	-	-	-	-	C14 H14 O	15.212	-	pos	-	-	-	-	-	-	1883-32-5	-	2281.4	2783	88.26	0.25924179774704	92.8	5.637	5.719	5.916	5.643	5.61	5.727	5.592	5.905	5.893	5.891	5.907	5.926	5.684	5.653	5.622	5.623	5.637	5.659
Tetracyclo[2.2.1.0(2,6).0(3,5)]Heptane-7-Spiro-2'-Cyclopropene	metab_666	Terpenoids	Monoterpenoids	-	-	-	-	C9 H8	10.88	-	pos	-	-	-	-	-	-	81787-74-8	-	1624.52	0	0	0.096096414190649	94.7	5.84	5.751	6.074	5.733	5.609	5.786	5.963	6.064	6.05	6.039	6.065	6.078	5.829	5.809	5.794	5.797	5.781	5.812
Methyl 5,5-Dimethylcyclohepta-1,3,6-Triene-1-Carboxylate	metab_667	Terpenoids	Monoterpenoids	-	-	-	-	C11 H14 O2	13.05	-	pos	-	-	-	-	-	-	54598-10-6	-	1881.83	0	0	0.36061969251577	93.9	4.513	4.47	4.594	4.516	4.36	4.749	4.303	4.584	4.563	4.541	4.585	4.605	4.07	3.863	4.017	3.999	3.828	3.835
Benzoic Acid, 4-Methyl-, 3-Methyl-2-Butyl Ester	metab_668	Esters	Esters	-	-	-	-	C13 H18 O2	14.454	-	pos	-	-	-	-	-	-	212261-12-6	-	2125.84	0	0	0.15020216182744	93.5	6.109	6.09	6.976	6.043	6.133	6.152	5.845	6.965	6.952	6.951	6.967	6.986	6.677	6.806	6.772	6.802	6.718	6.781
Tripropyleneglycol Diacrylate	metab_669	Esters	Esters	-	-	-	-	C15 H24 O6	13.726	-	pos	-	-	-	-	-	-	42978-66-5	-	1991.38	0	0	0.29147937149106	94.7	5.555	5.606	5.81	5.624	5.614	5.558	5.787	5.799	5.791	5.784	5.8	5.819	5.407	5.386	5.476	5.539	5.488	5.496
3-Cyclopentylpropionic Acid	metab_670	Acids	Acids	-	-	-	HMDB0245846	C8 H14 O2	11.265	-	pos	-	-	-	-	Organic acids and derivatives	Carboxylic acids and derivatives	140-77-2	Carboxylic acids	1661.4	2169	85.03	0.11387731833091	88	5.279	5.132	5.412	5.09	5.144	5.226	5.013	5.404	5.384	5.384	5.399	5.418	5.171	5.173	3.829	5.184	5.162	5.079
Tetrahydro-2-[(3-Methyltricyclo[2.2.1.0(2,6)]Hept-3-Yl)Oxy]-2H-Pyran	metab_671	Terpenoids	Monoterpenoids	-	-	-	-	C13 H20 O2	14.23	-	pos	-	-	-	-	-	-	122685-26-1	-	2082.78	0	0	0.22804843979223	93.7	6.022	6.293	6.504	5.92	6.239	6.119	6.057	6.492	6.479	6.478	6.493	6.518	6.289	6.143	6.398	6.22	6.25	6.251
5-Hexyl-5-Methyl-2,4(3H,5H)-Furandione	metab_672	Organoheterocyclic compounds	Other organoheterocyclic compounds	-	-	-	-	C11 H18 O3	15.813	-	pos	-	-	-	-	-	-	54852-79-8	-	2411.49	0	0	0.32772926561979	93.2	5.35	5.378	5.578	5.199	5.305	5.426	5.447	5.566	5.564	5.558	5.581	5.601	5.241	5.11	5.3	5.18	5.138	5.443
7-Methyl-3-Octyne	metab_673	Hydrocarbons	Alkynes	-	-	-	-	C9 H16	14.287	-	pos	-	-	-	-	-	-	37050-06-9	-	2093.22	0	0	0.62132898525015	89.9	5.218	5.11	5.36	5.064	5.014	4.959	5.312	5.347	5.334	5.331	5.347	5.365	4.902	5.719	4.896	4.93	4.927	5.754
Alpha-Amino-3'-Hydroxy-4'-Methoxyacetophenone	metab_674	Ketones	Ketones	-	-	-	-	C9 H11 N O3	13.501	-	pos	-	-	-	-	-	-	90765-44-9	-	1954.06	2819	80.84	0.11913031974079	85.2	4.771	4.745	5.009	4.591	4.68	4.72	4.845	4.999	4.986	4.986	5.003	5.028	4.784	4.709	4.72	4.711	4.839	4.758
3-Octen-2-One	metab_675	Ketones	Ketones	spicy;mushroom;sweet;nutty;earthy;hay;herbal;crushed bug;blueberry	-	-	HMDB0033547	C8 H14 O	12.851	-	pos	-	-	-	-	Organic oxygen compounds	Organooxygen compounds	1669-44-9	Carbonyl compounds	1852.91	1411	80.49	0.17800546417866	91.4	6.43	6.288	6.685	6.146	6.126	6.384	6.007	6.674	6.661	6.66	6.676	6.695	6.401	6.53	6.538	6.54	6.58	6.544
1-Methylcyclohexanecarbonyl Chloride	metab_676	Unknown	Unknown	-	-	-	-	C8 H13 Cl O	17.042	-	pos	-	-	-	-	-	-	2890-61-1	-	2628.4	0	0	0.11633759154919	85.6	4.858	4.797	5.141	4.785	4.755	4.717	4.832	5.131	5.118	5.117	5.132	5.152	4.939	4.842	4.958	4.92	4.886	4.9
Isopropyl-Methyl-Prop-2-Ynyl-Amine	metab_677	Organicnitrogen compounds	Amines	-	-	-	-	C7 H13 N	14.443	-	pos	-	-	-	-	-	-	143346-98-9	-	2123.66	0	0	0.35182572466402	82.2	4.769	4.771	5.03	4.827	4.774	4.852	4.714	5.022	5.006	5.006	5.015	5.038	4.895	4.867	4.801	4.724	4.794	4.786
Tetra-N-Butylammonium Bromide	metab_678	Organicnitrogen compounds	Amides	-	-	-	-	C16 H36 Br N	13.312	-	pos	-	-	-	-	-	-	1643-19-2	-	1922.72	0	0	0.063002731906361	84.6	5.41	5.494	5.556	5.618	5.64	5.528	5.47	5.545	5.532	5.531	5.547	5.566	5.152	5.096	5.118	5.129	5.126	5.064
Phenylsulfinyl-Hydrazine	metab_679	Unknown	Unknown	-	-	-	-	C6 H6 N2 O S	11.106	-	pos	-	-	-	-	-	-	17420-03-0	-	1646.17	0	0	0.08641534776713	84.3	6.129	6.009	6.296	5.933	5.931	6.071	6.14	6.284	6.27	6.267	6.283	6.308	6.069	6.049	6.018	6.013	6.007	6.043
4-Hexylphenol	metab_680	Phenols	Phenols	-	-	-	-	C12 H18 O	14.126	C14465	pos	-	-	-	-	-	-	2446-69-7	-	2063.74	0	0	0.15674250434951	90	5.466	5.448	5.793	5.361	5.408	5.472	5.489	5.783	5.77	5.769	5.784	5.804	5.504	5.46	5.511	5.547	5.542	5.517
Dimethyl 2-(Benzylamino)Malonate	metab_681	Esters	Esters	-	-	-	-	C12 H15 N O4	14.488	-	pos	-	-	-	-	-	-	119506-92-2	-	2132.6	0	0	0.22249860869786	84.2	4.951	4.804	5.205	4.75	4.799	4.866	4.914	5.195	5.173	5.181	5.187	5.215	4.926	4.895	4.945	4.983	4.923	4.955
Butetamate	metab_682	Esters	Esters	-	-	-	-	C16 H25 N O2	10.513	-	pos	-	-	-	-	-	-	14007-64-8	-	1592.21	0	0	0.029267743513888	89	5.37	5.351	5.708	5.181	5.241	5.319	5.3	5.697	5.677	5.683	5.699	5.718	5.496	5.378	5.52	5.485	5.477	5.457
Lepalone	metab_683	Ketones	Ketones	-	-	-	HMDB0035414	C10 H12 O2	15.902	-	pos	-	-	-	-	Organic oxygen compounds	Organooxygen compounds	80445-58-5	Carbonyl compounds	2429.44	0	0	0.250002	84.6	5.972	5.837	6.228	5.22	5.546	5.834	5.25	6.217	6.2	6.203	6.219	6.238	5.951	6.144	6.129	6.134	6.154	6.105
Cyclandelate	metab_684	Esters	Esters	-	-	-	HMDB0015586	C17 H24 O3	13.597	-	pos	-	-	-	-	Benzenoids	Benzene and substituted derivatives	456-59-7	Not Available	1969.98	0	0	0.096995301547653	94.5	5.361	5.588	5.432	5.719	5.809	5.535	5.506	5.421	5.408	5.407	5.423	5.434	4.582	4.515	4.702	4.671	4.569	4.584
2-(1-Pentenyl)Furan	metab_685	Organoheterocyclic compounds	Heteroaromatic compounds	-	-	-	HMDB0039782	C9 H12 O	7.569	-	pos	-	-	-	-	Organoheterocyclic compounds	Heteroaromatic compounds	20992-69-2	Not Available	1393.9	1298	95.01	0.025776923266138	92.5	5.696	5.668	5.917	5.656	5.681	5.695	5.701	5.908	5.894	5.893	5.909	5.928	5.455	5.433	5.541	5.505	5.601	5.543
2-(Isobutylamino)Benzoic Acid	metab_686	Acids	Acids	-	-	-	-	C11 H15 N O2	12.648	-	pos	-	-	-	-	-	-	169527-46-2	-	1823.4	0	0	0.19294520314902	89.1	5.932	5.915	6.003	5.748	5.859	5.735	5.977	5.992	5.979	5.978	5.994	6.013	5.474	5.439	5.655	5.657	5.642	5.6
Ethaneperoxoic Acid, 1-Cyano-4,4-Dimethyl-1-Phenylpentyl Ester	metab_687	Esters	Esters	-	-	-	-	C16 H21 N O3	14.256	-	pos	-	-	-	-	-	-	58422-75-6	-	2087.55	0	0	0.049261206845251	83.1	6.882	6.495	7.025	6.579	6.478	6.621	6.69	7.012	6.98	6.998	7.016	7.033	6.718	6.782	6.442	6.847	6.869	6.823
Heptyl Methyl Methylphosphonate	metab_688	Esters	Esters	-	-	-	-	C9 H21 O3 P	12.275	-	pos	-	-	-	-	-	-	170275-60-2	-	1774.11	0	0	0.15203420616025	81.8	5.943	4.493	6.095	5.74	5.58	5.85	5.386	6.077	6.066	6.062	6.079	6.092	6.15	5.997	5.959	5.868	5.863	5.918
2-(2-Methylpropoxy)Quinoline	metab_689	Organoheterocyclic compounds	Quinolines	-	-	-	-	C13 H15 N O	11.872	-	pos	-	-	-	-	-	-	56273-37-1	-	1724.91	0	0	0.12454666599123	83.4	6.845	6.962	6.974	7.049	7.127	6.949	6.958	6.959	6.951	6.95	6.965	6.985	6.598	6.553	6.606	6.63	6.593	6.625
1,3-Diphenylacetone	metab_690	Ketones	Ketones	-	-	-	-	C15 H14 O	11.641	-	pos	-	-	-	-	-	-	102-04-5	-	1697.41	0	0	0.11208426890053	86.4	5.645	5.512	5.802	5.42	5.337	5.525	5.629	5.79	5.779	5.772	5.792	5.812	5.561	5.53	5.554	4.487	5.538	5.529
Methyl Acrylate	metab_691	Esters	Esters	sharp;plastic	-	-	HMDB0033977	C4 H6 O2	12.589	C19443	pos	-	-	-	-	Organic acids and derivatives	Carboxylic acids and derivatives	96-33-3	Acrylic acids and derivatives	1814.83	938	52.31	0.28687503107419	93.6	4.957	5.204	5.69	5.262	5.003	5.456	4.929	5.682	5.673	5.684	5.772	5.708	5.941	5.837	5.5	5.347	5.533	5.788
Cyclopentanone	metab_692	Ketones	Ketones	minty	-	-	HMDB0031407	C5 H8 O	12.035	C00557	pos	-	-	-	-	Organic oxygen compounds	Organooxygen compounds	120-92-3	Carbonyl compounds	1744.81	1176	71.51	0.1679474291069	88.8	5.705	5.957	6.199	5.983	5.992	6.021	5.755	6.189	6.176	6.176	6.193	6.21	5.932	5.479	6	5.443	6.085	5.953
3,3,5,5-Tetramethylcyclohexanol	metab_693	Alcohols	Alcohols	-	-	-	-	C10 H20 O	12.505	-	pos	-	-	-	-	-	-	2650-40-0	-	1802.62	0	0	0.49035413269212	88.1	4.584	5.295	4.82	5.058	4.151	5.482	4.623	4.822	4.779	4.788	4.818	4.843	3.578	3.611	5.153	5.118	3.633	5.303
Isopropenyl Acetate	metab_694	Esters	Esters	-	-	-	HMDB0032351	C5 H8 O2	8.038	-	pos	-	-	-	-	Organic acids and derivatives	Carboxylic acids and derivatives	108-22-5	Carboxylic acid derivatives	1424.4	0	0	0.14112859476168	91.6	5.404	5.242	5.664	5.065	5.01	5.185	4.974	5.654	5.636	5.632	5.65	5.661	5.409	5.509	5.53	5.49	5.568	5.512
N-Hydroxy-12-Azadispiro(4,1,4,2)Tridec-8-Ene-6,13-Dione	metab_695	Organoheterocyclic compounds	Pyrrolidines	-	-	-	-	C12 H15 N O3	15.978	-	pos	-	-	-	-	-	-	14854-16-1	-	2444.76	0	0	0.0078425892763202	89.4	5.041	5.001	5.26	4.881	4.911	5.014	4.862	5.246	5.233	5.231	5.247	5.266	4.828	5.044	5.004	4.966	4.878	5.03
4-Allyl-1,6-Heptadien-4-Ol	metab_696	Alcohols	Alcohols	-	-	-	-	C10 H16 O	13.828	-	pos	-	-	-	-	-	-	10202-75-2	-	2009.16	0	0	0.42651311806249	88.9	5.52	5.655	6.034	5.659	5.789	5.591	5.347	6.024	6.011	6.01	6.025	6.044	5.773	5.735	5.752	5.78	5.687	5.842
2-Chloroethyl 3-Oxobutanoate	metab_697	Esters	Esters	-	-	-	-	C6 H9 Cl O3	14.514	-	pos	-	-	-	-	-	-	54527-68-3	-	2137.77	0	0	0.30081754953166	86.1	4.97	4.952	5.249	4.953	4.985	5.015	4.807	5.239	5.232	5.224	5.242	5.261	5.083	4.983	4.951	4.984	4.921	4.983
Nitrocyclopentane	metab_698	Unknown	Unknown	-	-	-	-	C5 H9 N O2	6.053	-	pos	-	-	-	-	-	-	2562-38-1	-	1295.29	0	0	0.089895866701216	84.7	7.373	7.387	7.539	7.3	7.314	7.328	5.076	7.528	7.515	7.514	7.53	7.549	6.944	6.999	7.119	7.172	7.155	7.104
(2E)-2,4-Dimethyl-2,6-Heptadienal	metab_699	Aldehydes	Aldehydes	-	-	-	-	C9 H14 O	17.256	-	pos	-	-	-	-	-	-	85136-08-9	-	2661.07	0	0	0.32607574519256	80	4.4	4.307	4.685	3.571	3.95	4.079	3.815	4.675	4.662	4.63	4.676	4.696	4.515	4.534	4.599	4.553	4.549	4.575
Dimethyl 2-Methoxyhexane-1,6-Dioate	metab_700	Esters	Esters	-	-	-	-	C9 H16 O5	13.082	-	pos	-	-	-	-	-	-	18333-67-0	-	1886.48	0	0	0.1072645997394	91	5.413	5.278	5.519	5.35	5.249	5.317	5.196	5.509	5.496	5.495	5.51	5.529	5.126	5.152	5.159	5.123	5.118	5.175
1,3,5-Tricyclohexylhexahydro-1,3,5-Triazine	metab_701	Organoheterocyclic compounds	Other organoheterocyclic compounds	-	-	-	-	C21 H39 N3	15.52	-	pos	-	-	-	-	-	-	6281-14-7	-	2348.25	0	0	0.31486378496479	85.1	5.89	5.862	6.178	5.929	5.911	6.07	5.849	6.165	6.153	6.156	6.171	6.192	5.938	5.884	5.857	5.794	5.907	5.955
3,5-Dimethylbenzo[B]Thiophene	metab_702	Organoheterocyclic compounds	Thiophenes	-	-	-	-	C10 H10 S	14.001	-	pos	-	-	-	-	-	-	1964-45-0	-	2040.84	0	0	0.18838429958018	91.3	4.667	4.282	5.022	4.775	4.653	4.713	4.579	5.012	4.999	4.995	5.013	5.032	4.723	4.775	4.449	4.791	4.776	4.792
2,3-Dihydro-1,1,6-Trimethyl-1H-Indene	metab_703	Hydrocarbons	Unknown hydrocarbons	-	-	-	-	C12 H16	15.056	-	pos	-	-	-	-	-	-	14276-95-0	-	2248.41	0	0	0.15468278298758	86.5	7.033	6.971	7.209	6.823	6.785	6.965	6.996	7.195	7.183	7.184	7.2	7.218	6.87	6.889	6.751	6.628	6.412	6.978
3,3,4,4-Tetrafluorohexa-1,5-Diene	metab_704	Haloalkanes	Haloalkanes	-	-	-	-	C6 H6 F4	4.35	-	pos	-	-	-	-	-	-	1763-21-9	-	1175.81	0	0	0.065265644185644	86.1	6.437	6.468	6.848	6.483	6.503	6.504	6.504	6.854	6.89	6.869	6.638	6.887	6.329	6.36	6.397	6.415	6.39	6.373
Cis-Threo-Davanafuran	metab_705	Organoheterocyclic compounds	Heteroaromatic compounds	-	-	-	-	C14 H20 O2	12.53	-	pos	-	-	-	-	-	-	56586-07-3	-	1806.25	1569	90.05	0.26918860582335	94.3	5.437	5.516	5.911	5.514	5.479	5.43	5.34	5.9	5.868	5.886	5.902	5.921	5.663	5.769	5.777	5.836	5.818	5.865
Dihydroresveratrol	metab_706	Alcohols	Alcohols	-	-	-	HMDB0240498;LMPK13090035	C14 H14 O3	13.35	C10255	pos	-	-	-	-	Phenylpropanoids and polyketides	Stilbenes	58436-28-5	Not Available	1929.02	0	0	0.07181091578814	92.5	5.797	5.652	5.738	5.348	5.388	5.499	5.4	5.727	5.714	5.713	5.729	5.792	5.43	5.485	5.529	5.577	5.605	5.425
1,4-Dioxanyl Hydroperoxide	metab_707	Organoheterocyclic compounds	Other organoheterocyclic compounds	-	-	-	-	C4 H8 O4	17.481	-	pos	-	-	-	-	-	-	4722-59-2	-	2695.42	0	0	0.46071050464929	87.4	6.073	5.987	6.158	5.927	5.988	6.167	5.929	6.148	6.135	6.134	6.149	6.169	5.859	5.683	5.75	5.599	5.664	5.66
Pentandioic Acid, (P-T-Butylphenyl) Ester	metab_708	Phenol esters	Phenol esters	-	-	-	-	C15 H20 O4	14.651	-	pos	-	-	-	-	-	-	212762-88-4	-	2165.01	0	0	0.18107047373716	93.3	6.304	6.461	6.826	6.455	6.518	6.425	6.15	6.816	6.805	6.8	6.816	6.812	6.67	6.619	6.663	6.719	6.661	6.71
1,4-Dibenzyloxybutane	metab_709	Ethers	Ethers	-	-	-	-	C18 H22 O2	10.738	-	pos	-	-	-	-	-	-	6282-65-1	-	1610.92	0	0	0.073163736014425	87	6.666	6.628	7.121	6.643	6.563	6.656	6.696	7.114	7.098	7.097	7.112	7.132	7.002	6.897	6.855	6.838	6.828	6.907
(E)-5-Butoxy-2-Pentene	metab_710	Ethers	Ethers	-	-	-	-	C9 H18 O	15.199	-	pos	-	-	-	-	-	-	54004-23-8	-	2278.65	0	0	0.051243274425341	86.4	4.896	4.873	5.342	4.611	5.949	4.919	5.819	5.33	5.307	5.285	5.33	5.35	5.013	5.15	5.213	5.161	5.185	5.177
4-Octen-3-One	metab_711	Ketones	Ketones	-	-	-	HMDB0032451	C8 H14 O	7.298	-	pos	-	-	-	-	Organic oxygen compounds	Organooxygen compounds	14129-48-7	Carbonyl compounds	1376.31	1320	97.09	0.073025483383827	93.8	5.042	4.978	5.426	4.985	4.985	4.921	4.961	5.416	5.403	5.401	5.417	5.436	5.143	5.007	5.413	5.358	5.399	5.432
4-Chloro-N-(2-Morpholin-4-Ylethyl)Benzamide	metab_712	Organicnitrogen compounds	Amides	-	-	-	-	C13 H17 Cl N2 O2	17.864	-	pos	-	-	-	-	-	-	71320-77-9	-	2741.78	0	0	0.3631920191925	91	4.952	4.973	5.298	4.953	4.986	4.933	4.802	5.253	5.247	5.244	5.253	5.286	5.016	4.906	4.959	4.931	4.916	4.976
1-Naphthalenesulfonic Acid, 5-(Dimethylamino)-, 4-[2-[[[5-(Dimethylamino)-1-Naphthalenyl]Sulfonyl]Amino]Propyl]Phenyl Ester	metab_713	Esters	Esters	-	-	-	-	C33 H35 N3 O5 S2	16.4	-	pos	-	-	-	-	-	-	36600-88-1	-	2524.5	0	0	0.33155042199072	90.5	4.625	4.655	5.413	4.466	4.64	4.363	4.752	5.402	5.389	5.388	5.404	5.446	5.392	5.586	5.551	5.609	5.54	5.643
2-Iodo-Dodecanoic Acid	metab_714	Acids	Acids	-	-	-	-	C12 H23 I O2	15.079	-	pos	-	-	-	-	-	-	109105-99-9	-	2253.28	0	0	0.17350859289972	87.4	5.979	5.687	6.44	6.159	6	6.252	5.615	6.43	6.429	6.415	6.427	6.445	6.099	6.153	6.302	6.284	6.287	6.165
7-Butyl-Quinoline	metab_715	Organoheterocyclic compounds	Quinolines	-	-	-	-	C13 H15 N	15.81	-	pos	-	-	-	-	-	-	7661-52-1	-	2410.89	0	0	0.30268962469906	83.2	5.785	5.773	5.987	5.713	5.79	5.8	5.827	5.981	5.968	5.967	5.983	6.002	5.586	5.571	5.65	5.65	5.637	5.592
5,5-Dimethylhexanal	metab_716	Aldehydes	Aldehydes	-	-	-	-	C8 H16 O	12.641	-	pos	-	-	-	-	-	-	55320-58-6	-	1822.38	0	0	0.30015912335004	88	5.381	5.44	5.822	5.382	5.144	5.583	5.032	5.811	5.798	5.797	5.813	5.832	6.017	5.836	5.836	5.659	5.742	5.896
(Bromomethyl)-Cyclopropane	metab_717	Haloalkanes	Haloalkanes	-	-	-	-	C4 H7 Br	15.12	-	pos	-	-	-	-	-	-	7051-34-5	-	2261.95	0	0	0.11327855819465	83.9	5.803	5.94	6.099	5.826	5.813	5.793	5.725	6.089	6.076	6.074	6.09	6.11	5.754	5.763	5.813	5.815	5.842	5.775
[(1R,2R,4R,5R)-5-Hydroxy-1,7,7-Trimethyl-2-Bicyclo[2.2.1]Heptanyl] 2-Methylpropanoate	metab_718	Terpenoids	Monoterpenoids	-	-	-	-	C14 H24 O3	14.619	-	pos	-	-	-	-	-	-	107783-33-5	-	2158.65	0	0	0.34871187233924	94.1	5.249	5.563	6.126	5.623	5.789	5.638	5.37	6.079	6.067	6.065	6.081	6.1	6.284	6.189	6.281	6.309	6.23	6.272
1,3-Dimethyl-5-Propyl-7-(Propene-1-Yl)Adamantane	metab_719	Hydrocarbons	Aromatic hydrocarbons	-	-	-	-	C18 H30	13.19	-	pos	-	-	-	-	-	-	57040-49-0	-	1902.49	0	0	0.49765175843669	89.1	4.932	3.543	5.136	4.576	3.872	4.113	4.982	5.125	5.112	5.111	5.127	5.146	4.962	4.836	4.593	5.028	5.024	4.96
2-Tert-Butylnaphthalene	metab_720	Hydrocarbons	Unknown hydrocarbons	-	-	-	-	C14 H16	14.643	-	pos	-	-	-	-	-	-	2876-35-9	-	2163.42	0	0	0.08427890273108	94.1	5.288	5.634	5.549	5.162	5.1	5.242	5.232	5.538	5.525	5.524	5.54	5.559	5.317	5.249	5.273	5.267	5.283	5.31
Bazzanene	metab_721	Hydrocarbons	Alkenes	-	-	-	HMDB0303075	C15 H24	14.136	-	pos	-	-	-	-	Hydrocarbons	Unsaturated hydrocarbons	76231-80-6	Branched unsaturated hydrocarbons	2065.57	1790	89.88	0.1038510960932	91.1	5.343	5.531	6.001	5.725	5.828	5.55	5.502	5.991	5.978	5.977	5.992	6.011	5.774	5.702	5.751	5.811	5.776	5.799
Phosphonic Acid, Phenyl-, Bis[5-Methyl-2-(1-Methylethyl)Cyclohexyl] Ester	metab_722	Terpenoids	Monoterpenoids	-	-	-	-	C26 H43 O3 P	13.021	-	pos	-	-	-	-	-	-	61048-72-4	-	1877.62	0	0	0.1642008960469	87.5	4.345	4.4	4.604	4.286	4.212	4.423	4.219	4.594	4.581	4.58	4.596	4.615	4.241	4.394	4.279	4.449	4.479	4.39
Inosine	metab_723	Unknown	Unknown	-	map01100;map02010;map01232;map00230	Metabolic pathways;ABC transporters;Nucleotide metabolism;Purine metabolism	HMDB0000195;HMDB0247301;PW_C000127	C10 H12 N4 O5	15.732	C00294	pos	-	-	Metabolism;Environmental Information Processing;Metabolism;Metabolism	Global and overview maps;Membrane transport;Global and overview maps;Nucleotide metabolism	Nucleosides, nucleotides, and analogues	Purine nucleosides	58-63-9	Not Available	2394.74	0	0	0.14664485720357	86.7	4.088	4.169	4.476	4.279	4.264	4.236	4.096	4.465	4.452	4.453	4.469	4.49	4.252	4.239	4.27	4.19	4.182	4.094
2,3-Dihydro-5-Methyl-1,4-Dioxin	metab_724	Organoheterocyclic compounds	Other organoheterocyclic compounds	-	-	-	-	C5 H8 O2	5.406	-	pos	-	-	-	-	-	-	3973-22-6	-	1251.16	0	0	0.044608937269031	92	5.334	5.128	5.54	5.228	5.182	5.229	5.148	5.53	5.517	5.509	5.531	5.544	5.367	5.367	5.332	5.361	5.27	5.321
N-[1-(Furan-2-Carbonyl)Piperidin-4-Yl]-2-Methylpropanamide	metab_725	Organoheterocyclic compounds	Piperidines	-	-	-	-	C14 H20 N2 O3	14.129	-	pos	-	-	-	-	-	-	1197756-82-3	-	2064.29	0	0	0.080940552096857	87	6.078	6.186	6.182	6.322	6.364	6.189	6.13	6.172	6.159	6.158	6.146	6.192	5.482	5.479	5.55	5.549	5.549	5.531
2-Propylpyridine	metab_726	Organoheterocyclic compounds	Pyridines	nutty;green;fatty;tobacco;roast	-	-	HMDB0032497	C8 H11 N	16.369	-	pos	-	-	-	-	Organoheterocyclic compounds	Pyridines and derivatives	622-39-9	Not Available	2519.37	1372	56.01	0.40303497760982	84.1	5.159	5.284	5.687	5.325	5.423	6.086	5.479	5.68	5.664	5.681	5.684	5.793	5.418	5.341	5.516	5.338	5.516	5.584
5-Methoxy-Alpha-Ethyltryptamine	metab_727	Organoheterocyclic compounds	Indoles	-	-	-	-	C13 H18 N2 O	12.427	-	pos	-	-	-	-	-	-	4765-10-0	-	1792.67	0	0	0.19729510216246	77.5	5.846	5.879	6.1	5.837	5.861	6.058	6.014	6.09	6.077	6.076	6.091	6.111	5.861	5.637	5.707	5.611	5.596	5.929
4-Pentylphenyl 4-Propylbenzoate	metab_728	Esters	Esters	-	-	-	-	C21 H26 O2	12.668	-	pos	-	-	-	-	-	-	50649-60-0	-	1826.31	0	0	0.3946280726704	93.4	5.76	5.865	5.974	5.883	5.839	5.651	6.155	5.958	5.945	5.944	5.96	5.979	5.669	5.341	5.707	5.311	5.549	5.56
Sparassol	metab_729	Alcohols	Alcohols	-	-	-	-	C10 H12 O4	15.764	-	pos	-	-	-	-	-	-	520-43-4	-	2401.61	0	0	0.50422505043125	92.1	7.518	7.609	7.663	7.725	7.774	7.591	7.34	7.653	7.64	7.621	7.654	7.673	6.797	6.783	6.673	6.655	6.566	6.844
2-Isobutyl-4-Methylpyridine	metab_730	Organoheterocyclic compounds	Pyridines	-	-	-	-	C10 H15 N	13.358	-	pos	-	-	-	-	-	-	85665-88-9	-	1930.35	0	0	0.060650411294777	87.9	5.913	5.762	5.888	5.359	5.455	5.559	5.391	5.873	5.851	5.855	5.873	5.892	5.583	5.633	5.655	5.732	5.736	5.673
2H-Pyran-2,6(3H)-Dione	metab_731	Organoheterocyclic compounds	Other organoheterocyclic compounds	-	-	-	-	C5 H4 O3	13.807	-	pos	-	-	-	-	-	-	5926-95-4	-	2005.31	2427	88.65	0.029801320623765	86.3	5.724	5.968	6.294	5.946	6.052	5.649	5.773	6.284	6.271	6.27	6.285	6.304	5.995	5.88	6.106	5.928	6.059	6.105
3,4-Furandimethanol, Diacetate	metab_732	Esters	Esters	-	-	-	-	C10 H12 O5	14.779	-	pos	-	-	-	-	-	-	30614-73-4	-	2190.46	0	0	0.24083018756703	92.5	5.912	6.069	6.211	6.247	6.245	6.099	5.771	6.196	6.183	6.189	6.197	6.216	6	5.871	5.899	5.896	5.836	5.93
2-Bromoisobutyrophenone	metab_733	Ketones	Ketones	-	-	-	-	C10 H11 Br O	11.65	-	pos	-	-	-	-	-	-	10409-54-8	-	1698.28	0	0	0.12011890105251	79.1	7.061	8.641	7.208	8.626	8.614	8.659	7.076	7.198	7.185	7.184	7.199	7.218	6.89	6.851	6.896	6.917	6.884	6.891
1,3A,6,8A-Tetrahydro-1,6-Ethenoazulene	metab_734	Hydrocarbons	Aromatic hydrocarbons	-	-	-	-	C12 H12	14.355	-	pos	-	-	-	-	-	-	15991-78-3	-	2106.16	0	0	0.13447204410097	87.4	5.533	5.637	5.556	5.562	5.291	5.53	5.748	5.545	5.532	5.531	5.546	5.566	5.418	4.749	4.811	4.957	5.234	5.203
4-Nitrophenyl Benzoate	metab_735	Esters	Esters	-	-	-	-	C13 H9 N O4	11.65	-	pos	-	-	-	-	-	-	959-22-8	-	1698.28	0	0	0.13242153115601	82.2	5.942	5.899	6.149	5.837	5.802	5.915	5.969	6.142	6.129	6.126	6.144	6.162	5.886	5.828	5.888	5.869	5.863	5.854
Caprolactone	metab_736	Organoheterocyclic compounds	Other organoheterocyclic compounds	-	-	-	HMDB0060476	C6 H10 O2	5.662	C01880	pos	-	-	-	-	Organoheterocyclic compounds	Lactones	502-44-3	Not Available	1268.62	1860	80.22	0.07283817568109	92.7	5.472	5.459	5.914	5.449	5.415	5.262	5.267	5.899	5.902	5.905	5.91	5.919	5.607	5.513	5.659	5.838	5.862	5.889
Tert-Butyl 4-Fluorophenylcarbamate	metab_737	Esters	Esters	-	-	-	-	C11 H14 F N O2	11.502	-	pos	-	-	-	-	-	-	60144-53-8	-	1684.1	0	0	0.067689466263468	85.3	5.959	5.859	6.234	5.819	5.791	5.867	5.801	6.223	6.21	6.209	6.225	6.244	5.973	6.005	6.037	6.036	6.019	6.032
N-(3-Cyanophenyl)-3-Fluoro-N,4-Dimethylbenzamide	metab_738	Organicnitrogen compounds	Amides	-	-	-	-	C16 H13 F N2 O	11.497	-	pos	-	-	-	-	-	-	1461605-05-9	-	1683.62	0	0	0.13459433534887	85.3	4.954	4.917	5.288	5.009	4.752	4.953	4.918	5.277	5.264	5.262	5.278	5.291	5.09	5.059	5.082	5.076	4.965	5.011
3-Hexen-2-One	metab_739	Ketones	Ketones	-	-	-	-	C6 H10 O	13.201	-	pos	-	-	-	-	-	-	763-93-9	-	1904.31	1210	67.18	0.11613678036046	91.6	5.786	5.839	6.255	5.976	5.887	5.926	5.79	6.244	6.231	6.23	6.246	6.265	6.157	6.036	6.012	5.89	5.908	6.078
1,5-Heptadiene	metab_740	Hydrocarbons	Alkenes	-	-	-	-	C7 H12	15.237	-	pos	-	-	-	-	-	-	1541-23-7	-	2286.68	0	0	0.11765513062633	90.5	6.232	6.309	6.624	6.396	6.395	6.401	6.181	6.614	6.601	6.601	6.615	6.635	6.244	6.316	6.26	6.354	6.337	6.353
N-[Methylamino(Phenoxy)Phosphoryl]Methanamine	metab_741	Organicnitrogen compounds	Amines	-	-	-	-	C8 H13 N2 O2 P	12.231	-	pos	-	-	-	-	-	-	1754-58-1	-	1768.74	0	0	0.69190933758857	89.6	6.75	6.678	7.005	6.683	6.702	6.714	6.798	6.994	6.985	6.983	6.998	7.015	6.582	7.375	7.421	7.433	6.582	7.44
3-(2-Oxopropyl)-2-Pentyl-Cyclopentanone	metab_742	Ketones	Ketones	-	-	-	-	C13 H22 O2	14.222	-	pos	-	-	-	-	-	-	40942-73-2	-	2081.32	0	0	0.090384548700981	93.8	5.683	5.636	5.978	5.699	5.813	5.535	5.743	5.968	5.955	5.954	5.969	5.988	5.593	5.547	5.684	5.731	5.716	5.627
4-Methyl-4-Penten-2-One	metab_743	Ketones	Ketones	-	-	-	HMDB0031564	C6 H10 O	14.91	-	pos	-	-	-	-	Organic oxygen compounds	Organooxygen compounds	3744-02-3	Carbonyl compounds	2217.55	1110	50.08	0.077000748695554	92.4	4.917	4.87	5.154	4.67	4.744	5.007	4.675	5.143	5.13	5.125	5.145	5.16	5.126	5.092	4.948	4.872	4.86	4.841
1,2,3,5-Tetrahydro-1,3-Methanopentalene	metab_744	Hydrocarbons	Aromatic hydrocarbons	-	-	-	-	C9 H10	12.023	-	pos	-	-	-	-	-	-	128600-88-4	-	1743.35	0	0	0.12922990413519	89.6	6.802	6.916	6.929	6.804	6.847	6.848	6.889	6.926	6.923	6.904	6.928	6.939	6.475	6.55	6.518	6.499	6.493	6.527
Ethylene Bisacrylamide	metab_745	Organicnitrogen compounds	Amides	-	-	-	-	C8 H12 N2 O2	14.215	-	pos	-	-	-	-	-	-	2956-58-3	-	2080.04	0	0	0.033581037436276	88.8	6.618	6.648	6.916	6.637	6.708	6.53	6.673	6.906	6.893	6.893	6.908	6.93	6.575	6.554	6.689	6.73	6.716	6.622
3-Methyl-1-Butyne	metab_746	Hydrocarbons	Alkynes	-	-	-	-	C5 H8	6.373	-	pos	-	-	-	-	-	-	598-23-2	-	1316.29	0	0	0.2631337542538	92.6	5.429	5.321	5.548	5.143	5.505	5.245	5.202	5.538	5.525	5.525	5.539	5.558	5.271	5.244	5.272	5.322	5.248	5.272
N-(4-Hydroxyphenyl)Cinnamamide	metab_747	Organicnitrogen compounds	Amides	-	-	-	-	C15 H13 N O2	12.7	-	pos	-	-	-	-	-	-	616227-76-0	-	1830.96	0	0	0.08489315201405	88.1	7.629	7.758	7.678	7.849	7.926	7.761	7.655	7.667	7.654	7.653	7.669	7.688	7.218	7.133	7.23	7.228	7.179	7.228
N,2-Dimethyl-N-Nitro-1-Propanamine	metab_748	Organicnitrogen compounds	Amines	-	-	-	-	C5 H12 N2 O2	12.928	-	pos	-	-	-	-	-	-	53951-45-4	-	1864.1	0	0	0.30978154878283	88.1	5.617	5.813	6.031	5.746	5.713	5.771	5.671	6.022	6.011	6.009	6.023	6.041	5.731	5.72	6.084	5.736	5.672	5.819
Allyl Crotonate	metab_749	Esters	Esters	-	-	-	HMDB0032067	C7 H10 O2	12.533	-	pos	-	-	-	-	Lipids and lipid-like molecules	Fatty Acyls	20474-93-5	Fatty acid esters	1806.69	0	0	0.26398649950386	87.9	5.075	5.185	5.369	5.229	5.105	5.185	4.996	5.358	5.345	5.344	5.36	5.379	5.128	5.075	4.969	4.969	4.973	5.048
Methyl 2-Hydroxyisobutyrate	metab_750	Esters	Esters	-	-	-	-	C5 H10 O3	10.657	-	pos	-	-	-	-	-	-	2110-78-3	-	1603.16	0	0	0.055137833078281	86.5	6.361	6.267	6.443	6.16	6.089	6.219	6.516	6.433	6.42	6.419	6.434	6.454	6.14	6.109	6.136	6.182	6.16	6.183
6-(2-Furyl)-6-Methyl-2-Heptanone	metab_751	Organoheterocyclic compounds	Heteroaromatic compounds	-	-	-	-	C12 H18 O2	14.133	-	pos	-	-	-	-	-	-	51595-87-0	-	2065.02	0	0	0.030374854010576	86.4	4.934	5.157	5.065	5.352	5.478	5.157	5.102	5.054	5.067	5.066	5.081	5.1	4.27	4.418	4.392	4.231	4.286	4.344
7-Ethyl-1,3,5-Cycloheptatriene	metab_752	Hydrocarbons	Alkenes	-	-	-	-	C9 H12	14.747	-	pos	-	-	-	-	-	-	17634-51-4	-	2184.1	0	0	0.540118	90.4	8.484	8.53	8.666	8.629	8.704	8.448	8.342	8.656	8.643	8.642	8.657	8.634	7.227	7.287	7.397	7.286	7.303	7.296
2,7-Dimethyloct-5-En-4-One	metab_753	Ketones	Ketones	-	-	-	-	C10 H18 O	13.018	-	pos	-	-	-	-	-	-	166903-32-8	-	1877.18	0	0	0.45969392121362	89.4	4.721	4.818	4.905	4.751	4.718	4.842	4.545	4.894	4.881	4.88	4.896	4.897	4.648	4.605	4.585	4.384	4.377	4.54
1-Nitro-4-(Phenylmethoxy)-Benzene	metab_754	Ethers	Ethers	-	-	-	-	C13 H11 N O3	12.156	-	pos	-	-	-	-	-	-	1145-76-2	-	1759.58	0	0	0.13432576190944	84.5	7.191	7.241	7.539	7.353	7.431	7.265	7.123	7.528	7.516	7.514	7.53	7.552	7.236	7.267	7.244	7.256	7.25	7.28
N-(Phenylmethylene)-Benzeneethanamine	metab_755	Organicnitrogen compounds	Amines	-	-	-	-	C15 H15 N	10.98	-	pos	-	-	-	-	-	-	3240-95-7	-	1634.1	2560	77.83	0.48167683551936	84.4	4.375	4.652	5.005	4.287	4.666	4.391	4.544	4.995	4.982	4.981	4.996	5.015	4.396	4.854	4.788	4.861	4.776	4.835
Butyronitrile	metab_756	Organicnitrogen compounds	Other organic nitrogen compounds	-	-	-	HMDB0249482	C4 H7 N	2.654	-	pos	-	-	-	-	Organic nitrogen compounds	Organonitrogen compounds	109-74-0	Organic cyanides	1022.18	1095	95.49	0.18092870805346	81.2	7.788	7.786	8.009	7.774	7.746	7.698	7.847	7.998	7.985	7.98	8	8.019	7.562	7.668	7.693	7.717	7.733	7.674
4-(4-Cyclohexylphenyl)-4-Oxobutanoic Acid	metab_757	Acids	Acids	-	-	-	-	C16 H20 O3	11.876	-	pos	-	-	-	-	-	-	35288-13-2	-	1725.4	0	0	0.18943301101804	80.6	5.786	5.874	5.867	5.857	5.904	5.756	5.739	5.856	5.844	5.842	5.858	5.877	5.31	5.462	5.52	5.527	5.529	5.591
Alpha-Ethenyl-Alpha,3-Dimethyl-6-(1-Methylethylidene)-3-Cyclohexene-1-Ethanol	metab_758	Terpenoids	Sesquiterpenoids	-	-	-	-	C15 H24 O	15.353	-	pos	-	-	-	-	-	-	55780-93-3	-	2311.62	0	0	0.089316218671834	91.4	5.629	5.683	5.811	5.815	5.832	5.685	5.696	5.8	5.787	5.784	5.802	5.819	5.433	5.414	5.432	5.462	5.453	5.479
5-Methyl-2,3-Dihydrothiophene	metab_759	Organoheterocyclic compounds	Thiophenes	-	-	-	HMDB0033565	C5 H8 S	15.401	-	pos	-	-	-	-	Organoheterocyclic compounds	Dihydrothiophenes	4610-02-0	Not Available	2322.15	1148	49.22	0.1802044260747	89.8	5.593	4.895	5.826	5.55	5.412	5.449	5.572	5.814	5.808	5.8	5.818	5.855	5.543	5.642	5.096	5.648	5.729	5.683
P-Tert-Butyl-2-Methylcinnamaldehyde	metab_760	Aldehydes	Aldehydes	-	-	-	-	C14 H18 O	11.648	-	pos	-	-	-	-	-	-	13586-68-0	-	1698.08	0	0	0.11623334226541	91.2	7.296	7.242	7.474	7.158	7.143	7.217	7.325	7.463	7.45	7.449	7.465	7.484	7.182	7.146	7.194	7.222	7.18	7.188
4,4-Dimethoxy-Cyclohexanone	metab_761	Ketones	Ketones	-	-	-	-	C8 H14 O3	13.082	-	pos	-	-	-	-	-	-	56180-50-8	-	1886.48	0	0	0.14168393980531	93.6	5.872	5.69	5.93	5.755	5.695	5.743	5.57	5.928	5.916	5.914	5.93	5.955	5.542	5.569	5.612	5.557	5.581	5.634
4-Methyl-1-Hexanol	metab_762	Alcohols	Alcohols	sweaty	-	-	HMDB0303837	C7 H16 O	3.971	-	pos	-	-	-	-	Lipids and lipid-like molecules	Fatty Acyls	818-49-5	Fatty alcohols	1145.85	1259	93.96	0.3755175061709	86.3	4.399	4.352	4.563	4.127	4.224	4.18	4.256	4.553	4.538	4.539	4.554	4.568	4.133	4.182	4.291	4.414	4.384	4.287
4,4A-Dimethyl-6-(Propan-2-Ylidene)-4,4A,5,6,7,8-Hexahydronaphthalen-2(3H)-One	metab_763	Terpenoids	Sesquiterpenoids	-	-	-	-	C15 H22 O	17.333	-	pos	-	-	-	-	-	-	15764-04-2	-	2672.82	2559	96.96	0.14643800650114	93.2	5.387	5.363	5.613	5.316	5.431	5.385	5.378	5.611	5.589	5.588	5.604	5.623	5.272	5.235	5.304	5.331	5.278	5.307
3-Cyclopentyl-6-Methyl-3,4-Heptadien-2-One	metab_764	Ketones	Ketones	-	-	-	-	C13 H20 O	9.529	-	pos	-	-	-	-	-	-	63922-50-9	-	1523.1	0	0	0.23253507806948	89.7	4.785	4.833	5.057	4.937	4.871	4.86	4.723	5.046	5.033	5.052	5.067	5.086	4.79	4.593	4.643	4.633	4.613	4.764
Tris(1-Methylethyl)-Borane	metab_765	Unknown	Unknown	-	-	-	-	C9 H21 B	4.638	-	pos	-	-	-	-	-	-	1776-66-5	-	1198.58	0	0	0.15554542177286	86.5	5.728	5.625	5.773	5.64	5.648	5.45	5.723	5.762	5.749	5.748	5.764	5.783	4.592	5.308	5.355	5.328	5.479	5.352
Cyclopropanecarboxylic Acid, 1-(Phenylmethyl)-, 2,6-Bis(1,1-Dimethylethyl)-4-Methylphenyl Ester	metab_766	Phenol esters	Phenol esters	-	-	-	-	C26 H34 O2	15.335	-	pos	-	-	-	-	-	-	108546-70-9	-	2307.68	0	0	0.15032213842248	93.6	5.229	5.219	5.499	5.916	5.044	5.056	5.037	5.487	5.479	5.491	5.493	5.509	5.132	5.168	5.5	5.24	5.402	5.472
Methyl Diethyldithiocarbamate	metab_767	Esters	Esters	-	-	-	HMDB0254585	C6 H13 N S2	13.883	-	pos	-	-	-	-	Organic acids and derivatives	Dithiocarbamic acids and derivatives	686-07-7	Dithiocarbamic acid esters	2019.23	0	0	0.14358288903819	92	5.929	5.673	5.968	5.691	5.605	5.801	5.67	5.962	5.949	5.948	5.963	5.983	5.693	5.575	5.711	5.745	5.695	5.622
2,2-Dimethyl-Hex-4-Yn-3-One	metab_768	Ketones	Ketones	-	-	-	-	C8 H12 O	15.124	-	pos	-	-	-	-	-	-	71932-99-5	-	2262.79	0	0	0.092542718795638	90	7.624	7.645	7.924	7.576	7.617	7.653	7.507	7.913	7.9	7.899	7.915	7.93	7.698	7.635	7.671	7.666	7.644	7.654
Quinolin-6-Yl 2,2-Dimethylpropanoate	metab_769	Organoheterocyclic compounds	Quinolines	-	-	-	-	C14 H15 N O2	12.007	-	pos	-	-	-	-	-	-	817556-06-2	-	1741.39	0	0	0.22787099078354	84.8	5.476	5.444	5.796	5.528	5.667	5.664	5.563	5.786	5.773	5.771	5.787	5.806	5.491	5.496	5.232	5.412	5.565	5.695
Delta-Oxo-Alpha-Phenyl-Benzenepentanenitrile	metab_770	Ketones	Ketones	-	-	-	-	C17 H15 N O	11.345	-	pos	-	-	-	-	-	-	22228-41-7	-	1669.06	0	0	0.020821542251434	84.5	7.003	7.084	7.16	7.123	7.179	7.107	7.021	7.149	7.136	7.136	7.151	7.17	6.677	6.64	6.634	6.688	6.611	6.649
O-Isopentylhydroxylamine	metab_771	Organicnitrogen compounds	Amines	-	-	-	-	C5 H13 N O	14.209	-	pos	-	-	-	-	-	-	19411-65-5	-	2078.94	0	0	0.028292596054584	82	6.504	6.482	6.738	6.437	6.474	6.399	6.643	6.727	6.714	6.713	6.729	6.748	6.389	6.342	6.496	6.52	6.515	6.44
Vinyl Propionate	metab_772	Esters	Esters	-	-	-	-	C5 H8 O2	15.242	-	pos	-	-	-	-	-	-	105-38-4	-	2287.74	960	38.34	0.14838938375988	90.6	5.771	5.831	6.143	6.175	6.223	5.835	6.178	6.134	6.118	6.114	6.135	6.154	5.83	5.822	5.865	5.857	5.877	5.883
2-Benzyl-3-Methoxycyclopropanecarboxylic Acid	metab_773	Acids	Acids	-	-	-	-	C12 H14 O3	15.809	-	pos	-	-	-	-	-	-	122775-06-8	-	2410.69	0	0	0.14571178842336	91.1	4.948	4.909	5.201	4.901	4.941	4.965	4.958	5.19	5.18	5.179	5.194	5.215	4.882	4.849	4.906	4.878	4.898	4.891
Egomaketone	metab_774	Ketones	Ketones	-	-	-	HMDB0038184	C10 H12 O2	4.772	-	pos	-	-	-	-	Organic oxygen compounds	Organooxygen compounds	59204-74-9	Carbonyl compounds	1207.91	0	0	0.60290863682941	92.3	6.023	6.075	6.035	6.055	6.014	5.692	6.083	5.92	5.986	6.035	5.922	5.941	5.038	5.139	5.2	5.141	4.935	5.179
Ethaneperoxoic Acid, 1-Cyano-1-[2-(2-Phenyl-1,3-Dioxolan-2-Yl)Ethyl]Pentyl Ester	metab_775	Esters	Esters	-	-	-	-	C19 H25 N O5	16.608	-	pos	-	-	-	-	-	-	58422-92-7	-	2558.94	0	0	0.4070834399999	88.5	4.587	4.666	5.325	4.812	4.917	4.781	4.387	5.315	5.302	5.301	5.316	5.335	5.26	5.159	5.213	5.141	5.133	5.29
Propanoic Acid, 2-Methyl-, Cyclohexyl Ester	metab_776	Esters	Esters	-	-	-	-	C10 H18 O2	13.025	-	pos	-	-	-	-	-	-	1129-47-1	-	1878.2	1427	80.32	0.15314769690035	88.5	5.233	5.299	5.668	5.234	5.237	5.274	5.039	5.657	5.644	5.643	5.659	5.678	5.448	5.428	5.407	5.468	5.435	5.559
3-(4-Tert-Butylphenoxy)Butan-2-One	metab_777	Ketones	Ketones	-	-	-	-	C14 H20 O2	15.523	-	pos	-	-	-	-	-	-	160875-28-5	-	2348.9	0	0	0.23232053505176	87.7	4.915	4.825	5.015	4.736	4.861	4.84	4.841	5.004	4.991	4.99	5.006	5.025	4.656	4.638	4.766	4.658	4.67	4.707
Decyl Methyl Phthalate	metab_778	Esters	Esters	-	-	-	-	C19 H28 O4	16.361	-	pos	-	-	-	-	-	-	256481-38-6	-	2518.05	0	0	0.19513943455168	91.9	4.85	4.777	5.244	4.685	4.723	4.838	4.601	5.233	5.221	5.219	5.235	5.254	4.961	5.065	5.014	5.081	5.027	5.163
Trans-4-Cyanophenyl Ester 4-Propyl-Cyclohexanecarboxylic Acid	metab_779	Phenol esters	Phenol esters	-	-	-	-	C17 H21 N O2	10.07	-	pos	-	-	-	-	-	-	62439-33-2	-	1561.1	0	0	0.15935905050299	88.5	5.26	5.493	5.565	5.232	5.155	5.657	5.176	5.554	5.541	5.54	5.556	5.575	5.557	5.239	5.271	5.293	5.229	5.358
(Nz)-N-[1-[2-(4-Aminophenyl)Ethyl]Piperidin-2-Ylidene]-4-Chlorobenzenesulfonamide	metab_780	Organicnitrogen compounds	Amides	-	-	-	-	C19 H22 Cl N3 O2 S	13.593	-	pos	-	-	-	-	-	-	4294500-43-8	-	1969.32	0	0	0.068546192003431	82.3	5.734	5.643	5.971	5.572	5.557	5.618	5.741	5.961	5.948	5.957	5.973	5.981	5.768	5.69	5.677	5.717	5.697	5.73
[Cyclohexyloxy(Propyl)Phosphoryl]Oxycyclohexane	metab_781	Unknown	Unknown	-	-	-	-	C15 H29 O3 P	16.201	-	pos	-	-	-	-	-	-	883290-77-5	-	2489.72	0	0	0.27961230307303	88.5	4.313	4.161	4.567	3.991	4.218	4.198	3.814	4.557	4.544	4.534	4.558	4.578	4.275	4.497	4.566	4.505	4.546	4.544
Benzoic Acid, 4-[3-(2-Thienyl)-1-Oxo-2-Propenyloxy)-, Ethyl Ester	metab_782	Esters	Esters	-	-	-	-	C16 H14 O4 S	17.264	-	pos	-	-	-	-	-	-	284665-17-4	-	2662.29	0	0	0.38324341424744	87.8	5.152	5.068	5.56	5.048	4.995	5.219	4.843	5.55	5.537	5.536	5.551	5.571	5.524	5.501	5.473	5.437	5.429	5.553
2-Oxaspiro[4.4]Nonan-1-One	metab_783	Organoheterocyclic compounds	Other organoheterocyclic compounds	-	-	-	-	C8 H12 O2	9.23	-	pos	-	-	-	-	-	-	5732-98-9	-	1502.11	0	0	0.30223285143006	92.2	6.496	6.421	6.536	6.484	6.529	6.482	6.235	6.526	6.513	6.512	6.527	6.546	6.108	6.067	6.089	6.069	6.078	6.073
1,3-Dihydro-5,6-Dimethyl-2-Benzothiophene	metab_784	Unknown	Unknown	-	-	-	-	C10 H12 S	13.17	-	pos	-	-	-	-	-	-	54862-64-5	-	1899.27	0	0	0.21727830739761	91.5	4.763	4.353	5.217	4.932	4.755	4.85	4.694	5.204	5.195	5.191	5.207	5.228	4.989	5.058	4.582	4.991	4.971	4.93
8,9-Dehydro-Cycloisolongifolene	metab_785	Terpenoids	Monoterpenoids	-	-	-	-	C15 H22	17.339	-	pos	-	-	-	-	-	-	74842-33-4	-	2673.74	0	0	0.082704722314151	90.2	5.061	4.994	5.292	4.902	4.924	4.972	5.098	5.281	5.268	5.267	5.283	5.302	4.987	4.992	5.085	5.06	5.077	5.042
N-Dodecyl-N'-Thiazol-2-Yl-Oxalamide	metab_786	Organicnitrogen compounds	Amides	-	-	-	-	C17 H29 N3 O2 S	15.886	-	pos	-	-	-	-	-	-	296245-21-1	-	2426.21	0	0	0.072247463977385	80.8	5.264	5.143	5.482	4.981	5.034	5.178	5.198	5.472	5.459	5.458	5.473	5.492	5.138	5.19	5.188	5.168	5.241	5.209
1-Methyl-4-(1-Methylethenyl)-7-Oxabicyclo[4.1.0]Heptan-2-One	metab_787	Organoheterocyclic compounds	Other organoheterocyclic compounds	minty;spearmint	-	-	-	C10 H14 O2	14.863	-	pos	-	-	-	-	-	-	33204-74-9	-	2207.61	1817	86.16	0.26442160707088	92.3	8.265	8.314	8.52	8.323	8.198	8.495	8.031	8.51	8.497	8.495	8.511	8.557	8.25	8.151	8.172	8.07	8.072	8.237
Endo-Ethyl Ester Bicyclo[2.2.1]Hept-5-Ene-2-Acetic Acid	metab_788	Esters	Esters	-	-	-	-	C11 H16 O2	14.888	-	pos	-	-	-	-	-	-	74876-17-8	-	2212.9	0	0	0.29396968595816	90.7	5.034	5.277	5.611	5.309	5.305	5.326	5.105	5.6	5.587	5.586	5.602	5.621	5.387	5.451	5.317	5.352	5.348	5.39
Exo-2,3-2,3-Epoxy-1,2,3,4-Tetrahydro-1,4-Methanonaphthalene	metab_789	Unknown	Unknown	-	-	-	-	C11 H10 O	15.425	-	pos	-	-	-	-	-	-	13137-34-3	-	2327.41	0	0	0.26065813788729	87.3	4.998	5.019	5.079	5.065	5.121	5.055	4.973	5.068	5.055	5.054	5.07	5.091	4.507	4.504	4.784	4.48	4.429	4.494
Methyl 6-Methylpyridine-2-Carboxylate	metab_790	Organoheterocyclic compounds	Pyridines	-	-	-	-	C8 H9 N O2	15.764	-	pos	-	-	-	-	-	-	13602-11-4	-	2401.61	0	0	0.16989092350652	81.8	6.486	6.567	6.891	6.422	6.441	6.623	6.083	6.881	6.868	6.867	6.882	6.901	7.012	7.013	6.856	6.861	6.758	7.094
1-Butyl-1,2,3,4-Tetrahydro-4-Pentyl-Naphthalene	metab_791	Hydrocarbons	Unknown hydrocarbons	-	-	-	-	C19 H30	16.171	-	pos	-	-	-	-	-	-	29138-93-0	-	2483.67	0	0	0.1490967073091	91.1	4.774	4.288	5.113	4.714	4.512	4.68	4.705	5.102	5.089	5.088	5.104	5.123	4.886	4.962	4.481	4.988	4.999	4.98
Isobutyl Butyrate	metab_792	Esters	Esters	apple;rum;sweet;berry;pineapple;fruity	-	-	-	C8 H16 O2	16.094	-	pos	-	-	-	-	-	-	539-90-2	-	2468.15	1159	45.71	0.26092097047997	89.5	4.872	4.894	5.123	4.939	4.733	5.063	4.605	5.11	5.098	5.098	5.112	5.146	4.851	4.851	4.777	4.725	4.741	4.824
2-Hexynyl Aldehyde Diethyl Acetal	metab_793	Aldehydes	Aldehydes	-	-	-	-	C10 H18 O2	13.042	-	pos	-	-	-	-	-	-	18229-78-2	-	1880.67	0	0	0.078533072039129	92.7	5.542	5.445	5.959	5.405	5.393	5.499	5.31	5.948	5.935	5.934	5.95	5.969	5.718	5.751	5.77	5.774	5.769	5.776
2-Phenylpyrido[3,4-D]-1,3-Oxazin-4-One	metab_794	Organoheterocyclic compounds	Pyridines	-	-	-	-	C13 H8 N2 O2	8.204	-	pos	-	-	-	-	-	-	22378-50-3	-	1435.2	0	0	0.090783369283337	92.5	7.264	7.314	7.804	7.358	7.357	7.359	7.175	7.793	7.777	7.776	7.795	7.814	7.548	7.596	7.601	7.606	7.611	7.642
1-Ethoxy-N-Pyridin-1-Ium-1-Ylmethanimidate	metab_795	Organoheterocyclic compounds	Pyridines	-	-	-	-	C8 H10 N2 O2	13.742	-	pos	-	-	-	-	-	-	23025-55-0	-	1994.03	0	0	0.060063552678583	90.5	5.596	5.4	5.81	5.207	5.286	5.403	5.021	5.8	5.787	5.786	5.801	5.82	5.511	5.697	5.72	5.574	5.727	5.675
1-(1,1-Dimethylethoxy)-3-Methoxybenzene	metab_796	Phenol ethers	Phenol ethers	-	-	-	-	C11 H16 O2	14.212	-	pos	-	-	-	-	-	-	15359-99-6	-	2079.49	0	0	0.02760006262276	87.7	6.04	6.027	6.281	5.961	6.019	5.968	6.11	6.272	6.258	6.256	6.273	6.289	5.953	5.91	6.018	6.051	6.045	6.004
2,3,3-Trimethyl-1,4-Pentadiene	metab_797	Hydrocarbons	Alkenes	-	-	-	-	C8 H14	14.734	-	pos	-	-	-	-	-	-	756-02-5	-	2181.51	0	0	0.060409741314263	90.9	6.953	6.958	7.24	6.889	6.905	7.053	6.955	7.231	7.217	7.214	7.229	7.246	6.994	6.975	6.912	6.892	6.902	6.983
5-Hydroxy-4-Methyl-6-Hepten-3-One	metab_798	Ketones	Ketones	-	-	-	-	C8 H14 O2	12.583	-	pos	-	-	-	-	-	-	61141-71-7	-	1813.95	0	0	0.13730189699072	85.7	5.151	5.191	5.653	5.23	5.187	5.297	5.173	5.642	5.629	5.628	5.644	5.663	5.639	5.572	5.47	5.434	5.524	5.603
2-Methoxyethyl-, Pinacolyl-, Methylphosphonate	metab_799	Esters	Esters	-	-	-	-	C10 H23 O4 P	14.625	-	pos	-	-	-	-	-	-	177600-27-0	-	2159.84	0	0	0.62284515698382	81.5	5.191	5.471	5.703	5.303	5.278	5.561	5.154	5.692	5.679	5.69	5.694	5.713	5.66	5.697	5.476	5.364	5.409	5.535
2-(Chloromethyl)-2-Phenyloxirane	metab_800	Unknown	Unknown	-	-	-	-	C9 H9 Cl O	15.104	-	pos	-	-	-	-	-	-	1005-91-0	-	2258.56	0	0	0.14016640983838	80.7	6.767	6.816	7.039	6.635	6.673	6.662	6.689	7.028	7.015	7.014	7.03	7.049	6.704	6.786	6.8	6.833	6.835	6.796
Dipentyl Phthalate	metab_801	Esters	Esters	-	-	-	HMDB0251441	C18 H26 O4	14.956	C14300	pos	-	-	-	-	Benzenoids	Benzene and substituted derivatives	131-18-0	Benzoic acids and derivatives	2227.27	0	0	0.35242640427403	90.1	5.449	5.316	5.379	5.329	5.296	5.341	5.055	5.368	5.355	5.354	5.37	5.389	4.713	4.862	4.959	4.714	4.752	4.735
(Z)-6-Methyl-2-(Tricos-14-En-1-Yl)-2H-Pyran-4(3H)-One	metab_802	Organoheterocyclic compounds	Other organoheterocyclic compounds	-	-	-	-	C29 H52 O2	15.6	-	pos	-	-	-	-	-	-	243118-20-9	-	2365.79	0	0	0.25398713981906	89.9	4.758	4.932	5.335	4.977	5.124	5.004	5.133	5.324	5.311	5.31	5.326	5.345	5.099	5.052	5.074	5.043	5.309	5.063
3,5-Dimethyl-2-Cyclohexen-1-One	metab_803	Ketones	Ketones	-	-	-	-	C8 H12 O	14.456	-	pos	-	-	-	-	-	-	1123-09-7	-	2126.24	1597	79.48	0.16051426775616	89.3	4.489	4.714	5.371	4.552	4.776	4.817	4.625	5.36	5.347	5.346	5.362	5.381	5.219	5.326	5.559	5.205	5.219	5.229
1-((Bis(2-Chloroethyl)Amino)Methyl)-1,2-Dihydro-3,6-Pyridazinedione	metab_804	Organicnitrogen compounds	Other organic nitrogen compounds	-	-	-	-	C9 H13 Cl2 N3 O2	13.816	-	pos	-	-	-	-	-	-	14628-36-5	-	2006.96	0	0	0.20318885707688	87.3	4.517	4.499	4.81	4.51	4.501	4.489	4.504	4.8	4.787	4.786	4.801	4.823	4.541	4.412	4.604	4.614	4.593	4.534
3,4-Dimethyl-Benzoic Acid 4-Bromo-Phenyl Ester	metab_805	Esters	Esters	-	-	-	-	C15 H13 Br O2	11.352	-	pos	-	-	-	-	-	-	305856-23-9	-	1669.73	0	0	0.092933911194664	82.1	6.856	7.053	6.996	7.181	7.237	7.026	6.974	6.985	7.008	6.971	7.023	7.042	6.353	6.251	6.367	6.343	6.312	6.306
N-Butylidene-Methanamine	metab_806	Organicnitrogen compounds	Amines	-	-	-	-	C5 H11 N	14.908	-	pos	-	-	-	-	-	-	6898-69-7	-	2217.12	0	0	0.081356543366832	80.5	5.5	5.626	5.891	5.725	5.82	5.876	5.401	5.865	5.867	5.851	5.867	5.886	5.597	5.663	5.553	5.55	5.569	5.669
2-Amino-4-Benzylthiomethyl-6-Piperidino-1,3,5-Triazine	metab_807	Organoheterocyclic compounds	Triazines	-	-	-	-	C16 H21 N5 S	14.933	-	pos	-	-	-	-	-	-	22362-19-2	-	2222.41	0	0	0.083898175639636	88.3	4.938	4.266	5.18	4.897	4.719	4.773	4.926	5.165	5.153	5.153	5.167	5.181	4.877	4.953	4.285	4.962	5.008	4.948
Diethyl-1-Propynyl-Borane	metab_808	Unknown	Unknown	-	-	-	-	C7 H13 B	15.765	-	pos	-	-	-	-	-	-	22405-32-9	-	2401.81	0	0	0.50242476908948	83.9	7.262	7.345	7.413	7.472	7.512	7.334	7.089	7.402	7.39	7.355	7.404	7.423	6.472	6.465	6.349	6.325	6.251	6.537
1,1',1''-[Methylidynetris(Oxy)]Tris[2-Methyl-Propane	metab_809	Esters	Esters	-	-	-	-	C13 H28 O3	11.145	-	pos	-	-	-	-	-	-	16754-49-7	-	1649.9	0	0	0.066334468156364	92.5	4.692	3.929	4.949	4.503	4.541	4.312	3.915	4.939	4.926	4.935	4.94	4.959	5.111	4.97	4.9	4.69	4.753	4.854
Phenylpropargyl Aldehyde Diethyl Acetal	metab_810	Aldehydes	Aldehydes	-	-	-	-	C13 H16 O2	14.081	-	pos	-	-	-	-	-	-	6142-95-6	-	2055.49	0	0	0.27320896998791	92.4	4.027	3.282	3.918	2.608	3.63	3.674	2.807	3.895	3.866	3.882	3.886	3.896	4.227	3.99	4.051	4.196	3.994	3.445
[1-(1-Methylethoxy)-3-Butenyl]-Benzene	metab_811	Ethers	Ethers	-	-	-	-	C13 H18 O	17.057	-	pos	-	-	-	-	-	-	98088-47-2	-	2630.69	0	0	0.16607155191847	91.4	5.69	5.615	5.975	5.72	5.705	5.761	5.546	5.964	5.951	5.95	5.966	6.01	5.869	5.753	5.761	5.679	5.681	5.765
4,4'-(Ethane-1,2-Diyl)Diphenol	metab_812	Phenols	Phenols	-	-	-	-	C14 H14 O2	10.58	-	pos	-	-	-	-	-	-	6052-84-2	-	1596.91	0	0	0.1320311385142	90.9	6.069	6.147	6.345	6.192	6.194	6.179	6.103	6.335	6.322	6.316	6.336	6.355	5.964	5.949	5.958	6.01	5.95	5.977
2,4-Dit-Butylphenyl 5-Hydroxypentanoate	metab_813	Phenol esters	Phenol esters	-	-	-	-	C19 H30 O3	14.233	-	pos	-	-	-	-	-	-	166273-38-7	-	2083.33	0	0	0.24011485818253	89.5	6.27	6.273	6.396	6.287	6.391	6.315	6.317	6.385	6.372	6.371	6.387	6.406	5.631	5.608	5.726	5.716	5.658	5.633
2-Chloro-1-(2,4-Dimethylphenyl)-2-Methyl-1-Propanone	metab_814	Ketones	Ketones	-	-	-	-	C12 H15 Cl O	13.741	-	pos	-	-	-	-	-	-	54965-53-6	-	1993.86	0	0	0.20371268137995	86.1	5.575	5.642	5.83	5.662	5.641	5.71	5.399	5.82	5.817	5.818	5.832	5.852	5.543	5.543	5.514	5.447	5.499	5.559
6-Dodecanol	metab_815	Alcohols	Alcohols	-	-	-	-	C12 H26 O	13.828	-	pos	-	-	-	-	-	-	6836-38-0	-	2009.16	0	0	0.22493355173445	82.6	5.119	5.108	5.424	4.94	5.145	5.321	4.988	5.404	5.403	5.398	5.408	5.446	5.329	5.146	5.187	5.201	5.181	5.181
(E)-4-Hydroxypent-2-Enoic Acid	metab_816	Acids	Acids	-	-	-	-	C5 H8 O3	10.559	-	pos	-	-	-	-	-	-	28525-83-9	-	1595.44	0	0	0.4788530698678	90.9	5.188	5.274	5.413	5.087	4.997	4.955	5.446	5.398	5.385	5.384	5.4	5.426	5.109	4.999	5.096	5.147	5.14	5.059
Propargyl Chloroformate	metab_817	Esters	Esters	-	-	-	-	C4 H3 Cl O2	2.53	-	pos	-	-	-	-	-	-	35718-08-2	-	1009.08	0	0	0.2850433608466	77.4	5.082	4.998	5.2	5.105	4.931	4.861	5.254	5.209	5.199	5.189	5.205	5.217	4.631	4.856	4.936	4.999	4.994	4.924
1-(5-Isopropyl-2-Methoxyphenyl)Ethanone	metab_818	Ketones	Ketones	-	-	-	-	C12 H16 O2	14.189	-	pos	-	-	-	-	-	-	830329-27-6	-	2075.27	0	0	0.23707396347476	92.6	6.905	6.882	7.115	6.917	6.968	6.917	6.994	7.104	7.091	7.09	7.106	7.125	6.596	6.547	6.658	6.669	6.619	6.607
Tetrahydro-3-Furanol	metab_819	Organoheterocyclic compounds	Furans	-	-	-	-	C4 H8 O2	13.112	-	pos	-	-	-	-	-	-	453-20-3	-	1890.84	1619	89.01	0.24718962512808	87.2	5.436	5.412	5.611	5.419	5.47	5.37	5.405	5.599	5.586	5.585	5.6	5.623	5.112	5.04	5.26	5.255	5.273	5.212
(E)-3-Hydroxy-N'-(2-Nitrobenzylidene)Benzohydrazide	metab_820	Unknown	Unknown	-	-	-	-	C14 H11 N3 O4	14.866	-	pos	-	-	-	-	-	-	299929-40-1	-	2208.25	0	0	0.13393971990086	91.6	5.801	5.82	6.19	5.86	5.794	5.898	5.762	6.179	6.166	6.165	6.181	6.2	6.009	6.005	5.999	6.01	6.008	6.05
1-(2-Furyl)-3-Methyl-2-Butanone	metab_821	Organoheterocyclic compounds	Heteroaromatic compounds	-	-	-	-	C9 H12 O2	14.926	-	pos	-	-	-	-	-	-	20907-04-4	-	2220.93	0	0	0.023810726152152	89.6	6.174	6.061	6.431	5.98	5.93	6.192	5.915	6.42	6.407	6.406	6.422	6.441	6.162	6.191	6.238	6.171	6.216	6.236
2-Butyl-3,4,5,6-Tetrahydropyridine	metab_822	Organoheterocyclic compounds	Pyridines	-	-	-	-	C9 H17 N	15.528	-	pos	-	-	-	-	-	-	1462-94-8	-	2350	0	0	0.26820875943176	80	5.619	5.58	5.871	5.647	5.635	5.807	5.596	5.861	5.848	5.847	5.862	5.902	5.598	5.571	5.504	5.419	5.459	5.518
2-[3,4-Dichlorostyryl]Quinoline-3,4-Dicarboxylic N-[Beta-N-Piperidylethylimide	metab_823	Organoheterocyclic compounds	Quinolines	-	-	-	-	C26 H23 Cl2 N3 O2	7.886	-	pos	-	-	-	-	-	-	27388-40-5	-	1414.51	0	0	0.23670758635002	85.2	4.707	4.784	4.867	4.761	4.787	4.743	4.6	4.857	4.844	4.852	4.858	4.878	4.568	4.462	4.468	4.475	4.542	4.505
Benzyl Propiolate	metab_824	Esters	Esters	-	-	-	-	C10 H8 O2	14.75	-	pos	-	-	-	-	-	-	14447-01-9	-	2184.69	0	0	0.53235915621872	92.3	8.563	8.615	8.737	8.724	8.8	8.521	8.413	8.726	8.713	8.712	8.728	8.747	7.396	7.437	7.528	7.454	7.456	7.45
Borinic Acid, Diethyl-, Anhydride	metab_825	Unknown	Unknown	-	-	-	-	C8 H20 B2 O	13.003	-	pos	-	-	-	-	-	-	7318-84-5	-	1875	0	0	0.22610633518091	85.9	6.505	6.529	6.917	6.584	6.516	6.677	6.388	6.907	6.894	6.893	6.908	6.928	6.699	6.689	6.708	6.653	6.665	6.787
4-Cyanophenyl 4-Propylbenzoate	metab_826	Esters	Esters	-	-	-	-	C17 H15 N O2	13.434	-	pos	-	-	-	-	-	-	56131-49-8	-	1942.95	0	0	0.061419854230161	85.6	5.819	4.834	6.077	5.648	5.39	5.615	5.742	6.067	6.053	6.05	6.067	6.086	5.774	5.845	5.045	5.883	5.908	5.87
N,N,5-Trimethylfurfurylamine	metab_827	Organicnitrogen compounds	Amines	-	-	-	-	C8 H13 N O	15.21	-	pos	-	-	-	-	-	-	14496-35-6	-	2280.97	0	0	0.14055524244071	85.1	5.275	5.299	5.548	5.256	5.269	5.333	5.197	5.539	5.525	5.525	5.541	5.56	5.273	5.263	5.257	5.261	5.297	5.28
Ethyl Diethoxyacetate	metab_828	Esters	Esters	-	-	-	-	C8 H16 O4	5.657	-	pos	-	-	-	-	-	-	6065-82-3	-	1268.28	1487	90.31	0.010833829529081	82.4	6.347	6.318	6.607	6.378	6.4	6.352	6.336	6.599	6.586	6.584	6.6	6.611	6.324	6.245	6.311	6.326	6.238	6.289
4,5-Dihydro-Beta,Beta,4,4-Tetramethyl-1H-Pyrazole-1-Propanol	metab_829	Organoheterocyclic compounds	Other organoheterocyclic compounds	-	-	-	-	C10 H20 N2 O	12.966	-	pos	-	-	-	-	-	-	90832-26-1	-	1869.62	0	0	0.54122683224515	88.1	5.108	5.021	5.349	5.025	4.78	4.992	5.053	5.35	5.338	5.316	5.352	5.34	5.264	5.318	5.259	5.342	5.365	4.956
Allyl Acetate	metab_830	Esters	Esters	-	-	-	-	C5 H8 O2	6.35	-	pos	-	-	-	-	-	-	591-87-7	-	1314.8	1039	83.19	0.12346562346032	91.9	6.65	6.698	6.855	6.504	6.718	6.672	6.618	6.842	6.831	6.831	6.845	6.864	6.509	6.488	6.486	6.529	6.488	6.498
1,1'-Oxybis[4-Chloro-Butane	metab_831	Ethers	Ethers	-	-	-	-	C8 H16 Cl2 O	11.944	-	pos	-	-	-	-	-	-	6334-96-9	-	1733.7	0	0	0.25726279272683	87.4	6.995	7.24	7.488	7.293	7.347	7.142	7.162	7.478	7.465	7.463	7.478	7.497	7.507	7.447	7.399	7.298	7.051	7.101
Isopentedrone	metab_832	Organicnitrogen compounds	Amines	-	-	-	-	C12 H17 N O	10.291	-	pos	-	-	-	-	-	-	1429402-11-8	-	1576.62	0	0	0.40519644594327	79.7	5.785	5.869	6.115	5.825	5.895	5.928	5.649	6.105	6.092	6.091	6.106	6.125	5.946	5.863	5.821	5.788	5.709	5.747
1-(4-Methylphenyl)Cyclopentanecarboxylic Acid	metab_833	Acids	Acids	-	-	-	-	C13 H16 O2	12.38	-	pos	-	-	-	-	-	-	80789-75-9	-	1786.94	0	0	0.17332258250639	78.9	5.93	5.889	5.992	5.869	5.939	5.921	5.878	5.981	5.968	5.967	5.983	6.002	5.692	5.587	5.682	5.66	5.643	5.622
2-(3,4-Dihydro-2H-Pyrrol-5-Yl)-1-Piperidinecarboxaldehyde	metab_834	Organoheterocyclic compounds	Piperidines	-	-	-	-	C10 H16 N2 O	14.041	-	pos	-	-	-	-	-	-	52196-11-9	-	2048.17	0	0	0.33472775911375	84	5.114	5.164	5.271	5.338	5.246	5.372	4.856	5.26	5.247	5.246	5.262	5.281	4.972	4.853	4.802	4.731	4.787	4.854
Diallylmethylamine	metab_835	Organicnitrogen compounds	Amines	-	-	-	-	C7 H13 N	4.64	-	pos	-	-	-	-	-	-	2424-01-3	-	1198.74	0	0	0.26534653443082	82.2	5.55	5.436	5.532	5.358	5.393	5.341	5.435	5.522	5.509	5.508	5.523	5.542	5.152	5.154	5.215	5.24	5.216	5.23
2-Hydroxyethyl Acrylate	metab_836	Esters	Esters	-	-	-	-	C5 H8 O3	12.639	-	pos	-	-	-	-	-	-	818-61-1	-	1822.09	0	0	0.20269927896126	90.7	4.689	4.832	5.294	4.852	4.743	4.99	4.687	5.283	5.27	5.269	5.285	5.304	5.402	5.304	5.098	5.068	5.134	5.286
2,3-Dihydro-1,1,2,3,3-Pentamethyl-1H-Indene	metab_837	Hydrocarbons	Unknown hydrocarbons	-	-	-	-	C14 H20	17.137	-	pos	-	-	-	-	-	-	1203-17-4	-	2642.9	0	0	0.088382067735782	86.3	4.989	5.169	5.131	5.317	5.371	5.157	5.066	5.121	5.108	5.106	5.122	5.141	4.476	4.388	4.592	4.519	4.503	4.385
1,2,3-Heptanetriol, Triacetate	metab_838	Esters	Esters	-	-	-	-	C13 H22 O6	15.921	-	pos	-	-	-	-	-	-	855957-87-8	-	2433.27	0	0	0.21122375899607	92	4.95	4.869	5.032	4.872	4.864	4.875	4.877	5.021	5.008	5.007	5.023	5.042	4.334	4.399	4.486	4.583	4.511	4.502
Chiloscyphone	metab_839	Terpenoids	Sesquiterpenoids	-	-	-	-	C15 H22 O	14.545	-	pos	-	-	-	-	-	-	23538-45-6	-	2143.94	0	0	0.23512013599998	90.2	5.305	5.32	5.598	5.188	5.181	5.277	5.274	5.587	5.574	5.573	5.589	5.608	5.285	5.425	5.44	5.413	5.416	5.444
2,3-Dimethyl-5-((2E,6E)-3,7,11-Trimethyldodeca-2,6,10-Trien-1-Yl)Cyclohexa-2,5-Diene-1,4-Dione	metab_840	Terpenoids	Diterpenoids	-	-	-	-	C23 H32 O2	9.6	-	pos	-	-	-	-	-	-	1168-52-1	-	1528.09	0	0	0.13930795248488	83.6	6.936	6.788	6.189	6.292	6.349	6.492	6.437	6.195	6.233	6.17	6.189	6.191	6.514	6.607	6.637	6.702	6.714	6.677
Ethyldiisopropyl-Borine	metab_841	Unknown	Unknown	-	-	-	-	C8 H19 B	15.528	-	pos	-	-	-	-	-	-	98544-73-1	-	2350	0	0	0.24918957882841	82.2	5.365	5.45	5.696	5.487	5.465	5.608	5.364	5.686	5.673	5.675	5.687	5.707	5.464	5.397	5.407	5.32	5.314	5.344
Methyl 2,5-Dimethoxybenzoate	metab_842	Esters	Esters	-	-	-	-	C10 H12 O4	15.828	-	pos	-	-	-	-	-	-	2150-40-5	-	2414.52	0	0	0.27256019172595	92.7	4.873	4.799	4.92	4.896	4.87	4.896	4.58	4.91	4.897	4.895	4.911	4.93	4.366	4.584	4.501	4.432	4.488	4.577
2-Ethyl-2-(Hydroxymethyl)-1,3-Propanediol	metab_843	Alcohols	Alcohols	-	-	-	-	C6 H14 O3	15.235	-	pos	-	-	-	-	-	-	77-99-6	-	2286.26	0	0	0.2102739285339	91.5	6.905	6.841	7.175	6.452	6.542	6.739	6.433	7.172	7.159	7.158	7.173	7.234	7.077	7.148	7.187	7.156	7.177	7.179
3-Penten-2-One	metab_844	Ketones	Ketones	phenolic;acetone;fruity;fish	-	-	-	C5 H8 O	10.038	-	pos	-	-	-	-	-	-	3102-33-8	-	1558.85	1122	76.35	0.15850591712871	90.8	5.796	5.772	5.94	5.747	5.759	5.773	5.718	5.929	5.916	5.915	5.931	5.95	5.447	5.477	5.5	5.48	5.461	5.433
3-Phenyl-10Bh-1,2,4-Oxadiazolo[5,4-A]Isoquinoline	metab_845	Organoheterocyclic compounds	Quinolines	-	-	-	-	C16 H12 N2 O	13.393	-	pos	-	-	-	-	-	-	106492-27-7	-	1936.15	0	0	0.16969218159662	87.8	5.981	6.013	6.243	6.053	6.105	6.042	5.918	6.237	6.22	6.226	6.24	6.254	5.958	5.943	5.983	5.878	5.922	5.955
Bis(2-Chloroethyl) Carbonate	metab_846	Esters	Esters	-	-	-	-	C5 H8 Cl2 O3	15.991	-	pos	-	-	-	-	-	-	623-97-2	-	2447.38	0	0	0.10260726311701	77.9	6.753	6.684	6.937	6.774	6.852	6.708	6.462	6.926	6.913	6.912	6.929	6.951	6.603	6.611	6.573	6.525	6.498	6.677
2-Methylundecanoic Acid	metab_847	Acids	Acids	-	-	-	-	C12 H24 O2	15.873	-	pos	-	-	-	-	-	-	24323-25-9	-	2423.59	0	0	0.18284927614287	93	5.109	4.968	5.169	4.902	4.964	5.206	4.8	5.159	5.143	5.145	5.16	5.185	4.983	4.985	4.876	4.86	4.827	4.81
N,2,5-Trimethyl-N-Phenylfuran-3-Carboxamide	metab_848	Organicnitrogen compounds	Amides	-	-	-	-	C14 H15 N O2	15.268	-	pos	-	-	-	-	-	-	1623938-08-8	-	2293.23	0	0	0.17626190287996	88	4.373	4.577	4.807	4.528	4.599	4.739	4.344	4.796	4.783	4.782	4.798	4.817	4.678	4.655	4.424	4.325	4.403	4.546
Alpha-Methyl-N-Phenyl-2-Furanacetamide	metab_849	Organicnitrogen compounds	Amides	-	-	-	-	C13 H13 N O2	9.734	-	pos	-	-	-	-	-	-	129196-81-2	-	1537.5	0	0	0.078886019440851	80.2	6.121	6.359	6.432	6.466	6.534	6.334	6.231	6.426	6.436	6.424	6.423	6.446	3.588	6.11	6.137	6.172	6.186	6.049
4-Ethylbenzoic Acid, Cyclopentyl Ester	metab_850	Esters	Esters	-	-	-	-	C14 H18 O2	12.564	-	pos	-	-	-	-	-	-	-	-	1811.19	1835	99.1	0.11679611737004	94.6	5.376	5.496	5.883	5.697	5.688	5.757	5.19	5.872	5.859	5.858	5.874	5.891	5.728	5.611	5.544	5.565	5.498	5.625
Ledene Oxide-(I)	metab_851	Terpenoids	Sesquiterpenoids	-	-	-	-	C15 H24 O	15.055	-	pos	-	-	-	-	-	-	-	-	2248.2	2269	99.37	0.13615939319557	94	7.505	7.469	7.749	7.398	7.434	7.512	7.433	7.738	7.723	7.721	7.738	7.757	7.528	7.438	7.508	7.468	7.439	7.463
5-(3,3-Dimethyloxiran-2-Yl)-3-Methylpent-1-En-3-Ol	metab_852	Alcohols	Alcohols	-	-	-	HMDB0302372	C10 H18 O2	8.653	-	pos	-	-	-	-	Organic oxygen compounds	Organooxygen compounds	-	Alcohols and polyols	1464.41	1465	99.97	0.067976436432062	90.7	8.663	8.715	9.386	8.754	8.714	8.755	8.583	9.375	9.362	9.361	9.377	9.396	9.276	9.32	9.28	9.251	9.268	9.319
Dehydro-Aromadendrene	metab_853	Hydrocarbons	Alkenes	-	-	-	-	C15 H22	9.696	-	pos	-	-	-	-	-	-	-	-	1534.83	1541	99.72	0.093866640904683	91.9	6.589	6.789	6.643	6.88	6.975	6.736	6.711	6.635	6.62	6.619	6.634	6.653	5.8	5.748	5.889	5.841	5.819	5.822
(E)-2-Hexenyl 2-Methyl-(E)-2-Butenoate	metab_854	Esters	Esters	-	-	-	LMFA07010586	C11 H18 O2	10.968	-	pos	-	-	-	-	-	-	-	-	1632.95	1672	98.39	0.31534180113039	86	4.275	4.159	4.491	4.213	4.244	4.201	4.157	4.478	4.464	4.464	4.478	4.508	4.311	4.277	4.148	4.053	4.366	4.146
2-Furfuryl 2-Oxo-3-Butyl Disulfide	metab_855	Organoheterocyclic compounds	Heteroaromatic compounds	-	-	-	-	C9 H12 O2 S2	15.384	-	pos	-	-	-	-	-	-	-	-	2318.42	2352	99.02	0.082581699405802	84.6	5.261	5.338	5.614	5.418	5.527	5.432	5.298	5.604	5.591	5.59	5.605	5.62	5.194	5.314	5.256	5.242	5.302	5.23
3-Methyl-1-Penten-3-Ol	metab_856	Alcohols	Alcohols	-	-	-	HMDB0061882	C6 H12 O	5.414	-	pos	-	-	-	-	Organic oxygen compounds	Organooxygen compounds	-	Alcohols and polyols	1251.71	1222	98.33	0.33494709427684	84.4	5.528	4.998	5.14	5.126	4.941	5.07	5.081	5.135	5.122	5.14	5.136	5.156	4.847	4.773	4.83	4.624	4.792	4.761
1-[(5-Methyl-2-Furanyl)Methyl]Pyrrolidine	metab_857	Organicnitrogen compounds	Amines	-	-	-	HMDB0040049	C10 H15 N O	10.694	-	pos	-	-	-	-	Organic nitrogen compounds	Organonitrogen compounds	-	Amines	1606.7	1600	99.71	0.17239449341854	78.3	6.231	6.263	6.711	6.33	6.23	6.333	6.029	6.7	6.687	6.686	6.702	6.721	6.532	6.512	6.435	6.43	6.416	6.478
Dicyclohexyl Oxalate	metab_858	Esters	Esters	-	-	-	-	C14 H22 O4	12.32	-	pos	-	-	-	-	-	-	-	-	1779.61	0	0	0.22387754949198	98.5	5.979	6.003	6.376	6.109	5.97	6.143	5.855	6.366	6.354	6.352	6.368	6.389	6.205	6.118	6.082	5.975	5.999	6.139
5-T-Butyl-Hexa-3,5-Dien-2-One	metab_859	Ketones	Ketones	-	-	-	-	C10 H16 O	13.689	-	pos	-	-	-	-	-	-	-	-	1985.24	0	0	0.10794634935762	97.9	7.127	7.062	7.272	6.97	6.947	7.044	7.224	7.261	7.249	7.241	7.264	7.282	6.999	6.933	6.971	7.005	6.977	7.001
1-Phenyl-3-[1-(Tricyclo[3.3.1.1(3,7)]Dec-1-Yloxy)Cyclopropyl]Urea	metab_860	Unknown	Unknown	-	-	-	-	C20 H26 N2 O2	13.344	-	pos	-	-	-	-	-	-	-	-	1928.03	0	0	0.21184336690165	98	4.955	5.017	5.244	5.103	5.067	5.153	5.128	5.233	5.22	5.221	5.235	5.254	4.925	4.944	4.86	4.97	4.858	4.852
2-Cyclohexylideneethyl Acetate	metab_861	Esters	Esters	-	-	-	-	C10 H16 O2	13.426	-	pos	-	-	-	-	-	-	-	-	1941.63	0	0	0.1319025125167	90.9	6.476	6.423	6.748	6.377	6.411	6.461	6.477	6.737	6.724	6.723	6.738	6.757	6.448	6.383	6.462	6.515	6.479	6.471
3-Methyl-N-(2-Phenylethyl)-N-Propyl-Benzamide	metab_862	Organicnitrogen compounds	Amides	-	-	-	-	C19 H23 N O	15.255	-	pos	-	-	-	-	-	-	-	-	2290.49	0	0	0.078163035723176	97.6	5.847	5.731	6.293	5.588	5.623	5.757	5.575	6.275	6.255	6.255	6.27	6.289	5.976	6.035	6.064	6.053	6.062	6.183
1-Phenyl-Cyclopentanecarboxylic Acid 2-Dimethylamino-1-Methyl-Ethyl Ester	metab_863	Esters	Esters	-	-	-	-	C17 H25 N O2	14.886	-	pos	-	-	-	-	-	-	-	-	2212.47	0	0	0.4683252403787	92.8	5.437	5.38	5.632	5.272	5.346	5.379	5.418	5.622	5.606	5.597	5.617	5.634	5.287	5.233	5.349	5.366	5.249	5.228
L-Proline, N-(Furoyl-2)-, Tetradecyl Ester	metab_864	Esters	Esters	-	-	-	-	C24 H39 N O4	18.227	-	pos	-	-	-	-	-	-	-	-	2784.73	0	0	0.15548607303539	92.8	3.508	3.573	3.704	3.467	3.627	3.489	3.569	3.694	3.67	3.68	3.684	3.703	2.882	2.725	3.431	3.113	3.48	3.318
4-Ethylbenzoic Acid, 2-Chlorophenyl Ester	metab_865	Esters	Esters	-	-	-	-	C15 H13 Cl O2	12.55	-	pos	-	-	-	-	-	-	-	-	1809.16	0	0	0.47335250308709	90.6	4.894	5.151	5.403	5.124	5.004	5.145	5.051	5.393	5.38	5.379	5.452	5.413	5.473	5.488	5.201	4.401	5.231	5.265
2-Heptenoic Acid, 4-Nitrophenyl Ester	metab_866	Phenol esters	Phenol esters	-	-	-	-	C13 H15 N O4	3.642	-	pos	-	-	-	-	-	-	-	-	1119.84	0	0	0.16117033949809	92.2	5.956	6.034	6.282	6.077	6.091	6.037	6.234	6.27	6.255	6.256	6.27	6.29	5.883	5.87	5.943	5.957	5.957	5.979
1,3-Phenylene, Bis(3-Phenylpropenoate)	metab_867	Esters	Esters	-	-	-	-	C24 H18 O4	13.516	-	pos	-	-	-	-	-	-	-	-	1956.55	0	0	0.083441214188018	97.6	5.415	5.447	5.766	5.43	5.444	5.414	5.211	5.755	5.742	5.741	5.757	5.776	5.66	5.643	5.577	5.503	5.572	5.629
4-Ethylbenzoic Acid, 2,3-Dichlorophenyl Ester	metab_868	Esters	Esters	-	-	-	-	C15 H12 Cl2 O2	15.039	-	pos	-	-	-	-	-	-	-	-	2244.82	0	0	0.13005024100868	91.8	5.27	5.325	5.576	5.359	5.336	5.342	5.249	5.564	5.553	5.551	5.567	5.581	5.303	5.279	5.282	5.237	5.306	5.369
O-(4-Methylbenzoyl)-O'-Propoxycarbonyl-1,2-Benzenediol	metab_869	Alcohols	Alcohols	-	-	-	-	C18 H18 O5	12.252	-	pos	-	-	-	-	-	-	-	-	1771.31	0	0	0.19546459253855	97.5	5.498	5.638	5.854	5.722	5.783	5.693	5.538	5.843	5.83	5.829	5.845	5.864	5.424	5.431	5.379	5.359	5.376	5.434
L-Alanine, N-(4-Butylbenzoyl)-, Isohexyl Ester	metab_870	Esters	Esters	-	-	-	-	C20 H31 N O3	11.496	-	pos	-	-	-	-	-	-	-	-	1683.52	0	0	0.040814707154105	91.7	6.086	6.089	6.182	6.161	6.173	6.114	6.161	6.171	6.158	6.157	6.173	6.192	5.836	5.811	5.886	5.887	5.84	5.905
(2-Fluorophenyl) Methanol, 1-Methylpropyl Ether	metab_871	Ethers	Ethers	-	-	-	-	C11 H15 F O	14.144	-	pos	-	-	-	-	-	-	-	-	2067.03	0	0	0.03828805693709	81.4	4.944	5.061	5.183	4.836	4.76	4.93	4.809	5.174	5.159	5.156	5.171	5.19	4.946	4.896	4.932	4.919	4.966	4.907
N-Decyl-N'-(2-Pyridinyl)Oxamide	metab_872	Organicnitrogen compounds	Amides	-	-	-	-	C17 H27 N3 O2	11.892	-	pos	-	-	-	-	-	-	-	-	1727.35	0	0	0.59605165413704	97.4	7.071	7.19	7.094	7.275	7.31	7.18	7.077	7.09	7.118	7.088	7.094	7.116	6.629	6.594	6.626	6.656	6.771	6.804
3-Thiatricyclo[3.1.1.0(2,4)]Heptane	metab_873	Organoheterocyclic compounds	Other organoheterocyclic compounds	-	-	-	-	C6 H8 S	16.606	-	pos	-	-	-	-	-	-	-	-	2558.61	0	0	0.2609809520399	86.9	4.924	5.042	5.332	4.975	5.071	4.939	4.836	5.322	5.309	5.308	5.324	5.352	5.078	4.869	5.143	5.132	5.152	5.149
1-[(2-Bromophenoxy)Methyl]-3,4-Dimethoxy-Benzene	metab_874	Unknown	Unknown	-	-	-	-	C15 H15 Br O3	17.992	-	pos	-	-	-	-	-	-	-	-	2756.92	0	0	0.092269317261525	89.1	5.253	5.242	5.418	5.139	5.299	5.233	5.054	5.408	5.395	5.394	5.409	5.428	4.694	4.891	5.112	4.854	4.89	5.045
P-Anisic Acid, Tridec-2-Ynyl Ester	metab_875	Esters	Esters	-	-	-	-	C21 H30 O3	16.45	-	pos	-	-	-	-	-	-	-	-	2532.78	0	0	0.16674858833007	97.1	5.481	5.651	5.735	5.722	5.923	5.579	5.532	5.725	5.712	5.711	5.726	5.746	5.285	5.13	5.349	5.293	5.291	5.268
O-(2-Methoxybenzoyl)-O'-(Propargyloxycarbonyl)-1,2-Benzenediol	metab_876	Alcohols	Alcohols	-	-	-	-	C18 H14 O6	11.175	-	pos	-	-	-	-	-	-	-	-	1652.78	0	0	0.29862645942444	96.8	5.312	5.505	5.566	5.611	5.617	5.56	5.379	5.556	5.543	5.542	5.557	5.576	5.111	5.133	5.073	5.138	5.094	5.112
Cyclopropanecarboxylic Acid, 3-Methylbut-2-Enyl Ester	metab_877	Esters	Esters	-	-	-	-	C9 H14 O2	6.06	-	pos	-	-	-	-	-	-	-	-	1295.77	0	0	0.25223131312908	97.1	6.336	6.2	6.282	6.361	6.212	6.288	6.395	6.33	6.368	6.352	6.38	6.444	6.085	5.998	6.042	6.019	6.031	6.078
Succinic Acid, Phenethyl 2-Chloroethyl Ester	metab_878	Esters	Esters	-	-	-	-	C14 H17 Cl O4	13.41	-	pos	-	-	-	-	-	-	-	-	1938.97	0	0	0.21553049041032	88.9	5.363	5.475	5.665	5.607	5.531	5.575	5.398	5.654	5.641	5.64	5.656	5.675	5.365	5.206	5.162	5.182	5.163	5.281
O-Anisic Acid, Tridec-2-Ynyl Ester	metab_879	Esters	Esters	-	-	-	-	C21 H30 O3	13.138	-	pos	-	-	-	-	-	-	-	-	1894.62	0	0	0.039570318264944	94.3	4.763	4.661	5.094	4.649	4.693	4.682	4.609	5.083	5.07	5.069	5.085	5.104	4.852	4.823	4.8	4.804	4.825	4.85
Carbonic Acid, Eicosyl Vinyl Ester	metab_880	Esters	Esters	-	-	-	-	C23 H44 O3	14.346	-	pos	-	-	-	-	-	-	-	-	2104.37	0	0	0.082342927387956	96.9	9.227	9.143	7.992	8.967	9.068	9.202	8.856	8.018	7.99	8.015	8.036	8.044	9.262	9.368	9.321	9.308	9.347	9.313
Oxalic Acid, 2-Methylphenyl Octadecyl Ester	metab_881	Esters	Esters	-	-	-	-	C27 H44 O4	14.05	-	pos	-	-	-	-	-	-	-	-	2049.82	0	0	0.23556428579658	96.9	5.04	5.039	5.32	4.916	5.031	5.001	5.076	5.309	5.298	5.297	5.311	5.33	5.026	4.97	5.033	5.042	5.032	5.048
3-Hydroxy-2-P-Tolyl-2-Butenenitrile	metab_882	Unknown	Unknown	-	-	-	-	C11 H11 N O	13.267	-	pos	-	-	-	-	-	-	-	-	1915.26	0	0	0.0819329494313	84.2	5.312	5.274	5.525	5.178	5.074	5.205	5.338	5.515	5.502	5.499	5.516	5.535	5.319	5.256	5.246	5.281	5.196	5.232
N,N'-((Methylazanediyl)Bis(Propane-3,1-Diyl))Diacetamide	metab_883	Organicnitrogen compounds	Amides	-	-	-	-	C11 H23 N3 O2	13.284	-	pos	-	-	-	-	-	-	-	-	1918.08	0	0	0.082850634566115	93	5.684	5.757	5.838	5.883	5.92	5.778	5.772	5.827	5.814	5.813	5.829	5.882	5.337	5.137	5.165	5.345	5.298	5.283
Dl-2-Benzylaminooctanol	metab_884	Alcohols	Alcohols	-	-	-	-	C15 H25 N O	11.25	-	pos	-	-	-	-	-	-	-	-	1659.96	0	0	0.12278289114011	90.1	5.566	5.806	6.27	5.991	6.088	5.785	5.722	6.259	6.246	6.245	6.261	6.28	6.588	6.543	6.6	6.636	6.605	6.641
N-[2-Hydroxy-3-(1-Piperidinyl)Propoxy]-3-Pyridinecarboximidoyl Chloride	metab_885	Organoheterocyclic compounds	Pyridines	-	-	-	-	C14 H20 Cl N3 O2	14.645	-	pos	-	-	-	-	-	-	-	-	2163.82	0	0	0.2200577779453	96.8	5.3	5.243	5.554	5.12	5.154	5.247	5.177	5.544	5.531	5.53	5.545	5.565	5.244	5.274	5.344	5.307	5.314	5.368
3-Methyl-Bicyclo[2.2.1]Heptane-2-Methanol	metab_886	Terpenoids	Monoterpenoids	-	-	-	-	C9 H16 O	12.329	-	pos	-	-	-	-	-	-	-	-	1780.71	0	0	0.2379960635449	95.7	5.263	5.199	5.554	5.342	4.953	5.325	5.226	5.54	5.528	5.517	5.553	5.572	5.375	5.303	5.361	5.208	5.259	5.317
3,4,5-Trifluorobenzyl Alcohol, Neopentyl Ether	metab_887	Ethers	Ethers	-	-	-	-	C12 H15 F3 O	14.982	-	pos	-	-	-	-	-	-	-	-	2232.77	0	0	0.12696419432847	84.3	5.21	5.146	5.375	5.103	5.138	5.159	5.169	5.374	5.352	5.363	5.366	5.397	5.013	5.008	5.123	5.084	5.071	5.028
O-(4-Butylbenzoyl)-O'-(2-Methylbenzoyl)-1,2-Benzenediol	metab_888	Alcohols	Alcohols	-	-	-	-	C25 H24 O4	10.772	-	pos	-	-	-	-	-	-	-	-	1614.18	0	0	0.087032821577434	89.1	6.525	6.742	6.753	6.87	6.955	6.701	6.657	6.742	6.704	6.703	6.639	6.658	5.847	5.778	5.927	5.832	5.808	5.862
O-Methoxybenzoic Acid, 2-Isopropoxyphenyl Ester	metab_889	Esters	Esters	-	-	-	-	C17 H18 O4	14.751	-	pos	-	-	-	-	-	-	-	-	2184.89	0	0	0.41297431434608	95.5	7.211	7.292	7.38	7.375	7.421	7.226	7.086	7.399	7.386	7.385	7.413	7.42	6.62	6.627	6.614	6.611	6.582	6.609
N-(1-Adamantylmethyl)-4-Methoxybenzenesulfonamide	metab_890	Organicnitrogen compounds	Amides	-	-	-	-	C18 H25 N O3 S	16.455	-	pos	-	-	-	-	-	-	-	-	2533.61	0	0	0.24168081939388	91.9	5.163	5.405	5.412	5.453	5.656	5.328	5.243	5.402	5.389	5.388	5.403	5.422	4.912	4.756	5.01	4.936	4.926	4.834
N-Benzylidenamino-4-Methylbenzenamide	metab_891	Organicnitrogen compounds	Amides	-	-	-	-	C15 H14 N2 O	10.617	-	pos	-	-	-	-	-	-	-	-	1599.51	0	0	0.11969287171093	84.7	5.833	5.886	6.033	5.929	5.983	5.835	5.939	6.019	6.004	6.009	6.024	6.044	5.665	5.586	5.667	5.698	5.649	5.642
(R)-Dimethyl 3-Ethyl-4-Oxo-3-(P-Tolyl)-1,2-Diazetidine-1,2-Dicarboxylate	metab_892	Esters	Esters	-	-	-	-	C15 H18 N2 O5	11.871	-	pos	-	-	-	-	-	-	-	-	1724.79	0	0	0.086668824724418	84.8	6.618	6.651	6.783	6.636	6.684	6.614	6.664	6.773	6.76	6.759	6.774	6.793	6.41	6.438	6.467	6.49	6.468	6.479
4-Oxo-4-(P-Tolylamino)Butanoic Acid	metab_893	Acids	Acids	-	-	-	-	C11 H13 N O3	14.128	-	pos	-	-	-	-	-	-	-	-	2064.1	0	0	0.11206338538427	88.3	5.19	5.167	5.46	5.061	5.116	5.124	5.135	5.447	5.434	5.433	5.449	5.468	5.162	5.118	5.21	5.215	5.205	5.203
6-Bromohexanoic Acid, 3-Methylphenyl Ester	metab_894	Phenol esters	Phenol esters	-	-	-	-	C13 H17 Br O2	9.541	-	pos	-	-	-	-	-	-	-	-	1523.95	0	0	0.48497646707626	84.4	6.126	5.099	5.613	5.062	5.425	5.098	5.117	5.509	5.483	5.482	5.511	5.506	5.738	5.829	5.872	4.498	5.941	5.89
2'-Hydroxy-4'-Methoxyacetophenone, 2-Methylpropyl Ether	metab_895	Ethers	Ethers	-	-	-	-	C13 H18 O3	14.384	-	pos	-	-	-	-	-	-	-	-	2111.93	0	0	0.25461983578533	88.6	4.853	4.806	5.628	4.88	4.754	4.951	4.756	5.614	5.549	5.588	5.6	5.555	5.111	5.646	5.373	5.53	5.252	5.474
O-(2-Methylbenzoyl)-O'-(3-Cyclopentylpropionyl)-1,3-Benzenediol	metab_896	Alcohols	Alcohols	-	-	-	-	C22 H24 O4	12.175	-	pos	-	-	-	-	-	-	-	-	1761.9	0	0	0.13213870391429	92.6	6.919	6.93	7.243	6.994	7.03	7	6.737	7.233	7.22	7.218	7.233	7.254	6.873	6.982	6.951	6.992	6.963	6.991
L-Leucine, N-Methyl-N-(2-Methoxyethoxycarbonyl)-, Pentyl Ester	metab_897	Esters	Esters	-	-	-	-	C16 H31 N O5	13.445	-	pos	-	-	-	-	-	-	-	-	1944.78	0	0	0.10116688556029	95.4	5.049	4.914	5.264	4.904	4.863	4.886	5.077	5.253	5.228	5.234	5.255	5.273	4.973	4.947	4.95	5.057	4.983	5.036
L-Valine, N-(4-Ethylbenzoyl)-, Decyl Ester	metab_898	Esters	Esters	-	-	-	-	C24 H39 N O3	9.898	-	pos	-	-	-	-	-	-	-	-	1549.02	0	0	0.1085001119232	85.5	5.565	5.589	5.668	5.641	5.707	5.561	5.641	5.658	5.645	5.659	5.659	5.679	5.315	5.269	5.348	5.341	5.316	5.366
P-Toluic Acid, Pent-2-En-4-Ynyl Ester	metab_899	Esters	Esters	-	-	-	-	C13 H12 O2	14.592	-	pos	-	-	-	-	-	-	-	-	2153.28	0	0	0.13550679671469	94.4	5.584	6.025	6.165	5.948	5.941	6.002	6.116	6.168	6.155	6.155	6.169	6.188	5.691	5.888	5.624	5.887	5.935	5.89
(2S)-2-Cyclopentyl-2-Phenylacetonitrile	metab_900	Unknown	Unknown	-	-	-	-	C13 H15 N	8.544	-	pos	-	-	-	-	-	-	-	-	1457.32	0	0	0.10290172824294	82.5	6.458	6.692	6.457	6.859	6.946	6.671	6.63	6.446	6.433	6.432	6.448	6.467	5.681	5.615	5.728	5.708	5.669	5.683
Para-Anisaldehyde Diethyl Acetal	metab_901	Aldehydes	Aldehydes	-	-	-	-	C12 H18 O3	14.209	-	pos	-	-	-	-	-	-	-	-	2078.94	0	0	0.034584645473739	94.5	5.405	5.546	5.589	5.652	5.709	5.474	5.522	5.578	5.565	5.565	5.58	5.599	4.996	4.962	4.975	4.987	4.93	4.879
Phthalic Acid, Cyclobutyl Dodecyl Ester	metab_902	Esters	Esters	-	-	-	-	C24 H36 O4	16.993	-	pos	-	-	-	-	-	-	-	-	2620.92	0	0	0.45591936996644	94.2	3.846	3.722	4.088	3.724	3.343	3.199	2.922	4.078	4.065	4.064	4.079	4.039	4.147	4.277	4.304	3.784	3.501	4.463
Phthalic Acid, Butyl 2-Phenylethyl Ester	metab_903	Esters	Esters	-	-	-	-	C20 H22 O4	15.643	-	pos	-	-	-	-	-	-	-	-	2375.22	0	0	0.10680861475467	96.4	5.32	5.491	5.46	5.599	5.696	5.463	5.288	5.45	5.437	5.436	5.451	5.453	4.883	4.869	4.95	4.905	4.901	4.922
L-Leucine, N-Methyl-N-(2-Methoxyethoxycarbonyl)-, Tetradecyl Ester	metab_904	Esters	Esters	-	-	-	-	C25 H49 N O5	12.731	-	pos	-	-	-	-	-	-	-	-	1835.47	0	0	0.015400967155755	90.3	5.751	5.872	5.881	6.032	6.053	5.883	5.836	5.874	5.854	5.86	5.879	5.898	5.309	5.251	5.279	5.324	5.278	5.276
Sulfurous Acid, Butyl Dodecyl Ester	metab_905	Esters	Esters	-	-	-	-	C16 H34 O3 S	14.839	-	pos	-	-	-	-	-	-	-	-	2202.54	0	0	0.10637693133036	86.1	8.112	8.035	8.407	7.95	8.137	8.153	7.71	8.397	8.369	8.383	8.398	8.417	8.15	8.307	8.259	8.23	8.279	8.243
L-Proline, N-(Cyclopropylcarbonyl)-, Undecyl Ester	metab_906	Esters	Esters	-	-	-	-	C20 H35 N O3	13.435	-	pos	-	-	-	-	-	-	-	-	1943.12	0	0	0.17987432395196	89.2	5.154	5.058	5.308	5.071	5.103	5.151	5.02	5.297	5.284	5.283	5.299	5.318	4.74	4.771	4.789	4.797	4.779	4.879
3,6,9-Trioxaundecanedioic Acid Diethyl Ester	metab_907	Esters	Esters	-	-	-	-	C12 H22 O7	11.871	-	pos	-	-	-	-	-	-	-	-	1724.79	0	0	0.086527075127995	81.4	6.103	6.202	6.208	6.283	6.353	6.178	6.202	6.177	6.164	6.163	6.179	6.197	5.806	5.851	5.741	5.835	5.766	5.76
O-(2,6-Difluorobenzoyl)-O'-(2-Methylbenzoyl)-1,3-Benzenediol	metab_908	Alcohols	Alcohols	-	-	-	-	C21 H14 F2 O4	14.532	-	pos	-	-	-	-	-	-	-	-	2141.35	0	0	0.19613445837724	91	4.993	5.012	5.24	5.143	5.267	5.038	4.956	5.225	5.212	5.211	5.226	5.246	4.693	4.625	4.699	4.638	4.588	4.665
Phthalic Acid, Ethyl Tridec-2-Yn-1-Yl Ester	metab_909	Esters	Esters	-	-	-	-	C23 H32 O4	13.758	-	pos	-	-	-	-	-	-	-	-	1996.68	0	0	0.33157563743587	86.9	4.57	4.711	4.89	4.772	4.796	4.759	4.661	4.877	4.885	4.865	4.881	4.903	4.392	4.619	5.641	4.353	4.549	4.564
Glutaric Acid, 2-Fluorophenyl 4-Methoxybenzyl Ester	metab_910	Phenol esters	Phenol esters	-	-	-	-	C19 H19 F O5	15.456	-	pos	-	-	-	-	-	-	-	-	2334.21	0	0	0.22852918658422	96.1	5.212	4.977	5.706	4.941	5.033	5.211	4.551	5.696	5.672	5.682	5.697	5.716	5.569	5.643	5.748	5.691	5.686	5.8
1-Cyclohexene-1-Carboxylic Acid, 3,4-Dihydroxy-5-[[6-O-[(2E)-1-Oxo-3-Phenyl-2-Propen-1-Yl]-Beta-D-Glucopyranosyl]Oxy]-, Methyl Ester, (3R,4R,5R)-, Pentaacetate	metab_911	Esters	Esters	-	-	-	-	C33 H38 O16	8.345	-	pos	-	-	-	-	-	-	-	-	1444.37	0	0	0.2270573185786	89.3	5.183	5.281	5.563	5.345	5.397	5.33	5.238	5.553	5.54	5.539	5.554	5.585	5.347	5.229	5.274	5.263	5.241	5.307
D-Alanine, N-(4-Butylbenzoyl)-, Heptyl Ester	metab_912	Esters	Esters	-	-	-	-	C21 H33 N O3	14.705	-	pos	-	-	-	-	-	-	-	-	2175.75	0	0	0.21166765029295	85.1	5.223	5.228	5.238	5.561	5.668	5.423	5.381	5.227	5.434	5.213	5.228	5.21	4.637	4.719	4.047	4.009	4.16	4.063
Succinic Acid, Di(Pent-4-En-2-Yl) Ester	metab_913	Esters	Esters	-	-	-	-	C14 H22 O4	8.46	-	pos	-	-	-	-	-	-	-	-	1451.85	0	0	0.22118326684498	95.2	6.059	5.928	6.152	6.071	5.924	6.014	6.093	6.142	6.129	6.128	6.143	6.162	5.85	5.731	5.817	5.801	5.831	5.83
N-[(2-Phenyl-1,3-Dioxolan-2-Yl)Methylidene]Hydroxylamine	metab_914	Organicnitrogen compounds	Amines	-	-	-	-	C10 H11 N O3	14.481	-	pos	-	-	-	-	-	-	-	-	2131.21	0	0	0.17688239427549	88.1	5.131	5.086	5.295	4.993	5.088	4.988	4.995	5.285	5.273	5.267	5.288	5.307	4.888	4.941	5.014	5.017	5.003	4.996
Benzyl N-(Thiadiazol-4-Yl)Carbamate	metab_915	Esters	Esters	-	-	-	-	C10 H9 N3 O2 S	12.45	-	pos	-	-	-	-	-	-	-	-	1795.48	0	0	0.063710329075474	91.8	6.56	6.274	6.91	6.438	6.328	6.465	6.647	6.903	6.889	6.886	6.901	6.92	6.66	6.676	6.459	6.712	6.647	6.653
2-Furoic Acid, Pent-2-En-4-Ynyl Ester	metab_916	Organoheterocyclic compounds	Furans	-	-	-	-	C10 H8 O3	13.517	-	pos	-	-	-	-	-	-	-	-	1956.72	0	0	0.10204818820603	94.1	6.421	6.459	6.705	6.448	6.442	6.46	6.367	6.694	6.681	6.679	6.696	6.714	6.462	6.407	6.431	6.404	6.421	6.423
1-Aminocyclopentanecarboxylic Acid, N-Propargyloxycarbonyl-, Nonyl Ester	metab_917	Esters	Esters	-	-	-	-	C19 H31 N O4	15.763	-	pos	-	-	-	-	-	-	-	-	2401.41	0	0	0.47368464115087	89.3	5.229	5.229	5.665	5.122	5.353	5.348	4.966	5.606	5.593	5.592	5.608	5.627	5.589	5.707	5.649	5.637	5.641	5.681
Glutaric Acid, Tridec-2-Yn-1-Yl 2-Fluoroethyl Ester	metab_918	Esters	Esters	-	-	-	-	C20 H33 F O4	9.044	-	pos	-	-	-	-	-	-	-	-	1489.85	0	0	0.12639218508494	85.3	6.413	6.79	6.421	6.92	6.997	6.744	6.626	6.41	6.397	6.396	6.412	6.431	6.091	6.056	5.461	6.12	6.095	6.101
O-(5-Chlorovaleryl)-O-(2-Methylbenzoyl)-1,2-Benzenediol	metab_919	Alcohols	Alcohols	-	-	-	-	C19 H19 Cl O4	13.735	-	pos	-	-	-	-	-	-	-	-	1992.87	0	0	0.15616016904298	90.8	6.083	5.225	5.679	5.348	5.351	5.317	6.121	5.642	5.635	5.666	5.649	5.665	5.474	5.352	5.307	5.36	5.319	5.39
4-Tert-Butylcyclohexyl Methyl Ethylphosphonate	metab_920	Esters	Esters	-	-	-	-	C13 H27 O3 P	12.987	-	pos	-	-	-	-	-	-	-	-	1872.67	0	0	0.20640588107835	90.8	5.22	5.076	5.418	5.278	5.131	5.183	5.193	5.408	5.395	5.395	5.408	5.428	5.119	5.055	5.093	5.135	5.045	5.022
Sulfurous Acid, Cyclohexylmethyl Isobutyl Ester	metab_921	Esters	Esters	-	-	-	-	C11 H22 O3 S	14.217	-	pos	-	-	-	-	-	-	-	-	2080.4	0	0	0.12938613460704	86.8	5.992	5.983	6.238	5.922	6.042	5.874	6.064	6.229	6.214	6.211	6.227	6.246	5.864	5.816	6.016	6.055	6.056	5.926
Succinic Acid, Di(3-Phenylprop-2-En-1-Yl) Ester	metab_922	Esters	Esters	-	-	-	-	C22 H22 O4	14.54	-	pos	-	-	-	-	-	-	-	-	2142.94	0	0	0.54977226039435	95.5	5.065	5.87	5.648	5.368	5.323	5.401	5.408	5.638	5.625	5.625	5.623	5.659	5.459	5.471	5.421	5.158	5.485	5.243
3,4-Dimethyl-1-Nonen-4-Ol	metab_923	Alcohols	Alcohols	-	-	-	-	C11 H22 O	14.885	-	pos	-	-	-	-	-	-	-	-	2212.26	0	0	0.39023205957431	89.5	5.341	5.584	5.948	5.622	5.714	5.775	5.416	5.934	5.921	5.92	5.935	5.954	5.645	5.658	5.586	5.658	5.66	5.641
4-[(1-Phenylprop-2-Enyl)Oxy]Benzaldehyde	metab_924	Phenol ethers	Phenol ethers	-	-	-	-	C16 H14 O2	12.388	-	pos	-	-	-	-	-	-	-	-	1787.91	0	0	0.26549327493473	91.5	7.314	7.392	7.846	7.446	7.386	7.383	7.468	7.836	7.823	7.822	7.837	7.856	7.651	7.655	7.611	7.685	7.641	7.651
O-(4-Butylbenzoyl)-O'-(2-Furoyl)-1,3-Benzenediol	metab_925	Alcohols	Alcohols	-	-	-	-	C22 H20 O5	10.168	-	pos	-	-	-	-	-	-	-	-	1567.98	0	0	0.10258609223292	93.6	7.103	7.125	7.212	7.042	7.049	7.083	7.156	7.201	7.188	7.186	7.203	7.222	6.582	6.521	6.589	6.633	6.526	6.666
Glutaric Acid, Di(2-(2-Methoxyethyl)Heptyl) Ester	metab_926	Esters	Esters	-	-	-	-	C25 H48 O6	13.196	-	pos	-	-	-	-	-	-	-	-	1903.48	0	0	0.11700695745893	86.4	5.791	5.961	5.949	6.085	6.12	5.948	5.894	5.939	5.973	5.995	5.94	5.936	5.374	5.326	5.333	5.376	5.316	5.306
1-(1,3-Benzodioxol-5-Yl)-2-Hydroxy-2-Phenylethanone, Acetate	metab_927	Esters	Esters	-	-	-	-	C17 H14 O5	9.591	-	pos	-	-	-	-	-	-	-	-	1527.46	0	0	0.1776153054863	94.1	6.474	6.648	6.786	6.742	6.721	6.764	6.382	6.776	6.763	6.762	6.777	6.801	6.492	6.381	6.348	6.353	6.311	6.391
Lidamidine	metab_928	Unknown	Unknown	-	-	-	HMDB0254081	C11 H16 N4 O	12.17	-	pos	-	-	-	-	Benzenoids	Benzene and substituted derivatives	-	N-phenylureas	1761.29	0	0	0.11536192766314	83.2	6.758	6.702	6.95	6.67	6.67	6.726	6.783	6.939	6.927	6.929	6.944	6.964	6.649	6.584	6.625	6.66	6.602	6.64
4-Butyl-3,4-Dihydro-5-Methyl-Pyrimidine	metab_929	Organoheterocyclic compounds	Diazines	-	-	-	-	C9 H16 N2	14.388	-	pos	-	-	-	-	-	-	-	-	2112.72	0	0	0.4178292526452	81.8	4.633	4.54	4.874	4.575	4.704	4.849	4.539	4.863	4.853	4.849	4.866	4.891	4.62	4.599	4.556	4.461	4.549	4.625
1-(1-Buten-3-Yl)-2-Vinyl-Benzene	metab_930	Hydrocarbons	Unknown hydrocarbons	-	-	-	-	C12 H14	14.093	-	pos	-	-	-	-	-	-	-	-	2057.69	0	0	0.05911425353206	91.9	5.538	5.565	5.73	5.653	5.656	5.558	5.513	5.72	5.707	5.706	5.721	5.741	5.314	5.327	5.27	5.367	5.348	5.333
L-Homophenylalanine, N-(N-Pentyl)-, Pentyl Ester	metab_931	Esters	Esters	-	-	-	-	C20 H33 N O2	11.359	-	pos	-	-	-	-	-	-	-	-	1670.4	0	0	0.086686310577276	85.4	6.772	6.966	6.874	7.103	7.167	6.941	6.885	6.864	6.851	6.85	6.855	6.884	6.054	6.008	6.135	6.081	6.072	6.076
N,N-Dimethyl-P-Methyl Phosphonamidic Acid, N-Propyl Ester	metab_932	Esters	Esters	-	-	-	-	C6 H16 N O2 P	14.624	-	pos	-	-	-	-	-	-	-	-	2159.64	0	0	0.56925949998802	90.5	5.161	5.422	5.653	5.299	5.26	5.508	5.134	5.647	5.629	5.633	5.648	5.663	5.586	5.61	5.402	5.318	5.348	5.468
Fumaric Acid, Cyclobutyl Isohexyl Ester	metab_933	Esters	Esters	-	-	-	-	C14 H22 O4	16.046	-	pos	-	-	-	-	-	-	-	-	2458.47	0	0	0.084273561569782	88.6	4.982	5.048	5.274	5.018	5.054	5.019	5.089	5.262	5.232	5.234	5.248	5.27	4.989	4.91	4.982	4.949	4.914	5.007
Phthalic Acid, Hex-2-Yn-4-Yl Isobutyl Ester	metab_934	Esters	Esters	-	-	-	-	C18 H22 O4	14.381	-	pos	-	-	-	-	-	-	-	-	2111.33	0	0	0.12196074442451	94.7	5.543	5.566	5.838	5.541	5.575	5.606	5.616	5.873	5.815	5.808	5.829	5.849	5.335	5.622	5.48	5.555	5.393	5.501
Orcinyl Di-Tiglate	metab_935	Phenol esters	Phenol esters	-	-	-	-	C17 H20 O4	12.317	-	pos	-	-	-	-	-	-	-	-	1779.24	3128	74.17	0.096264924948528	93.4	6.366	6.398	6.747	6.439	6.439	6.491	6.192	6.736	6.733	6.722	6.748	6.767	6.669	6.568	6.596	6.544	6.513	6.655
Succinic Acid, Dodec-2-En-1-Yl 2-Methoxy-5-Methylphenyl Ester	metab_936	Esters	Esters	-	-	-	-	C24 H36 O5	16.407	-	pos	-	-	-	-	-	-	-	-	2525.66	0	0	0.41754186325365	95.3	5.797	5.667	7.124	5.499	5.476	5.634	5.369	7.114	7.196	7.1	7.115	7.134	7.191	7.363	7.307	7.315	7.301	7.391
Adipic Acid, Ethyl Trans-2-Methylcyclohexyl Ester	metab_937	Esters	Esters	-	-	-	-	C15 H26 O4	15.582	-	pos	-	-	-	-	-	-	-	-	2361.84	0	0	0.19339076285149	95.3	4.621	4.752	4.795	4.899	4.987	4.822	4.627	4.785	4.772	4.771	4.786	4.879	4.122	4.366	4.345	4.204	4.334	4.248
Phthalic Acid, Hexyl 4-Methylpent-2-Yl Ester	metab_938	Esters	Esters	-	-	-	-	C20 H30 O4	10.645	-	pos	-	-	-	-	-	-	-	-	1602.01	0	0	0.28131128937602	94.1	5.859	5.655	5.584	5.457	5.49	5.626	5.454	5.621	5.577	5.607	5.623	5.642	4.775	4.761	4.932	4.849	4.825	4.576
P-Anisic Acid, 2,6-Dimethylnon-1-En-3-Yn-5-Yl Ester	metab_939	Esters	Esters	-	-	-	-	C19 H24 O3	15.692	-	pos	-	-	-	-	-	-	-	-	2385.96	0	0	0.10696456843012	91.8	5.159	5.16	5.44	5.117	5.102	5.255	5.115	5.427	5.414	5.412	5.429	5.448	5.217	5.229	5.121	5.145	5.199	5.232
Phthalic Acid, Methyl Neopentyl Ester	metab_940	Esters	Esters	-	-	-	-	C14 H18 O4	15.326	-	pos	-	-	-	-	-	-	-	-	2305.7	0	0	0.0397693270165	91.1	5.483	5.384	5.8	5.402	5.446	5.281	5.421	5.79	5.777	5.776	5.791	5.811	5.582	5.469	5.585	5.57	5.562	5.524
4-Butyl-N-(2-Phenylethyl)-N-Tetradecyl-Benzamide	metab_941	Organicnitrogen compounds	Amides	-	-	-	-	C33 H51 N O	10.17	-	pos	-	-	-	-	-	-	-	-	1568.12	0	0	0.26001609651075	84	6.594	6.664	6.763	6.666	6.675	6.71	6.702	6.752	6.734	6.738	6.748	6.767	6.224	6.173	6.234	6.279	6.176	6.319
Alanine, N-Methyl-N-Methoxycarbonyl-, Hexyl Ester	metab_942	Esters	Esters	-	-	-	-	C12 H23 N O4	16.372	-	pos	-	-	-	-	-	-	-	-	2519.87	0	0	0.01247007237132	85.1	5.177	5.118	5.419	5.03	5.065	5.107	5.145	5.409	5.396	5.395	5.41	5.43	5.068	5.151	5.197	5.221	5.225	5.177
Fumaric Acid, Di(2-Methylcyclohex-1-Enylmethyl) Ester	metab_943	Esters	Esters	-	-	-	-	C20 H28 O4	8.069	-	pos	-	-	-	-	-	-	-	-	1426.42	0	0	0.10233503128844	91	5.093	5.124	5.627	5.071	5.123	5.124	5.024	5.617	5.604	5.583	5.618	5.637	5.369	5.4	5.424	5.476	5.443	5.455
Glutaric Acid, Di(2-(4-Fluorophenyl)Ethyl) Ester	metab_944	Esters	Esters	-	-	-	-	C21 H22 F2 O4	15.266	-	pos	-	-	-	-	-	-	-	-	2292.81	0	0	0.18968966401325	86.3	4.899	4.994	5.209	4.898	4.889	5.104	4.679	5.199	5.186	5.185	5.2	5.219	5.04	5.092	4.933	4.785	4.916	5.055
2-Methoxy-4-{[(2-Phenylethyl)Amino]Methyl}Phenol	metab_945	Phenols	Phenols	-	-	-	-	C16 H19 N O2	14.38	-	pos	-	-	-	-	-	-	-	-	2111.13	0	0	0.21565929732823	84.1	3.976	4.8	5.361	4.811	4.702	4.936	4.628	5.392	5.351	5.378	5.394	5.413	5.1	5.605	5.359	5.462	5.109	5.409
1-Acetoxy-3-Allyl-4-(1,3-Diacetoxypropyloxy)Benzene	metab_946	Phenol esters	Phenol esters	-	-	-	-	C18 H22 O7	13.441	-	pos	-	-	-	-	-	-	-	-	1944.11	0	0	0.017068873094843	95.2	4.927	3.753	5.226	3.576	4.967	5.13	5.342	5.216	5.209	5.204	5.217	5.227	5.045	4.965	5.006	4.986	4.194	4.998
L-Proline, N-(2-Methoxybenzoyl)-, Isohexyl Ester	metab_947	Esters	Esters	-	-	-	-	C19 H27 N O4	14.134	-	pos	-	-	-	-	-	-	-	-	2065.2	0	0	0.14739450346219	90.2	5.357	5.412	5.488	5.379	5.409	5.492	5.3	5.477	5.464	5.463	5.479	5.498	5.174	5.106	5.2	5.146	5.114	5.153
6-Benzyloxy-3,4-Dihydro-4,4-Dimethyl-7-Nitro-Coumarin	metab_948	Unknown	Unknown	-	-	-	-	C18 H17 N O5	13.003	-	pos	-	-	-	-	-	-	-	-	1875	0	0	0.060108982842472	90	6.459	6.439	6.704	6.416	6.434	6.462	6.365	6.693	6.68	6.679	6.693	6.714	6.467	6.397	6.419	6.425	6.399	6.397
O,O'-Di(4-Butylbenzoyl)-1,2-Benzenediol	metab_949	Alcohols	Alcohols	-	-	-	-	C28 H30 O4	11.791	-	pos	-	-	-	-	-	-	-	-	1715.02	0	0	0.047800790279504	85.7	7.469	7.557	7.708	7.622	7.663	7.559	7.504	7.714	7.7	7.684	7.715	7.734	7.357	7.241	7.227	7.24	7.227	7.273
5-Oxo-1-(Pyridin-2-Ylmethyl)Pyrrolidine-3-Carboxylic Acid	metab_950	Organoheterocyclic compounds	Pyrrolidines	-	-	-	-	C11 H12 N2 O3	11.892	-	pos	-	-	-	-	-	-	-	-	1727.35	0	0	0.066523693731612	84.2	5.525	5.382	5.785	5.495	5.324	5.496	5.415	5.922	5.896	5.84	5.952	4.43	5.273	5.367	5.371	5.475	5.37	5.341
N-(4-Hydroxyphenyl)-Decanesulfonamide	metab_951	Organicnitrogen compounds	Amides	-	-	-	-	C16 H27 N O3 S	14.199	-	pos	-	-	-	-	-	-	-	-	2077.11	0	0	0.11598962932583	87.2	5.574	5.569	5.823	5.594	5.641	5.571	5.61	5.809	5.8	5.794	5.804	5.829	5.46	5.278	5.405	5.591	5.44	5.381
Propanal Benzyl Ethyl Acetal	metab_952	Aldehydes	Aldehydes	-	-	-	-	C12 H18 O2	8.567	-	pos	-	-	-	-	-	-	-	-	1458.82	0	0	0.099576266004074	82.7	6.295	6.246	6.719	6.138	6.162	6.201	6.071	6.709	6.696	6.695	6.71	6.729	6.509	6.61	6.628	6.646	6.637	6.616
4-Methyl-6-Hepten-4-Olide	metab_953	Organoheterocyclic compounds	Other organoheterocyclic compounds	-	-	-	-	C8 H12 O2	9.236	-	pos	-	-	-	-	-	-	-	-	1502.53	0	0	0.16844295780716	93.7	5.954	5.951	6.376	5.938	5.859	6.029	5.713	6.359	6.346	6.349	6.361	6.38	6.194	6.173	6.112	6.134	6.134	6.141
N,N'-Diethyl-N,N'-Diphenyl-Diamide Succinic Acid	metab_954	Acids	Acids	-	-	-	-	C20 H24 N2 O2	9.74	-	pos	-	-	-	-	-	-	-	-	1537.92	0	0	0.67642078061912	83.6	5.466	5.803	5.971	5.91	5.978	5.609	5.603	5.962	5.948	5.95	5.964	5.987	5.684	5.59	5.654	5.689	3.093	5.775
3-Methyl-2-Butenoic Acid, 2-Tetrahydrofurylmethyl Ester	metab_955	Esters	Esters	-	-	-	-	C10 H16 O3	14.541	-	pos	-	-	-	-	-	-	-	-	2143.14	0	0	0.16487768361582	95.1	5.639	5.697	5.967	5.358	5.31	5.879	5.32	5.956	5.943	5.942	5.958	5.977	5.875	5.733	5.761	5.73	5.712	5.805
5-Methyl-2-Pentylpyridine	metab_956	Organoheterocyclic compounds	Pyridines	-	-	-	-	C11 H17 N	12.607	-	pos	-	-	-	-	-	-	-	-	1817.44	0	0	0.15719777751725	83.2	6.404	6.404	6.355	6.553	6.679	6.444	6.272	6.344	6.331	6.33	6.346	6.365	5.941	5.812	5.907	5.914	5.876	5.905
Fumaric Acid, Butyl 3-Oxobut-2-Yl Ester	metab_957	Esters	Esters	-	-	-	-	C12 H18 O5	13.587	-	pos	-	-	-	-	-	-	-	-	1968.33	0	0	0.16685125240481	83.6	5.119	5.049	5.302	4.98	4.911	5.059	5.105	5.292	5.279	5.278	5.293	5.313	4.923	4.99	5.034	4.925	5.014	5.047
Diglycolic Acid, 2-Formylphenyl Pentyl Ester	metab_958	Phenol esters	Phenol esters	-	-	-	-	C16 H20 O6	13.438	-	pos	-	-	-	-	-	-	-	-	1943.62	0	0	0.12741565708721	92.1	5.096	5.141	5.354	5.136	5.126	5.22	4.998	5.343	5.33	5.329	5.345	5.363	5.015	5.02	4.972	5.007	4.986	5.045
N-(7,7-Dimethyl-2-Oxobicyclo[2.2.1]Hept-1-Yl)Methanesulfonamide	metab_959	Terpenoids	Monoterpenoids	-	-	-	-	C10 H17 N O3 S	9.74	-	pos	-	-	-	-	-	-	-	-	1537.92	0	0	0.18907581516753	85.7	5.786	5.897	6.041	5.651	5.578	6.034	5.719	6.029	6.015	6.023	6.031	6.051	5.834	5.786	5.791	5.518	5.493	5.828
4-(Trifluoromethyl)Benzyl Alcohol, 2-Methylbutyl Ether	metab_960	Ethers	Ethers	-	-	-	-	C13 H17 F3 O2	15.817	-	pos	-	-	-	-	-	-	-	-	2412.3	0	0	0.06149613798862	93.7	5.383	5.41	5.778	5.412	5.483	5.429	5.328	5.768	5.755	5.754	5.769	5.788	5.543	5.524	5.573	5.514	5.488	5.595
3,4-Dimethyl-7-Exo-Methylene-Bicyclo[4.3.0]Non-3-Ene	metab_961	Hydrocarbons	Alkenes	-	-	-	-	C12 H18	13.721	-	pos	-	-	-	-	-	-	-	-	1990.55	0	0	0.30951045028164	90.6	4.652	4.771	4.859	5.182	5.147	4.953	4.679	4.848	4.835	4.948	4.85	4.983	4.005	3.359	4.048	4.384	3.845	3.874
1-(2-Fluorophenyl)Ethyl Acetate	metab_962	Esters	Esters	-	-	-	-	C10 H11 F O2	14.031	-	pos	-	-	-	-	-	-	-	-	2046.34	0	0	0.38460745209431	89.5	5.403	5.485	5.518	5.672	5.592	5.712	5.193	5.507	5.494	5.562	5.509	5.528	5.179	5.105	5.064	4.984	5.011	5.091
N-(2-Ethyl-2H-Tetrazol-5-Yl)-4-Fluorobenzamide	metab_963	Organicnitrogen compounds	Amides	-	-	-	-	C10 H10 F N5 O	13.402	-	pos	-	-	-	-	-	-	-	-	1937.65	0	0	0.32596798751781	89	5.348	5.283	5.743	5.332	5.268	5.179	5.411	5.674	5.634	5.598	5.621	5.647	6.39	6.446	5.144	6.411	4.987	6.426
2-Methyl-1-[2-(2-Methylpropoxy)Ethoxy]Propane	metab_964	Ethers	Ethers	-	-	-	-	C10 H22 O2	10.188	-	pos	-	-	-	-	-	-	-	-	1569.38	0	0	0.20995904255645	92.4	6.05	6.137	6.244	6.187	6.135	6.131	5.97	6.233	6.22	6.219	6.235	6.254	5.689	5.658	5.637	5.689	5.68	5.691
1-Isopropyl-4-Methylenebicyclo[3.1.0]Hexan-3-Yl 3-Methylbut-2-Enoate	metab_965	Terpenoids	Monoterpenoids	-	-	-	-	C15 H22 O2	16.291	-	pos	-	-	-	-	-	-	-	-	2506.46	0	0	0.1092391506652	91	6.077	6.082	6.283	6.004	5.97	6.006	6.093	6.272	6.259	6.258	6.274	6.293	5.972	5.958	6.065	6.043	6.023	6.039
M-Toluic Acid, Cyclobutyl Ester	metab_966	Esters	Esters	-	-	-	-	C12 H14 O2	12.982	-	pos	-	-	-	-	-	-	-	-	1871.95	0	0	0.16696010411526	92.3	4.909	4.782	5.115	4.921	4.948	4.841	4.822	5.106	5.093	5.09	5.108	5.127	4.805	4.816	4.762	4.709	4.741	4.913
Carbonic Acid, Ethyl Undec-10-Enyl Ester	metab_967	Esters	Esters	-	-	-	-	C14 H26 O3	15.859	-	pos	-	-	-	-	-	-	-	-	2420.77	0	0	0.23693833791323	88.6	4.298	4.136	5.059	4.198	4.385	3.21	4.386	5.048	4.999	4.998	5.014	5.033	4.907	4.989	5.005	5.016	4.945	5.017
Oxalic Acid, Allyl Isobutyl Ester	metab_968	Esters	Esters	-	-	-	-	C9 H14 O4	11.747	-	pos	-	-	-	-	-	-	-	-	1709.65	0	0	0.24424726892249	94.9	6.004	5.376	6.2	5.721	5.269	5.482	5.576	6.19	6.183	6.182	6.198	6.217	5.858	5.901	6.03	6.001	6.032	6.142
Phthalic Acid, Butyl Trans-Hex-3-Enyl Ester	metab_969	Esters	Esters	-	-	-	-	C18 H24 O4	15.649	-	pos	-	-	-	-	-	-	-	-	2376.54	0	0	0.28152537894954	94.8	4.722	4.717	5.233	4.665	4.386	4.753	4.653	5.226	5.221	5.19	5.224	5.245	4.998	5.002	4.965	4.739	4.979	5.099
5-Methyl-4-Hexene-1-Yl Acetate	metab_970	Esters	Esters	-	-	-	-	C9 H16 O2	15.201	-	pos	-	-	-	-	-	-	-	-	2279.07	0	0	0.14846962003654	93.7	5.21	5.118	5.591	4.977	4.865	5.157	4.95	5.581	5.568	5.567	5.582	5.601	5.373	5.424	5.461	5.44	5.433	5.426
N-Methyl-N-Phenyl-Octanamide	metab_971	Organicnitrogen compounds	Amides	-	-	-	-	C15 H23 N O	13.298	-	pos	-	-	-	-	-	-	-	-	1920.4	0	0	0.2948481378766	77.4	5.512	5.162	5.687	5.219	5.078	5.259	5.387	5.677	5.665	5.663	5.678	5.697	5.388	5.434	5.212	5.461	5.446	5.428
Butylphosphonic Acid, 2-Ethylhexyl Propyl Ester	metab_972	Esters	Esters	-	-	-	-	C15 H33 O3 P	17.863	-	pos	-	-	-	-	-	-	-	-	2741.66	0	0	0.3255784438069	87.8	5.446	5.463	5.735	5.443	5.482	5.46	5.328	5.726	5.722	5.712	5.722	5.75	5.514	5.428	5.467	5.426	5.434	5.496
Carbonic Acid, Dodecyl Phenyl Ester	metab_973	Esters	Esters	-	-	-	-	C19 H30 O3	14.408	-	pos	-	-	-	-	-	-	-	-	2116.7	0	0	0.21322994408996	88	4.957	5.834	5.39	4.944	4.935	5	4.905	5.377	5.364	5.364	5.379	5.399	5.132	5.163	5.126	5.101	5.111	5.181
1-(3-Methylpyrazin-2-Yl)-2-Phenylpropan-2-Ol	metab_974	Organoheterocyclic compounds	Diazines	-	-	-	-	C14 H16 N2 O	14.078	-	pos	-	-	-	-	-	-	-	-	2054.95	0	0	0.05482908741651	84.9	4.953	5.024	5.284	5.004	4.947	5.032	4.65	5.273	5.255	5.254	5.27	5.289	4.987	5.008	5.031	5.015	5.031	5.028
1-Methoxy-4-(5-Methylhex-1-En-2-Yl)Benzene	metab_975	Phenol ethers	Phenol ethers	-	-	-	-	C14 H20 O	10.911	-	pos	-	-	-	-	-	-	-	-	1627.49	0	0	0.189604	94.7	4.787	4.486	5.054	4.77	4.869	5.228	4.732	5.046	5.034	5.036	5.051	5.068	4.867	4.888	4.794	4.689	4.848	4.784
3-(4-Methylphenoxy)-Octane	metab_976	Phenol ethers	Phenol ethers	-	-	-	-	C15 H24 O	10.761	-	pos	-	-	-	-	-	-	-	-	1613.12	0	0	0.067220909675076	87.9	5.754	5.811	6.001	5.816	5.747	5.776	5.857	5.991	5.977	5.978	5.993	6.01	5.488	5.777	5.523	5.474	5.821	5.623
4-Fluoro-N-(3-Methylbutyl)Benzamide	metab_977	Organicnitrogen compounds	Amides	-	-	-	-	C12 H16 F N O	13.734	-	pos	-	-	-	-	-	-	-	-	1992.7	0	0	0.13116874138356	83	5.227	5.418	5.498	5.213	5.303	5.216	5.152	5.49	5.477	5.476	5.492	5.511	5.255	5.209	5.093	5.108	5.171	5.175
3-Cyclopentylpropionic Acid, Pentyl Ester	metab_978	Esters	Esters	-	-	-	-	C13 H24 O2	14.482	-	pos	-	-	-	-	-	-	-	-	2131.41	0	0	0.14924234704704	92	4.476	4.453	4.913	4.516	4.508	4.563	4.373	4.903	4.89	4.895	4.904	4.923	4.77	4.673	4.656	4.641	4.626	4.697
L-Leucyl-L-Leucine, N-N'-Dimethyl-N'-(2-Methoxythoxycarbonyl)-, Hexyl Ester	metab_979	Esters	Esters	-	-	-	-	C24 H46 N2 O6	13.504	-	pos	-	-	-	-	-	-	-	-	1954.56	0	0	0.25113525664153	92.9	5.204	5.13	5.416	5.243	4.974	5.179	5.45	5.406	5.399	5.396	5.408	5.445	5.205	5.04	5.012	5.279	5.134	5.12
2,2',6,6'-Tetra-Tert-Butyl-4,4'-Dimethyl-4H,4'H-4,4'-Bipyran	metab_980	Organoheterocyclic compounds	Other organoheterocyclic compounds	-	-	-	-	C28 H46 O2	13.593	-	pos	-	-	-	-	-	-	-	-	1969.32	0	0	0.41022441965252	92.2	4.543	4.643	5.321	4.836	4.919	4.784	4.551	5.304	5.306	5.249	5.288	5.275	3.876	3.999	6.24	6.278	6.25	6.268
N-Propyl-2-(4H-1,2,4-Triazol-3-Yl)Acetamide	metab_981	Organoheterocyclic compounds	Azoles	-	-	-	-	C7 H12 N4 O	10.866	-	pos	-	-	-	-	-	-	-	-	1623.18	0	0	0.14191259421805	85	5.248	5.391	5.57	5.449	5.483	5.504	5.213	5.56	5.547	5.546	5.561	5.602	5.237	5.21	5.297	5.238	5.229	5.268
Cyclohexen-4-Methanol, Acetate	metab_982	Esters	Esters	-	-	-	-	C9 H14 O2	12.309	-	pos	-	-	-	-	-	-	-	-	1778.27	0	0	0.13864778991958	94.2	6.755	6.814	7.174	6.901	6.837	6.839	6.679	7.158	7.151	7.15	7.149	7.174	6.886	6.894	6.87	6.859	6.86	6.898
L-Isoleucine, N-Benzyloxycarbonyl-, Undecyl Ester	metab_983	Esters	Esters	-	-	-	-	C25 H41 N O4	16.375	-	pos	-	-	-	-	-	-	-	-	2520.36	0	0	0.066220955801608	89.6	4.806	4.76	5.06	4.608	4.612	4.705	4.76	5.049	5.036	5.035	5.051	5.067	4.761	4.824	4.897	4.892	4.964	4.922
4-Ethylbenzoic Acid, 3-Fluorophenyl Ester	metab_984	Esters	Esters	-	-	-	-	C15 H13 F O2	14.538	-	pos	-	-	-	-	-	-	-	-	2142.54	0	0	0.21890425655323	85.9	5.338	5.253	5.948	5.577	5.566	5.662	5.086	5.938	5.925	5.924	5.939	5.959	5.896	5.775	5.712	5.696	5.655	5.78
6-Phenyl-2-Hexenyl Vinyl Ether	metab_985	Ethers	Ethers	-	-	-	-	C14 H18 O	12.548	-	pos	-	-	-	-	-	-	-	-	1808.87	0	0	0.38129376229861	85.1	4.228	4.483	4.729	5.366	4.49	4.202	4.374	4.754	4.732	4.743	4.743	4.814	4.406	4.074	4.411	4.328	4.23	4.26
2-Fluorobenzoic Acid, 2-Methoxyethyl Ester	metab_986	Esters	Esters	-	-	-	-	C10 H11 F O3	13.407	-	pos	-	-	-	-	-	-	-	-	1938.47	0	0	0.20903571389374	82.5	5.679	5.586	5.999	5.686	5.697	5.695	5.206	5.988	5.975	5.974	5.99	6.009	6.002	6.042	5.973	6	6.013	6.037
2-Hydroxyisocaproic Acid, Methyl Ether, Methyl Ester	metab_987	Esters	Esters	-	-	-	-	C8 H16 O3	7.608	-	pos	-	-	-	-	-	-	-	-	1396.43	0	0	0.19310841737869	92.7	7.004	6.835	7.084	6.928	6.777	6.896	6.9	7.073	7.06	7.059	7.075	7.094	6.746	6.643	6.789	6.738	6.795	6.794
4-Nitrophenyl 4-Methoxybenzoate	metab_988	Esters	Esters	-	-	-	-	C14 H11 N O5	14.892	-	pos	-	-	-	-	-	-	-	-	2213.74	0	0	0.29126989527924	88.7	6.469	6.526	6.693	6.56	6.432	6.71	6.257	6.677	6.662	6.668	6.681	6.699	6.464	6.327	6.348	6.246	6.275	6.41
1-(2-Furylmethyl)Piperidin-4-One	metab_989	Organoheterocyclic compounds	Piperidines	-	-	-	-	C10 H13 N O2	14.262	-	pos	-	-	-	-	-	-	-	-	2088.64	0	0	0.11515591843422	86.6	5.769	5.567	5.724	5.265	5.371	5.428	5.323	5.714	5.701	5.698	5.715	5.735	5.374	5.446	5.476	5.542	5.543	5.484
N,N'-Diisopropoxyurea	metab_990	Organicnitrogen compounds	Other organic nitrogen compounds	-	-	-	-	C7 H16 N2 O3	11.153	-	pos	-	-	-	-	-	-	-	-	1650.67	0	0	0.20378853625115	93	5.373	5.443	5.793	5.481	5.37	5.57	5.1	5.783	5.77	5.769	5.784	5.803	5.572	5.518	5.499	5.532	5.508	5.529
Carbonic Acid, Propyl 4-Cyanophenyl Ester	metab_991	Esters	Esters	-	-	-	-	C11 H11 N O3	11.581	-	pos	-	-	-	-	-	-	-	-	1691.67	0	0	0.056226266729616	81	7.416	7.403	7.623	7.372	7.35	7.444	7.495	7.613	7.593	7.599	7.614	7.634	7.324	7.298	7.312	7.365	7.322	7.353
3-Methyl-N-Methallyl-Amide But-2-Enoic Acid	metab_992	Acids	Acids	-	-	-	-	C9 H15 N O	12.539	-	pos	-	-	-	-	-	-	-	-	1807.56	0	0	0.14249231787688	88.3	5.626	5.667	5.956	5.625	5.623	5.602	5.548	5.946	5.933	5.924	5.947	5.959	5.657	5.715	5.708	5.739	5.736	5.695
2-Ethyl-2-Methyl-Tridecanol	metab_993	Alcohols	Alcohols	-	-	-	-	C16 H34 O	15.308	-	pos	-	-	-	-	-	-	-	-	2301.75	0	0	0.17571098080258	87.6	6.939	6.876	7.252	6.771	6.882	6.944	6.638	7.241	7.207	7.194	7.243	7.262	7.061	7.151	7.131	7.117	7.154	7.126
Succinic Acid, Phenyl 2-Methoxyethyl Ester	metab_994	Phenol esters	Phenol esters	-	-	-	-	C13 H16 O5	13.438	-	pos	-	-	-	-	-	-	-	-	1943.62	0	0	0.07488109741885	87.2	4.843	4.854	5.12	4.815	4.793	4.868	4.859	5.114	5.103	5.102	5.117	5.137	4.861	4.841	4.876	4.877	4.883	4.884
2,13-Diethyl-2,13-Dibora-1,3,6,9,12,14,17,20-Octaoxacyclodocosane	metab_995	Esters	Esters	-	-	-	-	C16 H34 B2 O8	15.811	-	pos	-	-	-	-	-	-	-	-	2411.09	0	0	0.32933883251079	86.5	5.459	5.492	5.701	5.449	5.512	5.542	5.616	5.69	5.677	5.679	5.696	5.72	5.26	5.287	5.37	5.303	5.317	5.337
L-Proline, N-(2-Fluorobenzoyl)-, Octyl Ester	metab_996	Esters	Esters	-	-	-	-	C20 H28 F N O3	16.802	-	pos	-	-	-	-	-	-	-	-	2591.06	0	0	0.089888537584574	82.6	5.073	5.121	5.317	5.192	5.32	5.161	5.134	5.306	5.293	5.297	5.308	5.327	4.876	4.838	4.954	4.96	4.899	4.939
O-(2-Bromopropionyl)-O'-(3-Methylbenzoyl)-1,3-Benzenediol	metab_997	Alcohols	Alcohols	-	-	-	-	C17 H15 Br O4	16.374	-	pos	-	-	-	-	-	-	-	-	2520.2	0	0	0.25047884272915	87	5.24	6.31	5.495	6.18	6.238	6.467	5.877	5.485	5.472	5.47	5.486	5.505	5.362	5.128	5.174	5.096	5.228	5.173
(1S,2R)-4-[(E)-Prop-1-Enyl]Cyclopentane-1,2-Diol	metab_998	Alcohols	Alcohols	-	-	-	-	C8 H14 O2	17.261	-	pos	-	-	-	-	-	-	-	-	2661.83	0	0	0.38253989740171	80.7	4.498	4.38	4.895	4.41	4.334	4.573	4.14	4.895	4.882	4.881	4.897	4.916	4.839	4.817	4.775	4.745	4.752	4.878
Phthalic Acid, Cyclobutyl Hexyl Ester	metab_999	Esters	Esters	-	-	-	-	C18 H24 O4	9.593	-	pos	-	-	-	-	-	-	-	-	1527.6	0	0	0.045725587911458	92.9	7.131	7.06	6.794	6.893	6.884	6.972	6.788	6.786	6.811	6.748	6.796	6.777	6.866	6.874	6.887	6.93	6.936	6.931
3-(4-Tert-Butylphenyl)-1-Propene	metab_1000	Hydrocarbons	Unknown hydrocarbons	-	-	-	-	C13 H18	15.541	-	pos	-	-	-	-	-	-	-	-	2352.85	0	0	0.34493140718141	87.7	6.267	6.324	6.496	6.131	6.215	6.164	6.089	6.477	6.463	6.459	6.477	6.495	6.225	6.242	6.313	6.191	6.286	6.165
Sulfurous Acid, 2-Ethylhexyl Tridecyl Ester	metab_1001	Esters	Esters	-	-	-	-	C21 H44 O3 S	14.34	-	pos	-	-	-	-	-	-	-	-	2103.18	0	0	0.12363605121281	84.2	7.059	6.961	7.316	6.779	6.909	7.047	6.663	7.305	7.292	7.291	7.307	7.326	7.115	7.216	7.177	7.163	7.188	7.155
Pimelic Acid, Di(4-Chlorobenzyl) Ester	metab_1002	Esters	Esters	-	-	-	-	C21 H22 Cl2 O4	14.486	-	pos	-	-	-	-	-	-	-	-	2132.21	0	0	0.19787479414232	89.2	5.411	5.326	5.856	5.443	5.45	5.505	5.167	5.845	5.828	5.831	5.847	5.862	5.779	5.685	5.626	5.614	5.566	5.691
3-(4-Amino-Phenyl)-2-Tert-Butoxycarbonylamino-Propionic Acid	metab_1003	Acids	Acids	-	-	-	-	C14 H20 N2 O4	15.075	-	pos	-	-	-	-	-	-	-	-	2252.43	0	0	0.2077524645493	94.2	5.925	5.855	6.121	5.498	5.638	5.657	5.739	6.109	6.096	6.094	6.11	6.129	5.839	5.84	5.899	5.926	5.894	5.888
L-Proline, N-Propyl-, Propyl Ester	metab_1004	Esters	Esters	-	-	-	-	C11 H21 N O2	12.513	-	pos	-	-	-	-	-	-	-	-	1803.78	0	0	0.22724925778592	87.3	4.446	4.578	4.953	4.682	4.669	4.631	4.683	4.931	4.926	4.929	4.934	4.964	4.731	4.587	4.655	4.73	4.703	4.64
4-(4-Fluorobenzyloxy)Benzaldehyde	metab_1005	Phenol ethers	Phenol ethers	-	-	-	-	C14 H11 F O2	2.926	-	pos	-	-	-	-	-	-	-	-	1050.9	0	0	0.035250529589648	87.1	4.504	4.653	4.945	4.173	4.506	4.532	4.656	4.934	4.922	4.922	4.936	4.955	4.548	4.532	4.652	4.724	4.698	4.694
Formic Acid, 2,4,4-Trimethylpentyl Ester	metab_1006	Esters	Esters	-	-	-	-	C9 H18 O2	13.633	-	pos	-	-	-	-	-	-	-	-	1975.95	0	0	0.31324073128523	94.1	4.319	4.267	4.563	2.871	3.685	3.961	3.762	4.552	4.539	4.538	4.554	4.573	4.963	4.315	4.657	4.722	4.598	4.606
Chloroethyl 2-Hexyl Ether	metab_1007	Ethers	Ethers	-	-	-	-	C8 H17 Cl O	13.592	-	pos	-	-	-	-	-	-	-	-	1969.15	0	0	0.060108031524375	82.7	5.568	5.485	5.897	5.509	5.38	5.329	5.387	5.904	5.874	5.872	5.888	5.907	5.493	5.597	5.961	5.874	5.92	6.118
Isobutyl Propane-1,3-Diyl Dicarbonate	metab_1008	Esters	Esters	-	-	-	-	C13 H24 O6	13.006	-	pos	-	-	-	-	-	-	-	-	1875.44	0	0	0.096508524644075	93	5.36	5.403	6.021	5.417	5.405	5.511	5.241	6.011	5.998	5.997	6.012	6.032	5.763	5.705	5.729	5.78	5.754	5.747
4-Ethylbenzoic Acid, 2-Methylphenyl Ester	metab_1009	Esters	Esters	-	-	-	-	C16 H16 O2	11.349	-	pos	-	-	-	-	-	-	-	-	1669.44	0	0	0.10743397365278	87.9	7.215	7.375	7.279	7.483	7.548	7.341	7.312	7.279	7.266	7.255	7.28	7.29	6.518	6.465	6.573	6.542	6.525	6.529
N-(2-Phenylethyl)-N-Undecyl-2,3,4-Trifluorobenzamide	metab_1010	Organicnitrogen compounds	Amides	-	-	-	-	C26 H34 F3 N O	14.715	-	pos	-	-	-	-	-	-	-	-	2177.73	0	0	0.06108994444331	88.8	5.184	5.099	5.428	4.947	5.009	5.061	5.107	5.42	5.407	5.406	5.421	5.44	5.112	5.172	5.208	5.225	5.268	5.17
1-(2-Methoxyphenyl)Pentan-1-One	metab_1011	Ketones	Ketones	-	-	-	-	C12 H16 O2	14.327	-	pos	-	-	-	-	-	-	-	-	2100.6	0	0	0.16320704868115	91.8	4.897	5.036	5.145	4.994	5.083	4.983	4.98	5.149	5.136	5.135	5.15	5.169	4.803	4.696	4.856	4.771	4.866	4.851
2-(Diethylamino)-1-(7-Methoxybenzo[D][1,3]Dioxol-5-Yl)Hexan-1-One	metab_1012	Ketones	Ketones	-	-	-	-	C18 H27 N O4	13.175	-	pos	-	-	-	-	-	-	-	-	1900	0	0	0.097638775486265	89	4.822	5.046	5.176	4.939	4.704	4.596	4.839	5.167	5.15	5.166	5.169	5.187	4.93	4.815	4.761	4.984	4.911	4.942
2-[Furan-2-Yl(Pyrimidin-2-Ylamino)Methyl]Phenol	metab_1013	Organoheterocyclic compounds	Diazines	-	-	-	-	C15 H13 N3 O2	11.097	-	pos	-	-	-	-	-	-	-	-	1645.31	0	0	0.19326741311713	85.7	6.888	6.795	7.055	6.725	6.669	6.89	6.784	7.045	7.031	7.031	7.046	7.065	6.988	6.864	6.821	6.764	6.755	6.789
Dicyclobutyl Oxalate	metab_1014	Esters	Esters	-	-	-	-	C10 H14 O4	15.48	-	pos	-	-	-	-	-	-	-	-	2339.47	0	0	0.26109547529527	84.6	5.611	5.527	5.696	5.656	5.578	5.714	5.528	5.685	5.672	5.69	5.687	5.706	5.31	5.396	5.341	5.364	5.31	5.271
3-(4-Amino-Phenyl)-2-(Toluene-4-Sulfonylamino)-Propionic Acid	metab_1015	Acids	Acids	-	-	-	-	C16 H18 N2 O4 S	13.738	-	pos	-	-	-	-	-	-	-	-	1993.37	0	0	0.19543383111117	94	3.874	4.681	4.92	4.659	4.672	4.679	4.544	4.91	4.904	4.897	4.913	4.933	4.671	4.638	4.585	4.545	4.578	4.629
O-(3-Methylbut-2-Enoyl)-O'-(Pivaloyl)-1,2-Benzenediol	metab_1016	Phenol esters	Phenol esters	-	-	-	-	C16 H20 O4	8.056	-	pos	-	-	-	-	-	-	-	-	1425.57	0	0	0.038920102326883	93.5	6.658	6.682	6.905	6.634	6.688	6.585	6.677	6.895	6.881	6.88	6.896	6.914	6.599	6.573	6.637	6.674	6.651	6.552
Pentanedioic Acid, (2,4-Di-T-Butylphenyl) Mono-Ester	metab_1017	Phenol esters	Phenol esters	-	-	-	-	C19 H28 O4	15.665	-	pos	-	-	-	-	-	-	-	-	2380.04	0	0	0.48235540341834	91.5	4.613	4.613	4.71	4.635	4.679	4.584	4.386	4.699	4.716	4.669	4.701	4.75	3.952	3.819	3.496	3.497	3.424	3.24
Carbonic Acid, Phenyl Undec-10-Enyl Ester	metab_1018	Esters	Esters	-	-	-	-	C18 H26 O3	12.071	-	pos	-	-	-	-	-	-	-	-	1749.21	0	0	0.30565855644368	92.5	5.594	5.57	5.86	5.635	5.597	5.658	5.686	5.85	5.837	5.835	5.851	5.87	5.541	5.536	5.572	5.638	5.554	5.556
N-(2-Pyridinyl)-1H-1,2,3,4-Tetrazole-1-Propanamide	metab_1019	Organicnitrogen compounds	Amides	-	-	-	-	C9 H10 N6 O	12.997	-	pos	-	-	-	-	-	-	-	-	1874.13	0	0	0.027625652237934	88.6	6.465	6.444	6.706	6.429	6.444	6.467	6.378	6.694	6.681	6.678	6.693	6.715	6.47	6.39	6.437	6.449	6.426	6.424
Acetic Acid, 3-Acetoxy-1-(2-Acetoxy-1-Methyl-Ethyl)-2-Methyl-Propyl Ester	metab_1020	Esters	Esters	-	-	-	-	C13 H22 O6	17.059	-	pos	-	-	-	-	-	-	-	-	2630.99	0	0	0.10548569656407	92.8	4.833	4.628	5.123	4.735	4.669	4.844	4.472	5.102	5.08	5.079	5.104	5.123	5.166	4.995	5.002	4.92	4.917	5.063
1-(1-Butoxypropan-2-Yloxy)Propan-2-Yl Pentanoate	metab_1021	Esters	Esters	-	-	-	-	C15 H30 O4	14.538	-	pos	-	-	-	-	-	-	-	-	2142.54	0	0	0.21922154823628	92.3	5.231	5.053	5.563	5.235	5.203	5.32	4.952	5.553	5.54	5.539	5.554	5.573	5.849	5.407	5.265	5.292	5.288	5.357
2,2',4,4'-Tetramethyl-1,1'-Biphenyl	metab_1022	Unknown	Unknown	-	-	-	-	C16 H18	15.062	-	pos	-	-	-	-	-	-	-	-	2249.68	0	0	0.15523947101746	89.2	5.747	5.951	6.099	5.552	5.557	5.708	5.585	6.089	6.076	6.08	6.09	6.109	5.751	5.911	5.902	5.812	5.806	6.072
2,6-Difluoro-3-Methylbenzoic Acid, Eicosyl Ester	metab_1023	Esters	Esters	-	-	-	-	C28 H46 F2 O2	15.887	-	pos	-	-	-	-	-	-	-	-	2426.41	0	0	0.043710228818576	86.9	5.276	5.119	5.473	4.97	5.002	5.143	5.213	5.463	5.45	5.44	5.464	5.475	5.198	5.219	5.131	5.257	5.27	5.264
Fumaric Acid, Di(Pent-4-En-2-Yl) Ester	metab_1024	Esters	Esters	-	-	-	-	C14 H20 O4	14.029	-	pos	-	-	-	-	-	-	-	-	2045.97	0	0	0.32021477212252	93.8	5.585	5.666	5.759	5.767	5.73	5.789	5.435	5.748	5.714	5.734	5.75	5.769	5.328	5.277	5.261	5.176	5.176	5.288
Butanoic Acid, 4-[2-(1,1-Dimethylethyl)-5-Oxo-1,3-Dioxolan-4-Yl]-, Methyl Ester	metab_1025	Esters	Esters	-	-	-	-	C12 H20 O5	17.191	-	pos	-	-	-	-	-	-	-	-	2651.15	0	0	0.099940237528097	89.9	5.624	5.622	5.785	5.746	5.806	5.671	5.704	5.774	5.761	5.759	5.776	5.794	5.398	5.357	5.44	5.454	5.455	5.359
Diglycolic Acid, 2-Methylphenyl Pentyl Ester	metab_1026	Phenol esters	Phenol esters	-	-	-	-	C16 H22 O5	13.435	-	pos	-	-	-	-	-	-	-	-	1943.12	0	0	0.28255959790816	90.5	5.371	5.319	5.619	5.372	5.265	5.517	5.116	5.608	5.592	5.595	5.609	5.628	5.48	5.442	5.324	5.316	5.296	5.403
1-Phenyl-2-(4-Methylphenyl)-Diazene 1-Oxide	metab_1027	Unknown	Unknown	-	-	-	-	C13 H12 N2 O	4.888	-	pos	-	-	-	-	-	-	-	-	1215.83	0	0	0.035371070261895	88.2	6.514	6.56	6.755	6.523	6.512	6.541	6.455	6.744	6.731	6.732	6.746	6.765	6.456	6.388	6.324	6.392	6.348	6.246
Benzoic Acid, 4-Amino-, 4-Acetoxy-2,2,6,6-Tetramethyl-1-Piperidinyl Ester	metab_1028	Esters	Esters	-	-	-	-	C18 H26 N2 O4	12.849	-	pos	-	-	-	-	-	-	-	-	1852.62	0	0	0.054925319905149	93.8	5.551	5.458	5.807	5.781	5.216	5.515	5.709	5.795	5.785	5.775	5.791	5.811	5.481	5.584	5.636	5.6	5.581	5.682
3,4-Dimethoxy-N-(2-Phenylethyl)-N-Undecyl-Benzamide	metab_1029	Organicnitrogen compounds	Amides	-	-	-	-	C28 H41 N O3	13.315	-	pos	-	-	-	-	-	-	-	-	1923.22	0	0	0.31111546336228	87.8	5.038	4.967	5.081	4.945	4.897	5.158	4.748	5.071	5.058	5.056	5.072	5.091	4.774	4.624	4.787	4.744	4.714	4.688
Succinic Acid, 2-(2-Chlorophenoxy)Ethyl Decyl Ester	metab_1030	Phenol ethers	Phenol ethers	-	-	-	-	C22 H33 Cl O5	9.696	-	pos	-	-	-	-	-	-	-	-	1534.83	0	0	0.064373642848692	88.3	5.793	6.427	6.088	6.509	6.581	5.552	5.72	6.076	6.058	6.06	6.075	6.093	5.754	5.779	5.858	5.998	5.893	5.951
2,2,3,3-Tetramethylcyclopropanecarboxylic Acid, Phenyl Ester	metab_1031	Phenol esters	Phenol esters	-	-	-	-	C14 H18 O2	13.042	-	pos	-	-	-	-	-	-	-	-	1880.67	0	0	0.09467039572836	87.9	4.982	4.97	5.307	4.656	4.594	4.911	4.534	5.297	5.284	5.28	5.298	5.315	5.099	5.265	5.25	5.258	5.282	5.263
L-Alanine, N-(P-Toluoyl)-, Decyl Ester	metab_1032	Esters	Esters	-	-	-	-	C21 H33 N O3	15.995	-	pos	-	-	-	-	-	-	-	-	2448.19	0	0	0.11745670195559	88.7	6.528	6.623	6.966	6.574	6.542	6.536	6.438	6.955	6.942	6.941	6.957	6.976	6.774	6.834	6.794	6.79	6.798	6.817
Butanoic Acid, 2-(2-Cyanoethyl)-2-(2-Ethyl-1-Oxobutoxy)-3-Oxo-, Ethyl Ester	metab_1033	Esters	Esters	-	-	-	-	C15 H23 N O5	11.771	-	pos	-	-	-	-	-	-	-	-	1712.58	0	0	0.1211660909026	88.7	6.189	6.14	6.549	6.138	6.013	6.196	5.952	6.538	6.525	6.524	6.54	6.559	6.359	6.344	6.349	6.293	6.322	6.366
2-Thiopheneacetic Acid, Oct-3-En-2-Yl Ester	metab_1034	Organoheterocyclic compounds	Heteroaromatic compounds	-	-	-	-	C14 H20 O2 S	13.014	-	pos	-	-	-	-	-	-	-	-	1876.6	0	0	0.28520562789218	81.8	4.886	4.941	5.145	4.963	4.837	5.076	4.667	5.134	5.122	5.12	5.136	5.155	4.91	4.821	4.851	4.744	4.749	4.924
Formic Acid, 4,4-Dimethylpent-2-Yl Ester	metab_1035	Esters	Esters	-	-	-	-	C8 H16 O2	13.025	-	pos	-	-	-	-	-	-	-	-	1878.2	0	0	0.048141801735693	93.7	4.469	4.537	4.906	4.427	4.471	4.478	4.3	4.896	4.883	4.882	4.897	4.917	4.73	4.67	4.703	4.747	4.657	4.811
Succinic Acid, 2-Chloro-6-Fluorophenyl 3-Phenoxybenzyl Ester	metab_1036	Esters	Esters	-	-	-	-	C23 H18 Cl F O5	14.526	-	pos	-	-	-	-	-	-	-	-	2140.16	0	0	0.25702432236731	82.4	5.203	5.038	5.385	5.115	4.938	5.119	5.086	5.374	5.363	5.361	5.381	5.4	5.121	5.137	5.093	5.104	5.12	5.176
Terephthalic Acid, Propyl Tridec-2-Yn-1-Yl Ester	metab_1037	Esters	Esters	-	-	-	-	C24 H34 O4	14.538	-	pos	-	-	-	-	-	-	-	-	2142.54	0	0	0.17110290863397	93.7	4.622	4.537	5.088	4.607	4.634	4.645	4.355	5.064	5.049	5.06	5.07	5.092	5.179	4.819	4.756	4.787	4.753	5.065
N2-(3-Phenylprop-2-Enylideno)-Cyclopropane-1-Carbohydrazide	metab_1038	Unknown	Unknown	-	-	-	-	C13 H14 N2 O	10.881	-	pos	-	-	-	-	-	-	-	-	1624.62	0	0	0.080021114987285	87	5.214	5.064	5.769	4.791	5.192	5.106	4.699	5.758	5.745	5.744	5.76	5.779	5.694	5.814	5.705	5.673	5.676	5.739
4-Methylene-Cyclopentane-1,2-Dicarboxylic Anhydride	metab_1039	Unknown	Unknown	-	-	-	-	C8 H8 O3	9.424	-	pos	-	-	-	-	-	-	-	-	1515.73	0	0	0.23408897528706	80.3	5.986	6.426	5.885	6.358	6.18	6.077	5.777	5.834	5.861	5.859	5.842	6.032	4.494	4.58	4.559	4.892	4.907	4.892
3,7-Dimethyl-2,3,3A,4,5,6-Hexahydro-1-Benzofuran	metab_1040	Organoheterocyclic compounds	Furans	-	-	-	-	C10 H16 O	8.779	-	pos	-	-	-	-	-	-	-	-	1472.61	0	0	0.35851827084865	91	4.627	5.089	7.017	5.201	5.133	5.141	6.894	6.467	7.002	7.037	7.024	7.055	5.363	5.256	5.274	5.118	5.07	5.285
1-Cyclopropylmethyl-4-(1-Methylethyl)-Benzene	metab_1041	Terpenoids	Monoterpenoids	-	-	-	-	C13 H18	8.859	-	pos	-	-	-	-	-	-	-	-	1477.81	0	0	0.18474990619356	93.1	6.578	6.611	6.26	6.613	6.639	6.588	6.702	6.092	6.237	6.078	6.094	6.113	5.794	5.745	5.809	5.797	5.816	5.773
(Phenylthio)Acetic Acid, (4-Methoxyphenyl)Methyl Ester	metab_1042	Esters	Esters	-	-	-	-	C16 H16 O3 S	13.745	-	pos	-	-	-	-	-	-	-	-	1994.53	0	0	0.47495630264863	88.6	4.741	4.714	5.254	4.884	5.084	4.774	4.93	5.243	5.23	5.229	5.245	5.245	6.054	6.065	6.094	6.089	6.07	6.05
2-Hydroxy-5-Methoxybenzaldehyde, 2-Methylpropyl Ether	metab_1043	Ethers	Ethers	-	-	-	-	C12 H16 O3	13.684	-	pos	-	-	-	-	-	-	-	-	1984.41	0	0	0.10753502573368	93.3	7.25	7.177	7.395	7.088	7.058	7.159	7.342	7.384	7.371	7.37	7.386	7.403	7.115	7.04	7.083	7.116	7.094	7.118
N-(2-Phenylethyl)-N-Tetradecyl-P-Toluylamide	metab_1044	Organicnitrogen compounds	Amides	-	-	-	-	C30 H45 N O	12.337	-	pos	-	-	-	-	-	-	-	-	1781.68	0	0	0.14494266818714	86.2	5.984	5.91	6.48	5.873	5.741	6.099	5.64	6.469	6.456	6.528	6.471	6.466	6.645	6.519	6.581	6.405	6.447	6.656
N-(1-Phenylpropyl)Propanamide	metab_1045	Organicnitrogen compounds	Amides	-	-	-	-	C12 H17 N O	12.153	-	pos	-	-	-	-	-	-	-	-	1759.22	0	0	0.051232992203755	82.1	7.12	7.338	7.187	7.482	7.562	7.314	7.293	7.176	7.163	7.162	7.178	7.197	6.225	6.119	6.261	6.275	6.26	6.274
1-{4-[(4-Fluorobenzyl)Oxy]-3-Methoxyphenyl}Ethanone	metab_1046	Ketones	Ketones	-	-	-	-	C16 H15 F O3	8.316	-	pos	-	-	-	-	-	-	-	-	1442.49	0	0	0.2128873933647	87.5	4.48	4.777	5.321	4.957	4.978	4.933	4.701	5.31	5.297	5.295	5.313	5.33	5.313	5.009	5.096	5.152	5.092	5.162
8-Methoxy-5,5,8-Trimethyl-3-Nonen-2-One	metab_1047	Ketones	Ketones	-	-	-	-	C13 H24 O2	14.625	-	pos	-	-	-	-	-	-	-	-	2159.84	0	0	0.62001686221067	93	5.436	5.749	5.898	5.563	5.522	5.832	5.422	5.888	5.875	5.874	5.889	5.908	5.87	5.881	5.653	5.522	5.605	5.735
N-Hydroxy-N-Cyclohexylcarbamic Acid,2-(Methoxycarbonylamino)Ethyl Ester	metab_1048	Esters	Esters	-	-	-	-	C11 H20 N2 O5	14.98	-	pos	-	-	-	-	-	-	-	-	2232.35	0	0	0.18065228547647	83.7	4.803	4.85	5.199	4.777	4.796	4.873	4.846	5.188	5.175	5.171	5.186	5.209	4.998	4.961	5.051	4.963	4.974	5.012
4-(1-Methylethenyl)-2-Phenyl-1,3-Dioxolane	metab_1049	Unknown	Unknown	-	-	-	-	C12 H14 O2	8.847	-	pos	-	-	-	-	-	-	-	-	1477.03	0	0	0.35151827953042	81.4	5.358	5.132	5.664	5.184	5.199	5.404	8.42	5.649	5.635	5.628	5.648	5.666	5.304	5.531	5.505	5.418	5.428	5.441
Cyclopropanecarboxylic Acid, 2-Methylpentyl Ester	metab_1050	Esters	Esters	-	-	-	-	C10 H18 O2	11.948	-	pos	-	-	-	-	-	-	-	-	1734.19	0	0	0.024860321438718	90.6	5.77	5.859	6.289	5.881	5.954	5.837	5.709	6.278	6.265	6.283	6.28	6.299	6.126	6.193	6.118	6.094	6.098	6.17
1,3-Diphenyl-2-(Methylamino)Propanol	metab_1051	Alcohols	Alcohols	-	-	-	-	C16 H19 N O	11.416	-	pos	-	-	-	-	-	-	-	-	1675.86	0	0	0.15187536358647	85.4	4.16	4.429	4.822	4.119	4.159	4.36	4.192	4.812	4.799	4.804	4.815	4.833	5.269	5.201	4.651	4.474	4.722	5.009
Succinic Acid, 3-Chlorophenyl 3-Phenylprop-2-En-1-Yl Ester	metab_1052	Phenol esters	Phenol esters	-	-	-	-	C19 H17 Cl O4	11.168	-	pos	-	-	-	-	-	-	-	-	1652.11	0	0	0.275529	82.6	5.089	5.258	5.344	5.339	5.357	5.311	5.141	5.333	5.314	5.339	5.322	5.368	4.896	4.899	4.919	4.941	4.863	4.915
Adipic Acid, Monochloride 2-Methylpent-3-Yl Ester	metab_1053	Esters	Esters	-	-	-	-	C12 H21 Cl O3	13.802	-	pos	-	-	-	-	-	-	-	-	2004.4	0	0	0.05741405089204	83.3	5.15	5.126	5.391	4.915	4.91	5.002	5.152	5.379	5.367	5.366	5.382	5.401	5.068	5.118	5.227	5.219	5.213	5.154
4-Piperidyl Cyclohexylphenylglycolate	metab_1054	Organoheterocyclic compounds	Piperidines	-	-	-	-	C19 H27 N O3	12.227	-	pos	-	-	-	-	-	-	-	-	1768.25	0	0	0.1343674377258	82.5	6.911	6.907	7.035	6.879	6.96	6.907	6.901	7.024	7.012	7.01	7.026	7.045	6.708	6.671	6.715	6.743	6.701	6.743
Carbonic Acid, Eicosyl Prop-1-En-2-Yl Ester	metab_1055	Esters	Esters	-	-	-	-	C24 H46 O3	14.448	-	pos	-	-	-	-	-	-	-	-	2124.65	0	0	0.21467778493179	93.1	6.371	6.412	7.042	6.441	6.611	6.499	6.196	7.006	7.021	7.021	7.038	7.09	6.65	6.917	6.788	6.854	6.758	6.872
3-Methyl-6-Phenyl-4-(1-Phenylethoxy)-1-Hexene	metab_1056	Ethers	Ethers	-	-	-	-	C21 H26 O	12.335	-	pos	-	-	-	-	-	-	-	-	1781.44	0	0	0.034980932630226	92.8	6.864	7.294	7.093	7.404	7.484	7.305	7.182	7.098	7.084	7.153	7.099	7.118	6.809	6.721	6.821	6.769	6.771	6.831
Furfural Dibutyl-Acetal	metab_1057	Organoheterocyclic compounds	Heteroaromatic compounds	-	-	-	-	C13 H22 O3	7.214	-	pos	-	-	-	-	-	-	-	-	1370.86	0	0	0.099579252577636	93.4	5.003	5.038	5.494	5.078	5.093	5.121	4.993	5.858	5.806	5.844	5.833	5.833	4.986	4.957	4.962	5.022	5.009	4.937
4-Methylbenzoic Acid, 3-Pentyl Ester	metab_1058	Esters	Esters	-	-	-	-	C13 H18 O2	14.453	-	pos	-	-	-	-	-	-	-	-	2125.65	0	0	0.21361397600844	91.5	5.682	5.871	6.719	5.941	6.017	5.966	5.647	6.708	6.658	6.694	6.71	6.729	6.428	6.54	6.485	6.52	6.425	6.499
2-P-Nitrobenzoyl-1,3,5-Tribenzyl-Alpha-D-Ribose	metab_1059	Unknown	Unknown	-	-	-	-	C33 H31 N O8	8.368	-	pos	-	-	-	-	-	-	-	-	1445.87	0	0	0.072814422243184	86	7.05	6.967	7.323	6.957	6.912	7.024	6.893	7.313	7.3	7.299	7.314	7.334	7.149	7.12	7.144	7.147	7.121	7.132
O-(4-Ethylbenzoyl)-O'-(3-Methylbenzoyl)-1,3-Benzenediol	metab_1060	Alcohols	Alcohols	-	-	-	-	C23 H20 O4	11.695	-	pos	-	-	-	-	-	-	-	-	1703.3	0	0	0.077812000129944	87.7	5.61	5.652	5.882	5.596	5.57	5.599	5.51	5.872	5.859	5.858	5.874	5.893	5.544	5.583	5.657	5.628	5.593	5.617
N-(3-Methylphenyl)Butanamide	metab_1061	Organicnitrogen compounds	Amides	-	-	-	-	C11 H15 N O	15.928	-	pos	-	-	-	-	-	-	-	-	2434.68	0	0	0.27781141921347	85.4	4.966	5.013	5.154	5.489	5.577	4.865	4.926	5.143	5.272	5.129	5.145	5.171	4.792	3.537	4.578	4.895	4.724	4.787
N-(2-Phenylethyl)-N-(3-Methylbutyl)-2,3,4-Trifluorobenzamide	metab_1062	Organicnitrogen compounds	Amides	-	-	-	-	C20 H22 F3 N O	15.647	-	pos	-	-	-	-	-	-	-	-	2376.1	0	0	0.17258595301388	78.8	4.774	6.272	5.023	6.2	5.127	4.958	4.903	5.016	5.005	4.987	5.018	5.09	4.475	4.548	4.846	4.783	4.659	4.713
3-[1-(4-Methylphenyl)Ethoxy]Butan-2-Ol	metab_1063	Alcohols	Alcohols	-	-	-	-	C13 H20 O2	11.047	-	pos	-	-	-	-	-	-	-	-	1640.52	0	0	0.095775886042148	90.5	5.765	5.746	6.07	5.663	5.35	5.93	5.578	6.059	6.046	6.103	6.061	6.08	6.339	6.304	6.01	5.833	6.051	6.179
4'-(4-Fluorobenzyloxy)Acetophenone	metab_1064	Ketones	Ketones	-	-	-	-	C15 H13 F O2	15.66	-	pos	-	-	-	-	-	-	-	-	2378.95	0	0	0.040362877984835	87	5.532	5.733	5.653	5.883	5.951	5.709	5.654	5.642	5.607	5.628	5.644	5.663	5.077	4.992	5.07	5.061	5.022	5.073
1-(2-Nitrophenyl)Propan-2-One	metab_1065	Ketones	Ketones	-	-	-	-	C9 H9 N O3	15.461	-	pos	-	-	-	-	-	-	-	-	2335.31	0	0	0.28480407774634	93.3	4.275	4.158	4.408	4.193	4.448	4.284	4.096	4.398	4.385	4.384	4.399	4.418	3.396	3.272	3.703	3.635	3.198	3.415
Sulfurous Acid, Butyl Cyclohexylmethyl Ester	metab_1066	Esters	Esters	-	-	-	-	C11 H22 O3 S	15.525	-	pos	-	-	-	-	-	-	-	-	2349.34	0	0	0.31714165562055	87.7	5.808	5.844	5.931	5.912	5.821	5.924	5.856	5.92	5.902	5.906	5.916	5.941	5.407	5.529	5.26	5.601	5.685	5.597
Succinic Acid, 2-Methylpent-3-Yl 2-Methylphenyl Ester	metab_1067	Phenol esters	Phenol esters	-	-	-	-	C17 H24 O4	14.233	-	pos	-	-	-	-	-	-	-	-	2083.33	0	0	0.14254416389008	93.1	6.544	6.391	4.674	6.344	6.304	6.396	6.467	4.871	4.682	4.535	4.792	4.666	6.699	6.609	6.681	6.642	6.67	6.693
N-[2,2,2-Trichloro-1-[(5-Oxo-4-Phenyl-1,3,4-Thiadiazin-2-Yl)Amino]Ethyl]Acetamide	metab_1068	Organicnitrogen compounds	Amides	-	-	-	-	C13 H13 Cl3 N4 O2 S	1.658	-	pos	-	-	-	-	-	-	-	-	917.001	0	0	0.23637873303135	86.2	5.143	5.287	5.801	5.467	5.67	5.575	5.626	5.789	5.778	5.777	5.794	5.815	5.732	5.483	5.433	5.452	5.682	5.52
1-[2-(3,4-Dimethoxyphenyl)Ethyl]-Octahydro-Quinolin-4-One	metab_1069	Ketones	Ketones	-	-	-	-	C19 H27 N O3	15.756	-	pos	-	-	-	-	-	-	-	-	2400	0	0	0.38944915007249	85.1	5.245	5.111	5.686	5.107	5.333	5.334	5.002	5.675	5.662	5.661	5.677	5.696	5.65	5.734	5.683	5.714	5.683	5.717
Methyl 2-Aminobutanoate	metab_1070	Esters	Esters	-	-	-	-	C5 H11 N O2	14.058	-	pos	-	-	-	-	-	-	-	-	2051.28	0	0	0.19565799640838	81.3	4.754	4.719	4.966	4.737	4.755	4.702	4.693	4.955	4.943	4.942	4.957	4.976	4.547	4.506	4.669	4.676	4.689	4.641
2-(3-Methyl-2-Cyclopenten-1-Yl)-2-Methylpropionaldehyde	metab_1071	Aldehydes	Aldehydes	-	-	-	-	C10 H16 O	14.292	-	pos	-	-	-	-	-	-	-	-	2094.14	1442	73.09	0.29522385790984	90.6	4.786	4.751	5.171	4.791	4.802	4.877	4.564	5.158	5.145	5.122	5.159	5.178	5.019	4.979	4.895	4.93	4.875	4.998
Trichloroacetic Acid, 1-Adamantylmethyl Ester	metab_1072	Esters	Esters	-	-	-	-	C13 H17 Cl3 O2	11.175	-	pos	-	-	-	-	-	-	-	-	1652.78	0	0	0.31728503847238	86.1	5.41	5.556	5.665	5.648	5.66	5.624	5.453	5.654	5.641	5.64	5.656	5.675	5.095	5.035	5.079	5.11	5.053	5.084
N-(3-Methylphenyl)Pentanamide	metab_1073	Organicnitrogen compounds	Amides	-	-	-	-	C12 H17 N O	15.512	-	pos	-	-	-	-	-	-	-	-	2346.49	0	0	0.35238788935039	83.7	5.209	4.863	5.438	5.093	4.773	5.129	4.798	5.447	5.436	5.436	5.456	5.481	5.335	5.268	5.287	5.154	5.147	5.245
Exo-4-(Phenylsulfonyl)-Bicyclo[3.2.1]Oct-2-Ene	metab_1074	Unknown	Unknown	-	-	-	-	C14 H16 O2 S	2.928	-	pos	-	-	-	-	-	-	-	-	1051.11	0	0	0.27980265624287	83.2	7.22	7.186	7.386	7.171	7.134	7.063	5.736	7.375	7.363	7.362	7.377	7.384	6.903	7.027	7.089	7.13	7.128	7.032
Ethylisopropylmethyl-Borane	metab_1075	Unknown	Unknown	-	-	-	-	C6 H15 B	15.926	-	pos	-	-	-	-	-	-	-	-	2434.27	0	0	0.3093333470552	80.9	5.414	5.663	5.759	5.717	5.734	5.719	5.566	5.749	5.736	5.735	5.75	5.769	5.333	5.281	5.184	5.363	5.263	5.287
2-T-Butyl-5-(Dimethoxy-Phosphoryl)-3-Methyl-4-Oxoimidazolidine-1-Carboxylic Acid, T-Butyl Ester	metab_1076	Esters	Esters	-	-	-	-	C15 H29 N2 O6 P	1.682	-	pos	-	-	-	-	-	-	-	-	919.535	0	0	0.13508540289146	85.6	6.239	6.404	6.436	6.136	6.141	6.273	6.281	6.426	6.413	6.412	6.428	6.447	6.327	6.078	6.079	6.132	6.299	6.157
N-Methyl-N-Phenylcyclobutanecarboxamide	metab_1077	Organicnitrogen compounds	Amides	-	-	-	-	C12 H15 N O	14.89	-	pos	-	-	-	-	-	-	-	-	2213.32	0	0	0.13588042145815	81.8	5.092	4.959	5.234	4.955	5.019	5.025	5.058	5.224	5.211	5.21	5.225	5.244	4.909	4.867	4.924	4.943	4.914	4.932
D-Alanine, N-(2,6-Difluoro-3-Methylbenzoyl)-, Isobutyl Ester	metab_1078	Esters	Esters	-	-	-	-	C15 H19 F2 N O3	13.907	-	pos	-	-	-	-	-	-	-	-	2023.63	0	0	0.19411112694497	80.8	4.827	4.873	5.1	4.974	4.873	4.978	4.941	5.09	5.077	5.079	5.092	5.114	4.876	4.733	4.669	4.687	4.748	4.773
3-Methyl-N-(2-Phenylethyl)-N-Butyl-Benzamide	metab_1079	Organicnitrogen compounds	Amides	-	-	-	-	C20 H25 N O	11.757	-	pos	-	-	-	-	-	-	-	-	1710.87	0	0	0.10034598664308	78.6	6.988	8.033	7.022	7.952	7.781	7.14	7.108	7.026	7.009	7.027	7.044	7.067	6.28	6.226	6.346	6.342	6.32	6.339
2-(Hexyn-1-Yl)-3-Methoxymethylene-Oxirane	metab_1080	Organoheterocyclic compounds	Other organoheterocyclic compounds	-	-	-	-	C10 H14 O2	6.382	-	pos	-	-	-	-	-	-	-	-	1316.87	0	0	0.19938839809716	92.8	7.325	7.362	7.286	7.454	7.433	7.423	7.333	7.265	7.274	7.314	7.325	7.374	7.186	7.18	7.195	7.23	7.201	7.211
Phthalic Acid, 2,4-Dimethylpent-3-Yl Ethyl Ester	metab_1081	Esters	Esters	-	-	-	-	C17 H24 O4	15.461	-	pos	-	-	-	-	-	-	-	-	2335.31	0	0	0.13263506681035	91.7	5.773	5.802	5.961	5.853	5.998	5.83	5.851	5.958	5.945	5.944	5.96	5.979	5.502	5.453	5.588	5.588	5.543	5.535
2-Methyl-3,5-Dinitrophenyl Beta-Phenylpropionate	metab_1082	Esters	Esters	-	-	-	-	C16 H14 N2 O6	9.076	-	pos	-	-	-	-	-	-	-	-	1491.93	0	0	0.13464806859363	90.6	6.348	7.06	6.602	7.176	7.254	7.003	6.419	6.717	6.578	6.577	6.719	6.612	6.302	6.19	6.228	6.239	6.215	6.445
3-Benzyl-4-Hydroxy-4,5-Dimethyl-5-(2-Phenylethyl)-1,3-Oxazolidin-2-One	metab_1083	Organoheterocyclic compounds	Other organoheterocyclic compounds	-	-	-	-	C20 H23 N O3	17.643	-	pos	-	-	-	-	-	-	-	-	2715.62	0	0	0.10782528704957	88.1	4.147	4.201	5.085	4.695	4.707	4.734	4.985	5.076	5.063	5.061	5.077	5.098	4.732	4.784	4.208	4.929	4.893	4.887
Sarcosine, N-Benzyloxycarbonyl-, Isobutyl Ester	metab_1084	Esters	Esters	-	-	-	-	C15 H21 N O4	12.316	-	pos	-	-	-	-	-	-	-	-	1779.12	0	0	0.233157	81.8	6.443	6.433	6.567	6.524	6.594	6.547	6.358	6.556	6.543	6.555	6.57	6.589	6.249	6.138	6.219	6.224	6.201	6.303
1-Phenyl-2-Methyl-Oct-1-Ene	metab_1085	Hydrocarbons	Unknown hydrocarbons	-	-	-	-	C15 H22	13.803	-	pos	-	-	-	-	-	-	-	-	2004.58	0	0	0.040424673296775	93.1	5.932	5.851	6.071	5.649	4.895	5.797	5.844	6.06	6.041	6.046	6.061	6.079	4.814	4.833	5.953	4.973	5.984	4.946
2-Allyl-4-Methoxyphenol	metab_1086	Phenols	Phenols	-	-	-	-	C10 H12 O2	18.235	-	pos	-	-	-	-	-	-	-	-	2785.68	0	0	0.64569408131271	90	4.835	4.853	5.089	4.955	4.909	3.405	4.79	5.079	5.066	5.065	5.097	5.116	4.474	2.743	2.805	4.369	3.924	4.285
1,2:3,4-Di-O-Ethylboranediyl-Cyclobutane	metab_1087	Esters	Esters	-	-	-	-	C8 H14 B2 O4	12.576	-	pos	-	-	-	-	-	-	-	-	1812.94	0	0	0.010909107507608	88.1	5.497	5.47	5.81	5.468	5.521	5.389	5.487	5.8	5.787	5.786	5.801	5.809	5.505	5.51	5.703	5.753	5.771	5.693
Methyl 2,5,8,11-Tetraoxatridecan-13-Oate	metab_1088	Esters	Esters	-	-	-	-	C10 H20 O6	12.668	-	pos	-	-	-	-	-	-	-	-	1826.31	0	0	0.22115281657567	91	6.557	6.547	6.618	6.497	6.539	6.451	6.822	6.601	6.594	6.587	6.609	6.649	6.13	6.1	6.129	6.178	6.148	6.154
2-(2,3-Dihydrobenzo[B][1,4]Dioxin-6-Yl)-N-((1R,2R)-2-(Dimethylamino)Cyclohexyl)-N-Methylacetamide	metab_1089	Organoheterocyclic compounds	Other organoheterocyclic compounds	-	-	-	-	C19 H28 N2 O3	16.19	-	pos	-	-	-	-	-	-	-	-	2487.5	0	0	0.24858898099613	84.1	4.986	4.808	5.161	4.916	4.82	4.946	4.785	5.15	5.137	5.136	5.152	5.171	4.927	4.8	4.885	4.828	4.828	4.884
3,5,5-Triethyl-1-Heptanal	metab_1090	Aldehydes	Aldehydes	-	-	-	-	C13 H26 O	15.426	-	pos	-	-	-	-	-	-	-	-	2327.63	0	0	0.055701024459927	89.4	4.859	4.716	5.189	4.731	4.538	4.689	4.503	5.178	5.165	5.144	5.18	5.199	4.915	5.032	5.091	5.107	5.05	5.065
4-(4-Methylphenoxy)-Octane	metab_1091	Phenol ethers	Phenol ethers	-	-	-	-	C15 H24 O	11.089	-	pos	-	-	-	-	-	-	-	-	1644.54	0	0	0.071187562913216	88.3	4.812	4.63	5.024	4.675	4.494	4.956	4.373	5.013	5.001	4.999	5.099	5.022	5.219	4.988	4.916	4.705	4.862	5.01
N-Methoxy-N-Methyl-2,3-Dihydro-1H-Indene-4-Carboxamide	metab_1092	Organicnitrogen compounds	Amides	-	-	-	-	C12 H15 N O2	15.923	-	pos	-	-	-	-	-	-	-	-	2433.67	0	0	0.34335780958105	87	5.421	5.54	5.671	5.556	5.504	5.57	5.233	5.661	5.648	5.647	5.662	5.682	5.372	5.333	5.226	5.25	5.17	5.345
3-Pentylpiperidin-2-One	metab_1093	Organoheterocyclic compounds	Piperidines	-	-	-	-	C10 H19 N O	11.682	-	pos	-	-	-	-	-	-	-	-	1701.71	0	0	0.39545964664117	78.6	5.977	5.957	6.013	6.02	6.183	6.008	5.689	6.002	5.989	5.988	6.004	6.023	5.398	5.381	5.424	5.43	5.416	5.371
[S-(E,E)]-1-Methyl-5-Methylene-8-(1-Methylethyl)-1,6-Cyclodecadiene	metab_1094	Terpenoids	Sesquiterpenoids	-	-	-	-	C15 H24	11.47	-	pos	-	-	-	-	-	-	23986-74-5	-	1682.81	1705	99.1	0.19174187835086	99.2	6.831	6.838	6.208	6.188	6.642	6.135	6.526	6.244	6.276	6.202	6.23	6.23	5.951	5.955	5.961	6.505	6.112	6.216
Beta-Vatirenene	metab_1095	Terpenoids	Sesquiterpenoids	-	-	-	HMDB0059676	C15 H22	12.716	-	pos	-	-	-	-	Lipids and lipid-like molecules	Prenol lipids	27840-40-0	Sesquiterpenoids	1835.47	1868	98.8	0.087888373464016	98.6	6.162	6.164	6.412	6.143	6.155	6.176	6.104	6.396	6.403	6.363	6.416	6.365	6.123	6.113	6.119	6.122	6.121	6.138
1-Methoxy-2-Propanol	metab_1096	Alcohols	Alcohols	ammoniacal	-	-	HMDB0243915	C4 H10 O2	3.694	-	pos	-	-	-	-	Not Available	Not Available	107-98-2	Not Available	1122.12	1133	99.34	0.40708405191337	97.9	6.339	6.333	6.847	6.316	6.329	6.362	6.288	6.61	6.548	6.231	6.383	6.325	6.264	6.26	6.275	6.273	6.271	6.283
Carvacrol	metab_1097	Terpenoids	Monoterpenoids	thymol;spice;camphor;woody	-	-	HMDB0035770;HMDB0038707;HMDB0035770;LMPR0102090017	C10 H14 O	14.908	C09840	pos	-	-	-	-	Lipids and lipid-like molecules	Prenol lipids	499-75-2	Monoterpenoids	2220.59	2236	99.52	0.21458833668205	97.7	7.086	7.111	7.3	7.048	7.094	7.092	7.064	7.268	7.27	7.302	7.307	7.316	7.053	7.022	7.03	7.032	7.031	7.054
1,3-Dimethylnaphthalene	metab_1098	Hydrocarbons	Unknown hydrocarbons	-	-	-	-	C12 H12	13.797	-	pos	-	-	-	-	-	-	575-41-7	-	2006.23	2045	98.69	0.17772740645971	97.6	6.315	6.319	6.572	6.304	6.299	6.337	6.266	6.544	6.521	6.538	6.506	6.494	6.263	6.263	6.268	6.271	6.269	6.286
Alpha,3-Dimethylstyrene	metab_1099	Hydrocarbons	Unknown hydrocarbons	-	-	-	-	C10 H12	8.187	-	pos	-	-	-	-	-	-	1124-20-5	-	1435.4	1440	99.78	0.30013134221199	97.4	8.819	8.823	9.073	8.794	8.81	8.834	8.75	9.048	9.058	9.107	9.1	9.131	8.774	8.774	8.779	8.781	8.78	8.797
1-Penten-3-Ol	metab_1100	Alcohols	Alcohols	buttery;pungent;tropical;horseradish;green;vegetable;bitter;fruity	-	-	HMDB0031605	C5 H10 O	4.09	-	pos	-	-	-	-	Organic oxygen compounds	Organooxygen compounds	616-25-1	Alcohols and polyols	1153.98	1157	99.82	0.19659813974968	97.1	5.052	5.052	5.354	5.018	5.037	5.061	4.984	5.326	5.31	5.298	5.32	5.302	5.016	5.018	5.023	5.025	5.024	5.041
Ethyl 2-Hydroxyisobutyrate	metab_1101	Esters	Esters	-	-	-	-	C6 H12 O3	11.856	-	pos	-	-	-	-	-	-	80-55-7	-	1725.06	1705	99.19	0.14478829432176	96.6	6.891	6.895	7.17	6.86	6.882	6.889	6.822	7.138	7.116	7.169	7.136	7.184	6.846	6.846	6.851	6.853	6.852	6.869
3,7-Dimethylnonane	metab_1102	Hydrocarbons	Alkanes	-	-	-	LMFA11000616	C11 H24	3.332	-	pos	-	-	-	-	-	-	17302-32-8	-	1090.51	1060	98.02	0.21875694093232	96.5	6.815	6.817	7.129	6.791	6.803	6.839	6.753	7.125	7.128	7	7.01	6.917	6.77	6.769	6.775	6.777	6.761	6.779
Tetradecane	metab_1103	Hydrocarbons	Alkanes	waxy;mild;alkane	-	-	HMDB0059907;LMFA11000586	C14 H30	8.305	-	pos	-	-	-	-	Hydrocarbons	Saturated hydrocarbons	629-59-4	Alkanes	1443.09	1400	97.89	0.48702569959029	96.4	6.724	6.71	6.836	6.692	6.695	6.739	6.638	6.953	6.971	7.105	7.003	7.094	6.706	6.693	6.686	6.686	6.696	6.705
2-Ethylfuran	metab_1104	Organoheterocyclic compounds	Heteroaromatic compounds	sweet;earthy;burnt;malty	-	-	HMDB0040587	C6 H8 O	2.157	-	pos	-	-	-	-	Organoheterocyclic compounds	Heteroaromatic compounds	3208-16-0	Not Available	962.377	951	99.17	0.38323145231968	96	5.48	5.499	5.562	5.521	5.478	5.594	5.378	5.525	5.549	5.531	5.393	5.492	5.343	5.327	5.383	5.431	5.477	5.303
3-Methylnonane	metab_1105	Hydrocarbons	Alkanes	-	-	-	LMFA11000617	C10 H22	2.445	-	pos	-	-	-	-	-	-	5911-04-6	-	993.784	970	98.31	0.38262056840439	96	6.437	6.449	6.756	6.406	6.43	6.465	6.349	6.759	6.77	6.685	6.661	6.601	6.399	6.398	6.39	6.399	6.398	6.416
4-Methyldecane	metab_1106	Hydrocarbons	Alkanes	-	-	-	HMDB0037268;LMFA11000598	C11 H24	3.195	-	pos	-	-	-	-	Hydrocarbons	Saturated hydrocarbons	2847-72-5	Alkanes	1075.57	1030	96.98	0.33718859646596	96	5.41	5.415	5.665	5.381	5.381	5.408	5.341	5.675	5.701	5.675	5.656	5.599	5.366	5.322	5.371	5.352	5.371	5.388
Cis-Isoeugenol	metab_1107	Phenols	Phenols	lilac;spicy	-	-	-	C10 H12 O2	15.131	-	pos	-	-	-	-	-	-	5912-86-7	-	2267.94	2267	99.97	0.24484642900749	95.9	6.714	6.699	6.941	6.679	6.695	6.71	6.637	6.95	6.99	6.913	7.034	7.132	6.645	6.645	6.666	6.653	6.651	6.684
Pentadecane	metab_1108	Hydrocarbons	Alkanes	waxy;alkane	-	-	HMDB0059886;LMFA11000006	C15 H32	9.197	C08388	pos	-	-	-	-	Hydrocarbons	Saturated hydrocarbons	629-62-9	Alkanes	1501.33	1500	99.94	0.36853223907022	95.9	7.356	7.36	7.591	7.331	7.344	7.396	7.322	7.602	7.597	7.522	7.528	7.546	7.294	7.299	7.301	7.33	7.303	7.318
Nonanal	metab_1109	Aldehydes	Aldehydes	waxy;fatty;citrus;rose;fat;orange peel;grapefruit;green;fish;fresh;orris;aldehydic;lime	-	-	HMDB0059835;LMFA06000040	C9 H18 O	7.523	-	pos	-	-	-	-	Organic oxygen compounds	Organooxygen compounds	124-19-6	Carbonyl compounds	1392.1	1391	99.95	0.27606195775791	95.8	7.182	7.179	7.567	7.181	7.19	7.215	7.126	7.477	7.603	7.423	7.415	7.449	7.148	7.154	7.159	7.161	7.158	7.178
Tert-Butylbenzene	metab_1110	Hydrocarbons	Unknown hydrocarbons	-	-	-	HMDB0258847	C10 H14	4.872	-	pos	-	-	-	-	Benzenoids	Benzene and substituted derivatives	98-06-6	Phenylpropanes	1214.48	1238	98.69	0.19395795134598	95.8	6.106	6.11	6.356	6.079	6.099	6.125	6.034	6.467	6.287	6.412	6.342	6.547	6.063	6.063	6.065	6.065	6.066	6.086
2,6,10-Trimethyldodecane	metab_1111	Terpenoids	Sesquiterpenoids	-	-	-	HMDB0302691	C15 H32	7.135	-	pos	-	-	-	-	Lipids and lipid-like molecules	Prenol lipids	3891-98-3	Sesquiterpenoids	1366.78	1354	99.35	0.2286521057893	95.7	6.155	6.16	6.41	6.131	6.146	6.171	6.087	6.416	6.423	6.357	6.305	6.289	6.119	6.121	6.121	6.12	6.122	6.136
Beta-Patchoulene	metab_1112	Hydrocarbons	Aromatic hydrocarbons	-	-	-	HMDB0036736	C15 H24	9.06	-	pos	-	-	-	-	Hydrocarbons	Polycyclic hydrocarbons	514-51-2	Not Available	1492.31	1488	99.8	0.21407370391794	95.7	6.397	6.373	6.593	6.328	6.344	6.368	6.3	6.585	6.603	6.551	6.598	6.581	6.308	6.307	6.311	6.36	6.313	6.347
1-Nonadecene	metab_1113	Hydrocarbons	Alkenes	-	-	-	LMFA11000322	C19 H38	13.259	-	pos	-	-	-	-	-	-	18435-45-5	-	1916.42	1943	99.06	0.57680777997118	95.6	6.07	6.029	6.119	6.056	6.083	6.071	6.027	6.065	6.052	6.154	6.135	6.2	5.937	6.064	6.082	5.987	5.976	5.958
1,2,3,4,4A,7-Hexahydro-1,6-Dimethyl-4-(1-Methylethyl)-Naphthalene	metab_1114	Terpenoids	Sesquiterpenoids	-	-	-	-	C15 H24	12.277	-	pos	-	-	-	-	-	-	29837-12-5	-	1776.28	1786	99.62	0.26953573995753	95.3	7.463	7.468	7.737	7.439	7.46	7.484	7.354	7.713	7.737	7.71	7.822	7.813	7.372	7.379	7.427	7.419	7.423	7.417
2-Methylbutanoic Acid	metab_1115	Acids	Acids	cheese;roquefort cheese;pungent;strawberry;sour;sweaty;acid	-	-	HMDB0002176	C5 H10 O2	11.411	C18319	pos	-	-	-	-	Lipids and lipid-like molecules	Fatty Acyls	116-53-0	Fatty acids and conjugates	1677.17	1662	99.37	0.031647762359042	95.3	6.336	6.339	6.617	6.316	6.339	6.35	6.266	6.576	6.488	6.565	6.487	6.412	6.294	6.293	6.297	6.307	6.299	6.316
(1E,3Z,6E,10E,14S)-3,7,11-Trimethyl-14-(1-Methylethyl)-1,3,6,10-Cyclotetradecatetraene	metab_1116	Terpenoids	Diterpenoids	-	-	-	-	C20 H32	14.639	-	pos	-	-	-	-	-	-	1898-13-1	-	2165.74	2181	99.52	0.40128876868623	95	5.858	5.873	6.052	5.848	5.894	5.906	5.829	6.033	5.974	6.114	6.077	6.033	5.909	5.808	5.865	5.817	5.776	5.834
2-Tert-Butylphenol	metab_1117	Phenols	Phenols	-	-	-	-	C10 H14 O	14.669	C14130	pos	-	-	-	-	-	-	88-18-6	-	2171.71	2161	99.66	0.48699550497865	94.6	6.167	6.138	6.362	6.068	6.104	6.1	6.09	6.317	6.303	6.318	6.327	6.326	6.032	6.03	6.096	6.043	6.094	6.062
Dill Ether	metab_1118	Organoheterocyclic compounds	Furans	dill	-	-	HMDB0303930	C10 H16 O	9.316	-	pos	-	-	-	-	Organoheterocyclic compounds	Benzofurans	74410-10-9	Not Available	1509.68	1529	99.13	0.051638537280542	94.6	5.644	5.649	5.886	5.624	5.651	5.662	5.588	5.869	5.847	5.883	5.89	5.905	5.599	5.599	5.605	5.619	5.605	5.623
Ethanol	metab_1119	Alcohols	Alcohols	alcoholic;sweet;medicine;wine;strong	map01100;map00010;map01110;map00620	Metabolic pathways;Glycolysis / Gluconeogenesis;Biosynthesis of secondary metabolites;Pyruvate metabolism	HMDB0000108;HMDB0302468;PW_C000070	C2 H6 O	2.016	C00469	pos	-	-	Metabolism;Metabolism;Metabolism;Metabolism	Global and overview maps;Carbohydrate metabolism;Global and overview maps;Carbohydrate metabolism	Organic oxygen compounds	Organooxygen compounds	64-17-5	Alcohols and polyols	947.001	932	98.89	0.467202	94.5	6.333	6.353	6.296	6.303	6.347	6.368	6.27	6.276	6.348	6.929	6.924	6.96	6.344	6.287	6.316	6.326	6.264	6.356
Valencene	metab_1120	Terpenoids	Sesquiterpenoids	-	map00909	Sesquiterpenoid and triterpenoid biosynthesis	HMDB0035688	C15 H24	12.297	C17277	pos	-	-	Metabolism	Metabolism of terpenoids and polyketides	Lipids and lipid-like molecules	Prenol lipids	4630-07-3	Sesquiterpenoids	1778.71	1730	98.07	0.58571396813879	94.5	6.97	7.014	7.36	6.964	7.001	7.016	6.92	7.295	7.31	7.28	7.314	7.297	6.957	6.985	6.978	6.977	6.992	6.967
Undecane	metab_1121	Hydrocarbons	Alkanes	alkane	-	-	HMDB0031445;LMFA11000591	C11 H24	4.039	-	pos	-	-	-	-	Hydrocarbons	Saturated hydrocarbons	1120-21-4	Alkanes	1149.88	1100	96.91	0.36756573116753	94.5	4.689	4.693	5.071	4.665	4.68	4.705	4.62	4.832	4.92	4.998	4.766	4.819	4.644	4.644	4.649	4.652	4.65	4.689
Monobutyl Phthalate	metab_1122	Esters	Esters	-	-	-	HMDB0013247	C12 H14 O4	16.504	-	pos	-	-	-	-	Benzenoids	Benzene and substituted derivatives	131-70-4	Benzoic acids and derivatives	2545.99	2552	99.84	0.10466439008504	94.4	5.969	5.974	6.294	5.945	5.96	5.985	5.942	6.117	6.052	5.932	6.215	6.082	5.925	5.966	5.93	5.974	5.93	5.947
(Z,Z,Z)-1,8,11,14-Heptadecatetraene	metab_1123	Hydrocarbons	Alkenes	-	-	-	HMDB0302481	C17 H28	12.657	C17535	pos	-	-	-	-	Hydrocarbons	Unsaturated hydrocarbons	10482-53-8	Olefins	1826.89	1875	98.24	0.19576567445417	94.4	7.573	7.577	7.84	7.53	7.564	7.588	7.504	7.828	7.805	7.82	7.812	7.837	7.528	7.528	7.533	7.535	7.534	7.551
2,4-Bis(1,1-Dimethylethyl)-6-Methyl-Phenol	metab_1124	Phenols	Phenols	-	-	-	-	C15 H24 O	13.244	-	pos	-	-	-	-	-	-	616-55-7	-	1913.93	1904	99.64	0.1125974499314	94.3	5.434	5.439	5.779	5.41	5.481	5.483	5.365	5.661	5.651	5.489	5.68	5.629	5.388	5.389	5.451	5.397	5.395	5.413
(3R,6S)-6-Ethenyl-2,2,6-Trimethyloxan-3-Ol	metab_1125	Organoheterocyclic compounds	Other organoheterocyclic compounds	woody	-	-	HMDB0031440	C10 H18 O2	11.961	-	pos	-	-	-	-	Organoheterocyclic compounds	Oxanes	41720-62-1	Not Available	1737.83	1732	99.77	0.27505539299124	94.3	6.547	6.552	6.777	6.523	6.539	6.641	6.478	6.798	6.756	6.777	6.689	6.779	6.503	6.502	6.508	6.51	6.508	6.525
9H-Fluoren-9-Ol	metab_1126	Alcohols	Alcohols	-	map01100	Metabolic pathways	HMDB0059803	C13 H10 O	16.257	C06711	pos	-	-	Metabolism	Global and overview maps	Benzenoids	Fluorenes	1689-64-1	Not Available	2504.68	2473	99.12	0.22841093133206	94.2	5.481	5.456	5.765	5.512	5.509	5.518	5.403	5.659	5.605	5.479	5.644	5.611	5.399	5.406	5.383	5.408	5.406	5.42
3,4-Dimethyl-1-Decene	metab_1127	Hydrocarbons	Alkenes	-	-	-	-	C12 H24	5.468	-	pos	-	-	-	-	-	-	50871-03-9	-	1255.59	1246	99.47	0.41165726150462	94.1	4.79	4.793	5.147	4.765	4.789	4.804	4.719	4.737	5.154	5.175	4.937	5.097	4.752	4.743	4.746	4.732	4.746	4.764
Anthracene	metab_1128	Hydrocarbons	Unknown hydrocarbons	-	map01100	Metabolic pathways	HMDB0248460	C14 H10	17.847	C14315	pos	-	-	Metabolism	Global and overview maps	Benzenoids	Anthracenes	120-12-7	Not Available	2744.42	2740	99.89	0.17686994146718	94	5.385	5.394	5.693	5.367	5.385	5.392	5.315	5.605	5.546	5.493	5.647	5.541	5.321	5.328	5.328	5.339	5.331	5.346
(R)-(+)-Citronellic Acid	metab_1129	Terpenoids	Monoterpenoids	-	-	-	-	C10 H18 O2	15.053	-	pos	-	-	-	-	-	-	18951-85-4	-	2251.38	2249	99.93	0.37651524784442	94	7.607	7.6	7.819	7.602	7.617	7.611	7.514	7.754	7.769	7.83	7.849	7.848	7.606	7.538	7.543	7.566	7.544	7.581
Geranylacetone	metab_1130	Terpenoids	Monoterpenoids	leafy;rose;magnolia;green;fresh;aldehydic;fruity	-	-	HMDB0031846	C13 H22 O	12.851	C13297	pos	-	-	-	-	Lipids and lipid-like molecules	Prenol lipids	3796-70-1	Monoterpenoids	1855.09	1859	99.85	0.1714003645959	93.9	7.776	7.781	8.031	7.736	7.768	7.792	7.707	8.053	8.03	8.001	8.025	8.065	7.732	7.731	7.737	7.739	7.737	7.755
5-Isopropyl-1,2,4-Trimethylbenzene	metab_1131	Terpenoids	Monoterpenoids	-	-	-	-	C12 H18	9.287	-	pos	-	-	-	-	-	-	10222-95-4	-	1507.65	1477	98.57	0.29810245146788	93.7	6.778	6.783	7.083	6.754	6.769	6.794	6.709	7.066	7.088	7.008	7.079	7.037	6.733	6.693	6.739	6.741	6.739	6.756
(-)-Alpha-Acorenol	metab_1132	Alcohols	Alcohols	-	-	-	-	C15 H26 O	14.584	-	pos	-	-	-	-	-	-	28296-85-7	-	2154.78	2127	99.1	0.22417127371022	93.6	7.193	7.198	7.471	7.188	7.204	7.212	7.124	7.48	6.686	6.666	6.674	6.708	7.148	7.169	7.153	7.153	7.151	7.168
5-Methyldecane	metab_1133	Hydrocarbons	Alkanes	-	-	-	LMFA11000599	C11 H24	2.865	-	pos	-	-	-	-	-	-	13151-35-4	-	1039.59	1049	99.38	0.46146996756116	93.6	5.619	5.588	5.878	5.575	5.577	5.642	5.563	5.898	5.948	5.894	5.862	5.839	5.572	5.581	5.586	5.565	5.585	5.6
(3S,4Ar,8As)-1,1,3,6-Tetramethyl-3-Vinyl-3,4,4A,7,8,8A-Hexahydro-1H-Isochromene	metab_1134	Organoheterocyclic compounds	Pyrans	-	-	-	-	C15 H24 O	11.441	-	pos	-	-	-	-	-	-	107602-55-1	-	1680.04	1724	98.25	0.20067783957011	93.6	4.814	4.814	5.054	4.786	4.801	4.825	4.743	4.999	5.054	5.155	5.131	5.083	4.765	4.763	4.765	4.772	4.774	4.783
6,10,14-Trimethylpentadecan-2-One	metab_1135	Terpenoids	Sesquiterpenoids	fatty;celery;herbal;woody;jasmine;oily	-	-	HMDB0303073	C18 H36 O	14.435	-	pos	-	-	-	-	Lipids and lipid-like molecules	Prenol lipids	502-69-2	Sesquiterpenoids	2125.1	2131	99.81	0.40151572823113	93.3	5.666	5.593	5.831	5.748	5.659	5.734	5.602	5.782	5.783	5.813	5.833	5.839	5.738	5.571	5.574	5.56	5.573	5.572
Decyl Methacrylate	metab_1136	Esters	Esters	-	-	-	-	C14 H26 O2	12.969	-	pos	-	-	-	-	-	-	3179-47-3	-	1872.24	1837	98.68	0.096999230049583	93.2	5.476	5.48	5.735	5.439	5.467	5.491	5.395	5.717	5.731	5.784	5.721	5.766	5.431	5.431	5.436	5.438	5.437	5.454
3-(4-Methylcyclohex-3-En-1-Yl)Butanal	metab_1137	Terpenoids	Monoterpenoids	-	-	-	HMDB0030252	C11 H18 O	11.508	-	pos	-	-	-	-	Lipids and lipid-like molecules	Prenol lipids	6784-13-0	Monoterpenoids	1686.44	1678	99.65	0.11411050522808	93.2	8.255	8.225	8.454	8.212	8.219	8.243	8.168	8.453	8.481	8.417	8.452	8.445	8.177	8.171	8.195	8.214	8.181	8.198
1,2,3,5-Tetramethylbenzene	metab_1138	Hydrocarbons	Unknown hydrocarbons	-	-	-	HMDB0244133	C10 H14	8.176	-	pos	-	-	-	-	Benzenoids	Benzene and substituted derivatives	527-53-7	Not Available	1434.68	1422	99.38	0.30979812601146	93	6.508	6.513	6.779	6.484	6.5	6.525	6.439	6.734	6.74	6.791	6.782	6.838	6.421	6.4	6.441	6.435	6.441	6.464
(1R,6S)-Rel-3-Methyl-6-(1-Methylethyl)-2-Cyclohexen-1-Ol	metab_1139	Terpenoids	Monoterpenoids	-	-	-	-	C10 H18 O	12.02	-	pos	-	-	-	-	-	-	34350-53-3	-	1745.01	1758	99.49	0.44439380891602	93	6.04	6.04	6.244	6.042	6.117	6.068	6.018	6.291	6.263	6.23	6.24	6.252	5.984	6.009	5.973	5.999	5.979	5.992
6,6-Dimethyl-2-Methylenebicyclo[3.1.1]Hept-3-Yl Acetate	metab_1140	Terpenoids	Monoterpenoids	-	-	-	-	C12 H18 O2	11.168	-	pos	-	-	-	-	-	-	1686-15-3	-	1653.96	1648	99.75	0.031701713566628	93	5.781	5.788	6.023	5.752	5.774	5.79	5.714	6.014	5.972	6.03	6.017	6.053	5.738	5.734	5.741	5.738	5.74	5.759
Coumarin	metab_1141	Unknown	Unknown	bitter;sweet;green;new mown hay	map01110;map00999	Biosynthesis of secondary metabolites;Biosynthesis of various plant secondary metabolites	HMDB0001218	C9 H6 O2	16.144	C05851	pos	-	-	Metabolism;Metabolism	Global and overview maps;Biosynthesis of other secondary metabolites	Phenylpropanoids and polyketides	Coumarins and derivatives	91-64-5	Not Available	2482.72	2465	99.5	0.10450884980071	92.6	5.248	5.252	5.529	5.211	5.23	5.264	5.169	5.506	5.474	5.496	5.533	5.518	5.203	5.2	5.205	5.205	5.204	5.218
4-(4-Hydroxyphenyl)-2-Butanone	metab_1142	Phenols	Phenols	ripe;sweet;jam;berry;raspberry	-	-	HMDB0033723	C10 H12 O2	13.118	-	pos	-	-	-	-	Benzenoids	Phenols	5471-51-2	1-hydroxy-2-unsubstituted benzenoids	1893.9	1863	98.86	0.28224728128419	92.5	5.537	5.541	5.792	5.513	5.507	5.553	5.458	5.806	5.782	5.783	5.815	5.788	5.486	5.482	5.497	5.5	5.498	5.515
Cubebene	metab_1143	Terpenoids	Sesquiterpenoids	-	-	-	-	C15 H24	10.217	-	pos	-	-	-	-	-	-	13744-15-5	-	1572.91	1546	98.8	0.12833606586666	92.3	7.329	7.334	7.565	7.305	7.32	7.345	7.268	7.55	7.568	7.542	7.575	7.556	7.284	7.284	7.29	7.32	7.29	7.307
P-Mentha-1,5-Dien-7-Ol	metab_1144	Terpenoids	Monoterpenoids	-	-	-	HMDB0303113	C10 H16 O	12.468	-	pos	-	-	-	-	Lipids and lipid-like molecules	Prenol lipids	19876-45-0	Monoterpenoids	1799.51	1814	99.45	0.037599086038966	92.3	6.118	6.139	6.345	6.113	6.109	6.153	6.049	6.362	6.3	6.351	6.361	6.331	6.108	6.073	6.079	6.081	6.079	6.113
Isobutylbenzene	metab_1145	Hydrocarbons	Unknown hydrocarbons	-	-	-	-	C10 H14	5.161	-	pos	-	-	-	-	-	-	538-93-2	-	1234.41	1238	99.8	0.13543720401308	92.3	5.662	5.666	5.902	5.637	5.651	5.678	5.592	5.942	5.942	5.942	5.856	5.846	5.614	5.613	5.62	5.627	5.62	5.635
1,3,3-Trimethyl-2-Oxabicyclo[2.2.2]Octan-6-Ol	metab_1146	Organoheterocyclic compounds	Other organoheterocyclic compounds	-	-	-	HMDB0059852	C10 H18 O2	12.877	C20326	pos	-	-	-	-	Organoheterocyclic compounds	Oxanes	18679-48-6	Not Available	1858.87	1845	99.48	0.35608997677237	92.2	6.025	6.032	6.215	5.982	6.004	6.016	5.938	6.214	6.208	6.229	6.224	6.273	5.943	5.929	5.951	5.957	5.96	5.96
Isopropoxybenzene	metab_1147	Phenol ethers	Phenol ethers	-	-	-	-	C9 H12 O	7.562	-	pos	-	-	-	-	-	-	2741-16-4	-	1394.65	1423	98.63	0.062604636291454	92.2	5.054	5.055	5.324	5.035	5.049	5.073	4.981	5.301	5.318	5.333	5.319	5.314	5.003	5.012	5.017	5.02	5.018	5.029
2,2,4-Trimethyl-1,3-Pentanediol Diisobutyrate	metab_1148	Esters	Esters	-	-	-	-	C16 H30 O4	12.931	-	pos	-	-	-	-	-	-	6846-50-0	-	1866.72	1883	99.4	0.10017379231392	92.2	5.862	5.867	6.245	5.839	5.853	5.88	5.793	6.048	6.176	6.191	6.113	6.296	5.803	5.816	5.821	5.82	5.819	5.837
1-Methyl-4-(1-Methylethyl)-7-Oxabicyclo[2.2.1]Heptane	metab_1149	Terpenoids	Monoterpenoids	green;pine;cooling;terpene;camphor;minty;spice	-	-	-	C10 H18 O	4.312	-	pos	-	-	-	-	-	-	470-67-7	-	1171.84	1185	99.23	0.45424089763458	92.1	5.234	5.239	5.435	5.21	5.225	5.25	5.143	5.478	5.479	5.576	5.512	5.536	5.168	5.168	5.195	5.165	5.195	5.212
Isointermedeol	metab_1150	Terpenoids	Sesquiterpenoids	-	-	-	HMDB0036642	C15 H26 O	14.675	-	pos	-	-	-	-	Lipids and lipid-like molecules	Prenol lipids	5945-72-2	Sesquiterpenoids	2172.91	2138	98.87	0.24153241591845	91.8	5.575	5.578	5.721	5.721	5.563	5.589	5.504	5.767	5.792	5.785	5.819	5.852	5.529	5.529	5.829	5.831	5.83	5.846
Beta-Spathulenol	metab_1151	Terpenoids	Sesquiterpenoids	herbal;herb;fruity;earthy	-	-	-	C15 H24 O	14.462	-	pos	-	-	-	-	-	-	6750-60-3	-	2130.48	2129	99.95	0.073892334268889	91.8	5.839	5.825	6.089	5.798	5.826	5.855	5.77	6.081	6.1	6.065	6.12	6.138	5.791	5.79	5.796	5.798	5.796	5.8
[1R-(1Alpha,4Abeta,8Aalpha)]-Decahydro-1,4A-Dimethyl-7-(1-Methylethylidene)-1-Naphthalenol	metab_1152	Terpenoids	Sesquiterpenoids	-	-	-	-	C15 H26 O	15.328	-	pos	-	-	-	-	-	-	473-04-1	-	2310.11	2287	99.3	0.13414238151738	91.5	5.904	5.943	6.133	5.88	5.895	5.95	5.828	6.134	6.131	6.243	6.266	6.407	5.853	5.859	5.864	5.867	5.865	5.886
Trans-(-)-P-Menth-1-En-3-Ol	metab_1153	Terpenoids	Monoterpenoids	-	-	-	HMDB0035861	C10 H18 O	11.419	-	pos	-	-	-	-	Lipids and lipid-like molecules	Prenol lipids	16721-39-4	Monoterpenoids	1677.94	1692	99.43	0.31555697533547	91.5	5.828	5.804	6.046	5.773	5.796	5.811	5.771	6.067	6.026	6.029	5.997	6.011	5.743	5.753	5.759	5.766	5.76	5.778
Ethyl Homovanillate	metab_1154	Phenols	Phenols	-	-	-	-	C11 H14 O4	17.835	-	pos	-	-	-	-	-	-	60563-13-5	-	2742.98	2759	99.6	0.48276719519061	91.4	6.152	6.156	6.5	6.091	6.143	6.167	6.083	6.414	6.543	6.59	6.302	6.416	6.107	6.107	6.091	6.115	6.113	6.13
2-Methyl-2-Pentenal	metab_1155	Aldehydes	Aldehydes	-	-	-	HMDB0033714	C6 H10 O	3.841	-	pos	-	-	-	-	Organic oxygen compounds	Organooxygen compounds	623-36-9	Carbonyl compounds	1133.95	1155	98.74	0.59038972207915	91.4	5.086	5.013	5.063	5.065	5.027	5.122	4.976	5.254	5.156	5.251	5.247	5.126	5.063	5	4.993	4.983	5.003	4.988
10-Epijunenol	metab_1156	Terpenoids	Sesquiterpenoids	-	-	-	HMDB0034982	C15 H26 O	14.137	-	pos	-	-	-	-	Lipids and lipid-like molecules	Prenol lipids	472-07-1	Sesquiterpenoids	2068.5	2028	98.63	0.03612943460986	91.2	5.955	5.958	6.166	5.922	5.94	5.962	5.882	6.183	6.23	6.162	6.213	6.268	5.902	5.907	5.916	5.92	5.915	5.933
Myrtenal	metab_1157	Terpenoids	Monoterpenoids	peppery;spicy;sweet;cinnamon;jam;terpene;camphor;lime;spice	-	-	HMDB0035250;LMPR0102120023	C10 H14 O	10.861	C11939	pos	-	-	-	-	Lipids and lipid-like molecules	Prenol lipids	564-94-3	Monoterpenoids	1624.64	1647	99.06	0.47689170327497	91.1	6.765	6.778	7.001	6.749	6.756	6.837	6.704	7.028	6.987	7.018	7.01	6.983	6.72	6.72	6.725	6.728	6.726	6.743
Allyl Hexanoate	metab_1158	Esters	Esters	arrack;fatty;rum;sweet;tropical;cognac;pineapple;fruity	-	-	-	C9 H16 O2	6.457	-	pos	-	-	-	-	-	-	123-68-2	-	1322.52	1360	98.11	0.41182863786359	90.8	4.75	4.751	4.985	4.67	4.728	4.746	4.679	5.005	5.023	5.145	5.079	5.021	4.645	4.67	4.699	4.715	4.71	4.7
Gamma-Selinene	metab_1159	Terpenoids	Sesquiterpenoids	woody;wood	-	-	HMDB0038118	C15 H24	12.658	-	pos	-	-	-	-	Lipids and lipid-like molecules	Prenol lipids	515-17-3	Sesquiterpenoids	1827.03	1803	99.08	0.27494206731808	90.4	8.257	8.22	8.537	8.238	8.253	8.278	8.193	8.506	8.525	8.495	8.528	8.51	8.17	8.209	8.194	8.217	8.223	8.191
(E)-Acetate 3-Phenyl-2-Propen-1-Ol	metab_1160	Alcohols	Alcohols	-	-	-	-	C11 H12 O2	14.752	-	pos	-	-	-	-	-	-	103-54-8	-	2188.25	2182	99.8	0.49743874863976	90.4	6.555	6.532	6.801	6.514	6.557	6.575	6.442	6.859	6.874	6.79	6.929	6.98	6.515	6.515	6.52	6.522	6.5	6.538
2-Methyl-3-Methylene-2-(4-Methyl-3-Pentenyl)-Norbornane	metab_1161	Terpenoids	Sesquiterpenoids	-	-	-	-	C15 H24	10.729	-	pos	-	-	-	-	-	-	511-59-1	-	1612.03	1649	98.46	0.20260804474778	90.2	6.193	6.197	6.423	6.245	6.184	6.208	6.124	6.437	6.459	6.402	6.419	6.419	6.225	6.179	6.153	6.156	6.154	6.171
7-Methyl-3-Methylene-6-Octen-1-Ol	metab_1162	Terpenoids	Monoterpenoids	-	-	-	-	C10 H18 O	12.351	-	pos	-	-	-	-	-	-	13066-51-8	-	1785.28	1800	99.43	0.17298055599814	90.1	6.572	6.577	6.833	6.548	6.564	6.588	6.503	6.792	6.718	6.802	6.798	6.719	6.528	6.528	6.563	6.535	6.523	6.551
1,5-Epoxy-4(14)-Salvialene	metab_1163	Terpenoids	Sesquiterpenoids	-	-	-	HMDB0038123	C15 H24 O	13.301	-	pos	-	-	-	-	Lipids and lipid-like molecules	Prenol lipids	88395-47-5	Sesquiterpenoids	1923.38	1945	99.23	0.039042502407209	90.1	6.037	6.043	6.285	6.014	6.036	6.052	5.967	6.283	6.307	6.227	6.285	6.262	5.995	5.995	5.999	6.001	6	6.017
Nerylacetone	metab_1164	Terpenoids	Monoterpenoids	waxy;wine;spicy;fatty;citrus;rose;magnolia;earthy;herbal;tropical;nutty;green;woody;vegetable;fresh;fruity;meaty	-	-	-	C13 H22 O	12.555	-	pos	-	-	-	-	-	-	3879-26-3	-	1812.06	1838	99.03	0.32061648169042	90	5.527	5.54	5.636	5.523	5.518	5.543	5.445	5.615	5.695	5.719	5.773	5.87	5.506	5.482	5.488	5.49	5.488	5.505
3-Hydroxy-5-Methoxy-6,6-Dimethyl-2-(2-Methylpropanoyl)Cyclohexa-2,4-Dien-1-One	metab_1165	Ketones	Ketones	-	-	-	-	C13 H18 O4	15.611	-	pos	-	-	-	-	-	-	1534-04-9	-	2372.31	2381	99.75	0.62247454032786	90	6.697	6.719	7.02	6.681	6.688	6.734	6.587	6.941	6.962	6.954	6.983	6.948	6.659	6.632	6.665	6.666	6.676	6.689
Hop Ether	metab_1166	Organoheterocyclic compounds	Furans	-	-	-	HMDB0037025	C10 H16 O	6.379	-	pos	-	-	-	-	Organoheterocyclic compounds	Tetrahydrofurans	344294-72-0	Not Available	1317.43	1361	97.81	0.3631596659583	90	6.764	6.768	7.012	6.721	6.709	6.75	6.667	7.008	7.016	7.058	7.066	7.109	6.719	6.7	6.697	6.727	6.725	6.715
2,6-Dimethylheptan-4-Ol	metab_1167	Alcohols	Alcohols	fresh;mild;fermented;yeasty	-	-	HMDB0031153	C9 H20 O	6.46	-	pos	-	-	-	-	Organic oxygen compounds	Organooxygen compounds	108-82-7	Alcohols and polyols	1322.72	1353	98.46	0.44060251997274	89.8	5.647	5.679	5.892	5.65	5.658	5.69	5.578	5.926	5.948	6.035	5.97	5.939	5.63	5.629	5.635	5.637	5.635	5.653
3-(4-Tert-Butylphenyl)Propanal	metab_1168	Aldehydes	Aldehydes	-	-	-	-	C13 H18 O	13.783	-	pos	-	-	-	-	-	-	18127-01-0	-	2003.66	2030	99.1	0.34179258619566	89.4	4.5	4.509	4.758	4.487	4.499	4.529	4.42	4.732	4.703	4.883	4.819	4.897	4.477	4.477	4.481	4.481	4.478	4.502
2,4-Dimethyl-3-Pentanone	metab_1169	Ketones	Ketones	-	-	-	HMDB0031429	C7 H14 O	2.525	-	pos	-	-	-	-	Organic oxygen compounds	Organooxygen compounds	565-80-0	Carbonyl compounds	1002.51	1011	99.42	0.61493817473704	89.2	5.316	5.321	5.582	5.291	5.309	5.332	5.248	5.604	5.644	5.604	5.562	5.512	5.265	5.27	5.277	5.279	5.277	5.294
((8R,8As)-8-Isopropyl-5-Methyl-3,4,6,7,8,8A-Hexahydronaphthalen-2-Yl)Methanol	metab_1170	Terpenoids	Sesquiterpenoids	-	-	-	-	C15 H24 O	16.82	-	pos	-	-	-	-	-	-	135118-52-4	-	2598.83	2607	99.78	0.21412442797546	89.2	5.657	5.646	5.892	5.617	5.633	5.673	5.578	5.904	5.916	5.871	5.891	5.889	5.587	5.618	5.603	5.621	5.619	5.621
3,4,4-Trimethyl-2-Cyclohexen-1-One	metab_1171	Ketones	Ketones	-	-	-	-	C9 H14 O	12.143	-	pos	-	-	-	-	-	-	17299-41-1	-	1759.98	1720	98.4	0.39123882322338	88.9	7.372	7.361	7.67	7.313	7.321	7.358	7.297	7.668	7.604	7.683	7.594	7.676	7.31	7.328	7.333	7.335	7.333	7.351
4,4'-Dimethylbiphenyl	metab_1172	Unknown	Unknown	-	-	-	-	C14 H14	15.199	-	pos	-	-	-	-	-	-	613-33-2	-	2282.38	2236	98.57	0.25048373630039	88.5	5.254	5.249	5.542	5.239	5.237	5.26	5.213	5.489	5.435	5.451	5.44	5.433	5.198	5.2	5.205	5.226	5.206	5.223
1-Adamantanemethanol	metab_1173	Alcohols	Alcohols	-	-	-	-	C11 H18 O	13.996	-	pos	-	-	-	-	-	-	770-71-8	-	2042.67	2063	99.32	0.054266298311865	88.1	4.665	4.678	4.916	4.653	4.657	4.683	4.603	4.86	4.946	4.804	3.593	4.833	4.614	4.609	4.619	4.633	4.618	4.635
Isobutyl Propionate	metab_1174	Esters	Esters	banana;tutti frutti;sweet;ether;green;bitter;fruity	-	-	-	C7 H14 O2	3.191	-	pos	-	-	-	-	-	-	540-42-1	-	1075.14	1079	99.75	0.44646476141559	87.5	5.437	5.422	5.618	5.401	5.411	5.439	5.37	5.637	5.635	5.634	5.634	5.575	5.391	5.381	5.382	5.393	5.388	5.386
(3Ar,4R,6As)-5,6-Dihydro-1,1,3,4-Tetramethyl-1H,4H-3A,6A-Propanopentalene	metab_1175	Terpenoids	Sesquiterpenoids	-	-	-	-	C15 H24	9.615	-	pos	-	-	-	-	-	-	68269-87-4	-	1530.67	1522	99.61	0.41359493623867	87.3	6.153	6.155	6.744	6.127	6.131	6.155	6.082	6.124	6.75	6.158	6.169	6.714	6.117	6.096	6.098	6.105	6.098	6.111
Diisopentyl Ether	metab_1176	Ethers	Ethers	-	-	-	-	C10 H22 O	2.898	-	pos	-	-	-	-	-	-	544-01-4	-	1043.18	1064	98.65	0.38920119734522	87.2	5.787	5.804	6.022	5.777	5.785	5.814	5.716	6.03	6.062	6.011	5.976	5.917	5.739	5.743	5.752	5.75	5.747	5.768
1,2-Hexanediol	metab_1177	Alcohols	Alcohols	-	-	-	-	C6 H14 O2	12.974	-	pos	-	-	-	-	-	-	6920-22-5	-	1872.97	1889	99.41	0.19383829265845	87.1	6.606	6.611	6.809	6.587	6.597	6.622	6.537	6.851	6.864	6.857	6.852	6.921	6.561	6.561	6.569	6.569	6.567	6.562
Clovene	metab_1178	Terpenoids	Sesquiterpenoids	-	-	-	HMDB0302308	C15 H24	11.087	-	pos	-	-	-	-	Lipids and lipid-like molecules	Prenol lipids	469-92-1	Sesquiterpenoids	1646.23	1617	98.75	0.33273711189067	86.2	6.266	6.27	6.52	6.242	6.257	6.281	6.357	6.48	6.518	6.464	6.494	6.495	6.381	6.221	6.226	6.229	6.227	6.244
Verbenol	metab_1179	Terpenoids	Monoterpenoids	ozone;fresh;pine	-	-	HMDB0036129	C10 H16 O	10.879	-	pos	-	-	-	-	Lipids and lipid-like molecules	Prenol lipids	18881-04-4	Monoterpenoids	1626.36	1661	98.56	0.52986400300289	86	5.769	5.774	5.993	5.745	5.761	5.752	5.7	6.057	6.018	6.144	6.043	6.034	5.725	5.724	5.73	5.732	5.73	5.748
(Z)-Acetate 8-Dodecen-1-Ol	metab_1180	Esters	Esters	-	-	-	-	C14 H26 O2	13.508	-	pos	-	-	-	-	-	-	28079-04-1	-	1957.71	1982	99.15	0.28830730688107	85.7	5.82	5.695	6.27	5.627	5.691	5.799	5.796	5.682	6.844	5.649	5.693	6.484	5.547	5.543	5.548	5.549	5.543	5.563
3-Methyl-4-Hexen-2-One	metab_1181	Ketones	Ketones	-	-	-	-	C7 H12 O	5.261	-	pos	-	-	-	-	-	-	72189-24-3	-	1241.31	1260	98.98	0.33664938879316	85.2	6.789	6.815	7.018	6.765	6.757	6.801	6.725	7.057	7.084	7.115	7.067	7.08	6.763	6.768	6.773	6.776	6.772	6.774
Citronellyl Propionate	metab_1182	Esters	Esters	waxy;neroli;rose;green;bitter;fruity	-	-	HMDB0037226;LMFA07010820	C13 H24 O2	12.191	-	pos	-	-	-	-	Lipids and lipid-like molecules	Fatty Acyls	141-14-0	Fatty alcohol esters	1765.82	1718	98.09	0.31683880946958	84.8	5.32	5.261	5.479	5.314	5.282	5.3	5.353	5.392	5.378	5.412	5.282	5.477	5.222	5.168	5.23	5.186	5.174	5.224
2-Methyl-2-Octanol	metab_1183	Alcohols	Alcohols	-	-	-	-	C9 H20 O	7.6	-	pos	-	-	-	-	-	-	628-44-4	-	1397.13	1397	99.99	0.26087719753206	83.9	6.716	6.721	6.895	6.692	6.708	6.732	6.647	6.981	6.948	6.966	6.993	7.038	6.675	6.641	6.677	6.679	6.677	6.701
Cyclohexyl Acetate	metab_1184	Esters	Esters	sweet;fruity;musty	-	-	HMDB0031352	C8 H14 O2	7.648	C12297	pos	-	-	-	-	Organic acids and derivatives	Carboxylic acids and derivatives	622-45-7	Carboxylic acid derivatives	1400.26	1361	98.02	0.40090870207594	83	5.494	5.493	5.754	5.472	5.494	5.502	5.425	5.735	5.825	5.774	5.74	5.751	5.475	5.457	5.45	5.479	5.44	5.5
3,7-Dimethyl-1,7-Octadien-3-Ol	metab_1185	Alcohols	Alcohols	-	-	-	-	C10 H18 O	10.441	-	pos	-	-	-	-	-	-	598-07-2	-	1588.63	1562	98.83	0.2526547374036	82.3	7.449	7.453	7.771	7.418	7.438	7.463	7.366	7.737	7.735	7.751	7.701	7.7	7.418	7.404	7.413	7.427	7.43	7.437
N,N-Diethylaniline	metab_1186	Organicnitrogen compounds	Amines	-	-	-	HMDB0255255	C10 H15 N	11.095	-	pos	-	-	-	-	Organic nitrogen compounds	Organonitrogen compounds	91-66-7	Amines	1646.99	1656	99.62	0.34118968884075	77.8	5.853	5.858	6.039	5.901	5.881	5.898	5.879	6.091	6.053	6.05	6.086	5.994	5.797	5.808	5.801	5.867	5.803	5.82
1-Phenyl-1,2-Propanedione	metab_1187	Ketones	Ketones	honey;peppery;buttery;plastic	map01100;map00996;map01110	Metabolic pathways;Biosynthesis of various alkaloids;Biosynthesis of secondary metabolites	HMDB0035243	C9 H8 O2	11.122	C17268	pos	-	-	Metabolism;Metabolism;Metabolism	Global and overview maps;Biosynthesis of other secondary metabolites;Global and overview maps	Benzenoids	Benzene and substituted derivatives	579-07-7	Phenylpropanes	1649.57	1818	93.78	0.36617784114296	97.9	6.332	6.342	6.579	6.36	6.354	6.4	6.273	6.575	6.54	6.562	6.544	6.56	6.302	6.294	6.293	6.288	6.312	6.318
(2-Propenyloxy)-Benzene	metab_1188	Phenol ethers	Phenol ethers	-	-	-	-	C9 H10 O	10.333	-	pos	-	-	-	-	-	-	1746-13-0	-	1581.05	0	0	0.0376644319415	97.3	6.039	6.041	6.345	6.026	6.042	6.066	5.967	6.357	6.34	6.252	6.301	6.315	6.006	6.006	6.011	6.013	6.011	6.01
Benzoic Acid, 4-Methyl-, [3-(4-Methylbenzoyloxy)-5-Methylphenyl] Ester	metab_1189	Esters	Esters	-	-	-	-	C23 H20 O4	14.157	-	pos	-	-	-	-	-	-	306763-84-8	-	2072.16	0	0	0.067834969746237	97.2	5.136	5.141	5.302	5.112	5.128	5.152	5.067	5.255	5.368	5.283	5.326	5.432	5.092	5.091	5.097	5.099	5.098	5.115
4,6-Di-Tert-Butylresorcinol	metab_1190	Alcohols	Alcohols	-	-	-	-	C14 H22 O2	19.059	-	pos	-	-	-	-	-	-	5374-06-1	-	2874.01	0	0	0.19551779303742	97	6.155	6.159	6.326	6.131	6.146	6.171	6.09	6.334	6.342	6.566	6.533	6.644	6.125	6.114	6.115	6.118	6.11	6.128
2,3,5-Trimethylheptane	metab_1191	Hydrocarbons	Alkanes	-	-	-	-	C10 H22	4.629	-	pos	-	-	-	-	-	-	20278-85-7	-	1197.35	0	0	0.24052821937915	96.7	7.256	7.268	7.607	7.202	7.245	7.276	7.13	7.613	7.434	7.564	7.557	7.541	7.224	7.211	7.231	7.212	7.224	7.245
2-Ethylbenzaldehyde	metab_1192	Aldehydes	Aldehydes	-	-	-	-	C9 H10 O	16.426	-	pos	-	-	-	-	-	-	22927-13-5	-	2532.94	0	0	0.076895314944764	96.7	7.687	7.662	7.887	7.634	7.649	7.697	7.589	7.873	7.825	7.959	7.903	7.858	7.658	7.642	7.657	7.621	7.619	7.68
Dodecanal	metab_1193	Aldehydes	Aldehydes	waxy;citrus;aldehydic;fatty;green;soapy;lily	-	-	HMDB0033933;LMFA06000071	C12 H24 O	16.574	C02278	pos	-	-	-	-	Organic oxygen compounds	Organooxygen compounds	112-54-9	Carbonyl compounds	2557.69	1722	71.43	0.16855032025505	96.7	6.792	6.797	7.145	6.768	6.783	6.808	6.715	7.052	7.023	7.091	7.015	7.011	6.721	6.734	6.744	6.747	6.753	6.77
Hydroxy Calamenene	metab_1194	Terpenoids	Sesquiterpenoids	-	-	-	-	C15 H22 O	18.92	-	pos	-	-	-	-	-	-	81275-80-1	-	2860.28	0	0	0.10202216349037	96.6	4.873	4.877	5.113	4.847	4.857	4.875	4.801	5.1	5.137	5.094	5.114	5.117	4.82	4.822	4.83	4.837	4.831	4.864
Diethyltoluamide	metab_1195	Organicnitrogen compounds	Amides	-	-	-	HMDB0250930	C12 H17 N O	15.262	C10935	pos	-	-	-	-	Benzenoids	Benzene and substituted derivatives	134-62-3	Toluenes	2295.75	0	0	0.061545909233781	96.6	7.4	7.404	7.9	7.37	7.394	7.41	7.326	7.637	7.578	7.348	7.555	7.504	7.342	7.344	7.347	7.354	7.35	7.364
2,3-Dimethylpentane	metab_1196	Hydrocarbons	Alkanes	-	-	-	-	C7 H16	5.258	-	pos	-	-	-	-	-	-	565-59-3	-	1241.1	668	55.17	0.40054471964802	96.5	6.908	6.917	7.154	6.905	6.904	6.939	6.824	7.193	7.238	7.295	7.214	7.212	6.89	6.882	6.885	6.875	6.884	6.881
1,3-Dinitro-5-Phenylmethoxybenzene	metab_1197	Ethers	Ethers	-	-	-	-	C13 H10 N2 O5	4.753	-	pos	-	-	-	-	-	-	128923-97-7	-	1206.28	0	0	0.25292491972496	96.2	6.744	6.748	7.34	6.73	6.743	6.794	6.683	7.12	6.944	6.965	6.919	6.925	6.699	6.691	6.695	6.704	6.701	6.729
Bisacumol	metab_1198	Terpenoids	Sesquiterpenoids	-	-	-	HMDB0038511	C15 H22 O	13.889	-	pos	-	-	-	-	Lipids and lipid-like molecules	Prenol lipids	38142-57-3	Sesquiterpenoids	2023.08	2214	94.2	0.13793339681409	96.1	6.239	6.244	6.441	6.215	6.23	6.255	6.284	6.411	6.407	6.476	6.47	6.504	6.194	6.194	6.2	6.202	6.2	6.217
3,3-Dimethyl-1-Hexene	metab_1199	Hydrocarbons	Alkenes	-	-	-	-	C8 H16	6.775	-	pos	-	-	-	-	-	-	3404-77-1	-	1343.28	0	0	0.23733325837591	95.7	5.953	5.973	6.229	5.934	5.95	5.979	5.884	6.271	6.228	6.177	6.163	6.212	5.907	5.919	5.913	5.915	5.926	5.943
N-[(3R)-1-Benzylpiperidin-3-Yl]-2-Methylpropanamide	metab_1200	Organoheterocyclic compounds	Piperidines	-	-	-	-	C16 H24 N2 O	15.912	-	pos	-	-	-	-	-	-	1933536-76-5	-	2435.57	0	0	0.26563301256514	95.5	4.566	4.571	4.796	4.535	4.557	4.568	4.501	3.892	4.793	4.781	4.797	4.773	4.516	4.511	4.518	4.529	4.517	4.523
2,4,6-Tri-Tert-Butylphenol	metab_1201	Phenols	Phenols	-	-	-	HMDB0245480	C18 H30 O	13.102	-	pos	-	-	-	-	Benzenoids	Benzene and substituted derivatives	732-26-3	Phenylpropanes	1891.57	0	0	0.43320073054675	94.9	4.179	4.472	4.252	4.155	3.943	4.195	4.11	3.982	4.067	4.153	4.145	4.16	4.321	3.906	3.912	3.914	3.912	3.93
2,6-Di-Tert-Butyl-4-Chlorophenol	metab_1202	Phenols	Phenols	-	-	-	-	C14 H21 Cl O	13.741	-	pos	-	-	-	-	-	-	4096-72-4	-	1996.35	0	0	0.23797953736359	94.9	5.847	5.851	6.002	5.823	5.839	5.862	5.778	6.02	6.061	6.304	6.266	6.471	5.802	5.802	5.808	5.81	5.808	5.825
(1,2-Dicyclopropyl-2-Phenylethyl)-Benzene	metab_1203	Hydrocarbons	Unknown hydrocarbons	-	-	-	-	C20 H22	11.989	-	pos	-	-	-	-	-	-	110330-90-0	-	1741.24	0	0	0.19991628861574	94.8	6.177	6.182	6.432	6.163	6.169	6.194	6.108	6.411	6.42	6.395	6.248	6.426	6.133	6.132	6.138	6.14	6.138	6.156
Phenyl 4-Methoxybenzoate	metab_1204	Esters	Esters	-	-	-	-	C14 H12 O3	13.95	-	pos	-	-	-	-	-	-	4181-97-9	-	2034.25	0	0	0.3600887684376	94.5	4.289	4.226	4.493	4.218	4.305	4.244	4.227	4.443	4.37	4.04	4.274	4.146	4.187	4.176	4.192	4.246	4.253	4.214
2-[4-(2-Methylprop-2-Enyl)Phenyl]Propanoic Acid	metab_1205	Acids	Acids	-	-	-	-	C13 H16 O2	12.194	-	pos	-	-	-	-	-	-	131734-08-2	-	1766.18	0	0	0.15391493082673	94.5	6.474	6.477	6.729	6.45	6.464	6.486	6.423	6.723	6.734	6.687	6.717	6.705	6.428	6.429	6.435	6.481	6.435	6.453
Isovaleric Anhydride	metab_1206	Unknown	Unknown	-	-	-	-	C10 H18 O3	14.246	-	pos	-	-	-	-	-	-	1468-39-9	-	2088.46	0	0	0.20900568459257	94.4	4.242	4.247	4.497	4.218	4.234	4.258	4.173	4.271	4.198	4.476	4.461	4.41	4.198	4.376	4.203	4.205	4.203	4.22
Cis-2-(1,1-Dimethylethyl)-3-Ethyl-Oxirane	metab_1207	Organoheterocyclic compounds	Other organoheterocyclic compounds	-	-	-	-	C8 H16 O	7.793	-	pos	-	-	-	-	-	-	36099-44-2	-	1409.71	0	0	0.43447185696179	94.2	6.41	6.414	6.631	6.378	6.394	6.425	6.347	6.66	6.691	6.703	6.702	6.725	6.344	6.371	6.377	6.351	6.349	6.394
2-Tert-Butyl-2-Phenyl-1,3-Dioxolane	metab_1208	Ethers	Ethers	-	-	-	-	C13 H18 O2	9.581	-	pos	-	-	-	-	-	-	6135-60-0	-	1528.28	0	0	0.54670539838712	94.1	6.765	6.746	7.015	6.701	6.713	6.756	6.716	6.985	6.927	7.046	7.046	7.024	6.723	6.719	6.689	6.732	6.72	6.729
Mesityl 2,4,6-Trimethylbenzoate	metab_1209	Esters	Esters	-	-	-	-	C19 H22 O2	12.662	-	pos	-	-	-	-	-	-	1504-38-7	-	1827.62	0	0	0.31969141189792	94.1	6.508	6.515	6.677	6.478	6.493	6.526	6.459	6.738	6.74	6.961	6.891	6.933	6.496	6.452	6.468	6.47	6.469	6.5
4,8-Dimethyl-Spiro[4.5]Dec-7-Ene-1,6-Dione	metab_1210	Ketones	Ketones	-	-	-	-	C12 H16 O2	3.552	-	pos	-	-	-	-	-	-	69494-14-0	-	1110.7	0	0	0.43989073642985	94.1	6.181	6.218	6.468	6.189	6.205	6.229	6.145	6.502	6.445	6.48	6.459	6.465	6.169	6.169	6.174	6.176	6.174	6.192
1-(3,5-Dimethyl-1-Adamantanoyl)Semicarbazide	metab_1211	Organicnitrogen compounds	Other organic nitrogen compounds	-	-	-	-	C14 H23 N3 O2	13.061	-	pos	-	-	-	-	-	-	351327-47-4	-	1885.61	0	0	0.66920206209033	94.1	4.975	4.856	4.521	4.746	4.774	4.895	5.278	5.013	4.406	4.324	4.939	4.953	5.165	4.93	4.757	4.685	4.655	4.941
Benzoic Acid, 4-(Benzoyloxy)-, Phenylmethyl Ester	metab_1212	Esters	Esters	-	-	-	-	C21 H16 O4	10.455	-	pos	-	-	-	-	-	-	96682-10-9	-	1589.61	0	0	0.16338189817833	93.6	7.702	7.705	7.969	7.675	7.69	7.715	7.643	7.942	7.939	7.947	7.905	7.901	7.646	7.662	7.658	7.668	7.666	7.674
Cis-2,4,5,6,7,7A-Hexahydro-4,4,7A-Trimethyl-2-Benzofuranmethanol	metab_1213	Organoheterocyclic compounds	Furans	-	-	-	-	C12 H20 O2	13.518	-	pos	-	-	-	-	-	-	77384-15-7	-	1959.37	0	0	0.56855252994153	93.6	6.087	6.147	6.464	6.091	6.134	6.113	5.992	6.412	6.366	6.556	6.428	6.411	6.042	6.075	6.108	6.112	6.08	6.084
7R,8R-8-Hydroxy-4-Isopropylidene-7-Methylbicyclo[5.3.1]Undec-1-Ene	metab_1214	Terpenoids	Sesquiterpenoids	-	-	-	-	C15 H24 O	16.483	-	pos	-	-	-	-	-	-	161362-94-3	-	2542.47	0	0	0.12583569647901	93.6	5.239	5.244	5.494	5.237	5.231	5.255	5.17	5.461	5.46	5.454	5.411	5.53	5.236	5.24	5.2	5.202	5.2	5.218
2-Methyl-N-[(2-Nitrophenyl)Methylideneamino]-3-Furancarboxamide	metab_1215	Organicnitrogen compounds	Amides	-	-	-	-	C13 H11 N3 O4	14.597	-	pos	-	-	-	-	-	-	304906-13-6	-	2157.37	0	0	0.49054534775401	93.4	5.176	5.191	5.527	5.159	5.182	5.208	5.095	5.434	5.237	5.416	5.481	5.418	5.112	5.12	5.138	5.134	5.1	5.146
1-Ethyl-1-Methylcyclohexane	metab_1216	Hydrocarbons	Cycloalkanes	-	-	-	-	C9 H18	15.457	-	pos	-	-	-	-	-	-	4926-90-3	-	2338.46	0	0	0.35109292716279	93.2	5.599	5.599	5.817	5.57	5.586	5.61	5.525	5.887	5.88	5.87	5.84	5.973	5.55	5.549	5.536	5.557	5.555	5.573
L-Alanine, 3-Chloro-N-[(Phenylmethoxy)Carbonyl]-, Phenylmethyl Ester	metab_1217	Esters	Esters	-	-	-	-	C18 H18 Cl N O4	12.357	-	pos	-	-	-	-	-	-	55822-82-7	-	1786.01	0	0	0.17502223345807	93.2	5.536	5.54	5.78	5.512	5.527	5.552	5.487	5.778	5.761	5.768	5.768	5.73	5.491	5.491	5.496	5.499	5.497	5.514
2-(Phenylcarbamoyloxy)Ethyl N-Phenylcarbamate	metab_1218	Esters	Esters	-	-	-	-	C16 H16 N2 O4	17.114	-	pos	-	-	-	-	-	-	849-98-9	-	2644.15	0	0	0.23720403228921	93.2	5.36	5.395	5.641	5.386	5.404	5.406	5.304	5.483	5.591	5.455	5.548	5.547	5.315	5.328	5.32	5.322	5.321	5.338
3-Methyl-2,4-Pentadien-1-Ol	metab_1219	Alcohols	Alcohols	-	-	-	-	C6 H10 O	13.22	-	pos	-	-	-	-	-	-	1572-08-3	-	1909.95	0	0	0.27817005205778	93.1	5.799	5.798	6.071	5.802	5.818	5.842	5.757	6.076	6.058	6.088	6.075	6.107	5.783	5.781	5.787	5.789	5.787	5.772
Brolamfetamine	metab_1220	Organicnitrogen compounds	Amines	-	-	-	-	C11 H16 Br N O2	15.451	-	pos	-	-	-	-	-	-	64638-07-9	-	2337.14	0	0	0.18697596445899	93.1	4.304	4.297	4.544	4.262	4.277	4.313	4.203	4.563	4.476	4.778	4.589	4.594	4.231	4.259	4.265	4.268	4.268	4.284
4-Tert-Butyl-N-(4-Nitrophenyl)Benzamide	metab_1221	Organicnitrogen compounds	Amides	-	-	-	-	C17 H18 N2 O3	11.76	-	pos	-	-	-	-	-	-	129488-50-2	-	1713.38	0	0	0.24857945008195	92.4	7.484	7.525	7.734	7.46	7.512	7.5	7.45	7.734	7.75	7.714	7.72	7.736	7.438	7.439	7.481	7.449	7.485	7.463
Trans-1-Methyl-4-(1-Methylethenyl)-2-Cyclohexen-1-Ol	metab_1222	Terpenoids	Monoterpenoids	-	-	-	-	C10 H16 O	16.493	-	pos	-	-	-	-	-	-	3886-78-0	-	2544.15	1639	68.2	0.12037257436218	92.4	5.44	5.464	5.786	5.435	5.45	5.456	5.39	5.713	5.678	5.744	5.793	5.724	5.415	5.414	5.398	5.422	5.42	5.437
4-Methyl-1-Phenyl-2-Pentanol	metab_1223	Alcohols	Alcohols	-	-	-	HMDB0031568	C12 H18 O	11.061	-	pos	-	-	-	-	Benzenoids	Benzene and substituted derivatives	7779-78-4	Not Available	1643.74	1983	88.82	0.18660031116775	92.3	6.151	6.191	6.518	6.151	6.13	6.193	6.012	6.461	5.378	6.481	6.527	6.549	6.076	6.064	6.129	6.082	6.119	6.165
Dihexyl Phthalate	metab_1224	Esters	Esters	-	-	-	HMDB0251287	C20 H30 O4	9.578	C14504	pos	-	-	-	-	Benzenoids	Benzene and substituted derivatives	84-75-3	Benzoic acids and derivatives	1528.07	0	0	0.42379906598103	92.2	6.271	6.278	6.558	6.219	6.232	6.267	6.202	6.531	6.484	6.568	6.579	6.553	6.209	6.205	6.211	6.213	6.213	6.226
1-Bromo-2,4-Dimethoxy-Benzene	metab_1225	Unknown	Unknown	-	-	-	-	C8 H9 Br O2	15.938	-	pos	-	-	-	-	-	-	17715-69-4	-	2440.85	0	0	0.042432985703798	92.2	5.753	5.758	6.074	5.695	5.745	5.769	5.647	5.966	5.985	5.988	6.058	6.099	5.706	5.673	5.714	5.716	5.714	5.732
2-Hexanone	metab_1226	Ketones	Ketones	unpleasant;ether	-	-	-	C6 H12 O	10.948	-	pos	-	-	-	-	-	-	591-78-6	-	1632.95	1140	74.1	0.097193647994166	91.8	5.667	5.681	5.961	5.643	5.668	5.665	5.598	5.946	5.898	5.987	5.924	5.924	5.623	5.602	5.628	5.63	5.628	5.645
4-Tert-Butyl-2-Cyclohexylphenol	metab_1227	Phenols	Phenols	-	-	-	-	C16 H24 O	14.37	-	pos	-	-	-	-	-	-	5450-24-8	-	2112.15	0	0	0.34605238690234	91.4	4.685	4.508	4.803	4.661	4.499	4.519	4.434	4.478	4.482	4.733	4.652	4.765	4.459	4.637	4.464	4.466	4.464	4.482
3-Nonyne	metab_1228	Hydrocarbons	Alkynes	-	-	-	-	C9 H16	14.922	-	pos	-	-	-	-	-	-	20184-89-8	-	2223.57	1110	49.89	0.160515	90.9	5.251	5.253	5.497	5.218	5.242	5.265	5.173	5.493	5.515	5.493	5.484	5.539	5.204	5.203	5.205	5.208	5.206	5.223
2,6,6-Trimethylcyclohexene-1-Carboxylic Acid	metab_1229	Acids	Acids	-	-	-	-	C10 H16 O2	14.266	-	pos	-	-	-	-	-	-	471-90-9	-	2092.12	0	0	0.2026010210708	90.6	4.407	4.389	4.589	4.354	4.37	4.392	4.367	4.668	4.523	4.523	4.64	4.553	4.362	4.373	4.335	4.358	4.34	4.358
1,1'-Sulfonylbis-Octane	metab_1230	Organosulfur compounds	Sulfonyls	-	-	-	-	C16 H34 O2 S	14.272	-	pos	-	-	-	-	-	-	7726-20-7	-	2093.22	0	0	0.056289451112709	90.1	5.037	5.024	5.068	4.998	5.01	5.038	4.977	5.176	5.09	5.134	5.271	5.284	4.978	4.974	4.993	4.995	4.98	4.997
Pindolol	metab_1231	Organoheterocyclic compounds	Indoles	-	-	-	HMDB0015095;PW_C009401	C14 H20 N2 O2	10.343	C07445	pos	-	-	-	-	Organoheterocyclic compounds	Indoles and derivatives	13523-86-9	Indoles	1581.75	0	0	0.15144380646071	89.8	5.423	5.428	5.651	5.404	5.415	5.439	5.354	5.668	5.7	5.612	5.649	5.638	5.379	5.379	5.412	5.415	5.384	5.402
2-(4-Fluorophenyl)-N-(4-Methoxybenzyl)Ethanamine	metab_1232	Organicnitrogen compounds	Amines	-	-	-	-	C16 H18 F N O	8.857	-	pos	-	-	-	-	-	-	355382-03-5	-	1479.07	0	0	0.36240307586846	88.4	5.853	5.864	6.119	5.73	5.82	5.857	5.786	6.149	6.169	6.113	6.139	6.142	5.827	5.815	5.835	5.838	5.838	5.852
3-Butyl-2-Methyl-6,7-Dihydro-5H-Cyclopenta[B]Pyridine-4-Amine	metab_1233	Organoheterocyclic compounds	Pyridines	-	-	-	-	C13 H20 N2	11.774	-	pos	-	-	-	-	-	-	124790-36-9	-	1715.09	0	0	0.26419621685792	88.3	5.626	5.631	5.93	5.602	5.617	5.642	5.557	5.869	5.756	5.935	5.771	5.891	5.582	5.581	5.587	5.589	5.587	5.604
5-Methyl-5-Isopropyl-3-Heptyne-2,6-Dione	metab_1234	Ketones	Ketones	-	-	-	-	C11 H16 O2	15.687	-	pos	-	-	-	-	-	-	63922-44-1	-	2389.01	0	0	0.30016718980597	88.1	5.239	5.247	5.52	5.195	5.22	5.255	5.172	5.448	5.448	5.537	5.492	5.507	5.197	5.197	5.202	5.205	5.192	5.221
4-(Benzyloxy)Benzaldehyde	metab_1235	Phenol ethers	Phenol ethers	-	-	-	-	C14 H12 O2	4.748	-	pos	-	-	-	-	-	-	4397-53-9	-	1205.93	0	0	0.73802792313042	87.9	5.253	5.266	5.665	5.234	5.23	5.359	5.151	5.512	5.731	5.576	5.461	5.475	5.254	5.253	5.243	5.229	5.245	5.291
4-Methoxy-6-(4-Morpholinylmethyl)-1,3,5-Triazin-2-Amine	metab_1236	Organoheterocyclic compounds	Triazines	-	-	-	-	C9 H15 N5 O2	12.503	-	pos	-	-	-	-	-	-	5311-16-0	-	1804.51	0	0	0.20845528776156	87.2	4.747	4.751	5.045	4.722	4.738	4.762	4.678	4.991	4.966	4.992	5.054	5.158	4.682	4.702	4.697	4.709	4.708	4.715
1,1,3,3-Tetrapropoxy-2-Propanone	metab_1237	Ketones	Ketones	-	-	-	-	C15 H30 O5	11.988	-	pos	-	-	-	-	-	-	113358-60-4	-	1741.12	0	0	0.19693635837456	85.5	6.008	6.018	6.26	5.994	6.02	6.044	6.005	6.223	6.255	6.237	6.157	6.091	5.979	5.967	5.971	5.979	5.98	6.003
5,5-Dimethyl-1-Ethyl-1,3-Cyclopentadiene	metab_1238	Hydrocarbons	Alkenes	-	-	-	-	C9 H14	4.96	-	pos	-	-	-	-	-	-	-	-	1220.55	1225	99.75	0.34955827137495	91.7	5.249	5.267	5.528	5.222	5.265	5.287	5.202	5.503	5.552	5.504	5.561	5.593	5.2	5.19	5.224	5.235	5.224	5.232
2-Methylphenyl 3-Methoxybenzoate	metab_1239	Esters	Esters	-	-	-	-	C15 H14 O3	14.758	-	pos	-	-	-	-	-	-	-	-	2189.44	0	0	0.52267244664886	97.5	6.992	7.001	7.232	6.968	6.983	7.012	6.897	7.236	7.247	7.221	7.283	7.33	6.921	6.947	6.964	6.955	6.899	6.981
2,6-Difluoro-3-Methylbenzoic Acid, Octadecyl Ester	metab_1240	Esters	Esters	-	-	-	-	C26 H42 F2 O2	15.909	-	pos	-	-	-	-	-	-	-	-	2434.96	0	0	0.19570029051208	95.7	5.073	5.077	5.338	5.046	5.064	5.089	5.004	5.331	5.304	5.313	5.3	5.329	5.012	5.028	5.033	5.033	5.034	5.051
Succinic Acid, 5-Methoxy-3-Phenylpentyl Propyl Ester	metab_1241	Esters	Esters	-	-	-	-	C19 H28 O5	14.269	-	pos	-	-	-	-	-	-	-	-	2092.67	0	0	0.33205604144646	95.6	5.202	5.18	5.469	5.177	5.193	5.217	5.081	5.427	5.464	5.464	5.472	5.466	5.122	5.157	5.162	5.164	5.163	5.18
Oxalic Acid, 2-Methylphenyl Undecyl Ester	metab_1242	Esters	Esters	-	-	-	-	C20 H30 O4	14.053	-	pos	-	-	-	-	-	-	-	-	2053.11	0	0	0.13913884771001	95.5	4.113	4.117	4.006	4.089	4.104	4.129	4.196	4.282	4.341	4.343	4.183	4.456	4.077	4.172	4.073	4.076	4.074	4.195
1-Adamantanecarboxylic Acid, 2-Adamantyl Ester	metab_1243	Esters	Esters	-	-	-	-	C21 H30 O2	13.638	-	pos	-	-	-	-	-	-	-	-	1979.27	0	0	0.15997446933918	95.4	5.334	5.339	5.589	5.31	5.325	5.35	5.265	5.553	5.551	5.564	5.573	5.605	5.289	5.289	5.295	5.297	5.295	5.312
5-(Acetyloxy)-N-[4-(Diethylamino)-2-Methylphenyl]-1-Naphthalenesulfonamide	metab_1244	Organicnitrogen compounds	Amides	-	-	-	-	C23 H26 N2 O4 S	14.113	-	pos	-	-	-	-	-	-	-	-	2064.1	0	0	0.031985503154827	95.1	5.589	5.589	5.826	5.556	5.572	5.597	5.511	5.833	5.856	5.81	5.822	5.832	5.535	5.535	5.54	5.549	5.54	5.557
Phthalic Acid, Dodecyl 2-Isopropoxyphenyl Ester	metab_1245	Esters	Esters	-	-	-	-	C29 H40 O5	14.375	-	pos	-	-	-	-	-	-	-	-	2113.15	0	0	0.12472020813583	94.6	4.89	4.814	5.086	4.935	4.883	4.825	4.74	5	5.04	4.967	4.96	4.905	4.897	4.905	4.841	4.772	4.77	4.859
4-Methoxybenzyl Alcohol, 1-Methylpropyl Ether	metab_1246	Ethers	Ethers	-	-	-	-	C12 H18 O2	14.288	-	pos	-	-	-	-	-	-	-	-	2096.15	0	0	0.33661866384685	94.5	4.919	4.923	5.137	4.894	4.91	4.934	4.85	5.136	5.18	5.147	5.202	5.268	4.874	4.947	4.879	4.885	4.883	4.935
[1R-(1Alpha,5Alpha,6Beta)]-6-Methyl-2-Methylene-6-(4-Methyl-3-Pentenyl)-Bicyclo[3.1.1]Heptane	metab_1247	Terpenoids	Monoterpenoids	-	-	-	-	C15 H24	15.037	-	pos	-	-	-	-	-	-	-	-	2247.98	1594	75.25	0.11932616338716	94.5	6.758	6.712	6.746	6.737	6.684	6.698	6.69	6.909	6.693	6.999	6.931	6.712	6.641	6.64	6.646	6.659	6.646	6.663
2-Allylpent-4-Enoic Acid, Benzyl Ester	metab_1248	Esters	Esters	-	-	-	-	C15 H18 O2	12.653	-	pos	-	-	-	-	-	-	-	-	1826.31	0	0	0.58030960537366	94.3	8.273	8.297	8.549	8.251	8.267	8.291	8.202	8.519	8.532	8.502	8.53	8.513	8.186	8.23	8.236	8.238	8.236	8.254
Isolongifolene-5-Ol	metab_1249	Terpenoids	Monoterpenoids	-	-	-	-	C15 H24 O	15.826	-	pos	-	-	-	-	-	-	-	-	2418.09	0	0	0.17996625715531	94.3	5.239	5.067	5.249	5.038	5.054	5.184	4.994	5.229	5.234	5.2	5.328	5.327	5.018	5.192	5.023	5.025	5.024	5.041
4-Hydroxy-3-Methoxybenzyl Alcohol, Di(Isopropyl) Ether	metab_1250	Ethers	Ethers	-	-	-	-	C14 H22 O3	19.559	-	pos	-	-	-	-	-	-	-	-	2923.42	0	0	0.32251806585848	94.2	5.7	5.717	5.961	5.664	5.683	5.7	5.636	5.91	6.013	5.988	5.729	5.841	5.66	5.656	5.662	5.664	5.662	5.68
Hexanoic Acid, 2,7-Dimethyloct-7-En-5-Yn-4-Yl Ester	metab_1251	Esters	Esters	-	-	-	-	C16 H26 O2	13.072	-	pos	-	-	-	-	-	-	-	-	1887.21	0	0	0.067205794365236	94	5.529	5.537	5.764	5.509	5.526	5.547	5.465	5.78	5.757	5.711	5.743	5.74	5.487	5.483	5.489	5.502	5.499	5.513
3-Cyclohex-1-Enyl-Prop-2-Enal	metab_1252	Aldehydes	Aldehydes	-	-	-	-	C9 H12 O	13.116	-	pos	-	-	-	-	-	-	-	-	1893.6	0	0	0.18049305839125	93.9	6.668	6.656	7.003	6.609	6.654	6.668	6.572	6.989	6.93	6.907	6.982	6.909	6.589	6.605	6.632	6.59	6.598	6.648
Phthalic Acid, Cyclobutyl Pentyl Ester	metab_1253	Esters	Esters	-	-	-	-	C17 H22 O4	9.583	-	pos	-	-	-	-	-	-	-	-	1528.42	0	0	0.38447462703869	93.9	6.926	6.935	7.218	6.89	6.912	6.944	6.834	7.179	7.13	7.236	7.237	7.186	6.874	6.875	6.884	6.875	6.89	6.91
5-Methoxy-1-Methyl-2-(4-Morpholinylmethyl)-1H-1,3-Benzimidazole	metab_1254	Organoheterocyclic compounds	Imidazoles	-	-	-	-	C14 H19 N3 O2	17.397	-	pos	-	-	-	-	-	-	-	-	2687.69	0	0	0.27157331173555	93.7	5.913	5.884	6.151	5.848	5.888	5.929	5.828	6.157	6.221	6.162	6.23	6.277	5.868	5.868	5.873	5.876	5.874	5.891
Succinic Acid, 2-Phenoxyethyl Propyl Ester	metab_1255	Phenol ethers	Phenol ethers	-	-	-	-	C15 H20 O5	13.377	-	pos	-	-	-	-	-	-	-	-	1935.99	0	0	0.22073694952327	93.4	4.64	4.644	4.925	4.615	4.631	4.7	4.571	4.862	4.156	4.833	4.885	4.583	4.595	4.595	4.6	4.603	4.601	4.618
4-(2-T-Butyl-5-Oxooxazolidine-3-Carbonyl)-N,N-Diethylbenzamide	metab_1256	Esters	Esters	-	-	-	-	C19 H26 N2 O4	11.755	-	pos	-	-	-	-	-	-	-	-	1712.77	0	0	0.18323841811164	93.2	6.718	6.714	6.939	6.69	6.704	6.724	6.651	6.932	6.973	6.919	6.931	6.946	6.67	6.67	6.668	6.677	6.686	6.693
O-(2-Chlorobenzoyl)-O'-(2-Methoxybenzoyl)-1,3-Benzenediol	metab_1257	Alcohols	Alcohols	-	-	-	-	C21 H15 Cl O5	16.463	-	pos	-	-	-	-	-	-	-	-	2539.13	0	0	0.092107508703479	93.2	5.685	5.69	5.878	5.66	5.677	5.701	5.627	5.899	5.927	5.884	5.933	6.014	5.641	5.641	5.646	5.65	5.648	5.672
Phthalic Acid, Dodecyl Pent-4-Enyl Ester	metab_1258	Esters	Esters	-	-	-	-	C25 H38 O4	14.37	-	pos	-	-	-	-	-	-	-	-	2112.15	0	0	0.111935	93.1	4.716	4.724	4.97	4.686	4.706	4.733	4.645	5.001	5.006	4.976	4.978	5.035	4.682	4.683	4.693	4.698	4.694	4.714
Benzoic Acid, 4-Amino-, 2,2,6,6-Tetramethyl-4-Oxo-1-Piperidinyl Ester	metab_1259	Esters	Esters	-	-	-	-	C16 H22 N2 O3	11.91	-	pos	-	-	-	-	-	-	-	-	1731.63	0	0	0.21356823495277	93	6.036	6.042	6.277	6.012	6.033	6.064	5.964	6.275	6.315	6.239	6.256	6.27	5.997	5.998	6.027	6.01	6.01	6.047
1-[(1-Isocyanatocyclopropyl)Oxy]Tricyclo[3.3.1.1(3,7)]Decane	metab_1260	Organicnitrogen compounds	Other organic nitrogen compounds	-	-	-	-	C14 H19 N O2	13.953	-	pos	-	-	-	-	-	-	-	-	2034.8	0	0	0.19410031735231	92.9	4.381	4.384	4.739	4.344	4.365	4.39	4.316	4.71	4.731	4.619	4.633	4.672	4.329	4.33	4.338	4.339	4.35	4.359
Phenyl 3-Phenylpropanoate	metab_1261	Phenol esters	Phenol esters	-	-	-	-	C15 H14 O2	14.545	-	pos	-	-	-	-	-	-	-	-	2147.01	0	0	0.063765651094013	92.3	5.272	5.274	5.456	5.252	5.271	5.277	5.208	5.484	5.503	5.458	5.502	5.534	5.202	5.216	5.223	5.239	5.227	5.24
Hexanoic Acid, 4-Methylphenyl Ester	metab_1262	Phenol esters	Phenol esters	-	-	-	-	C13 H18 O2	13.925	-	pos	-	-	-	-	-	-	-	-	2029.67	0	0	0.18821256985008	90.6	2.882	2.886	3.076	3.671	2.873	2.897	2.813	5.374	3.105	3.111	3.105	3.081	2.837	2.837	2.842	2.844	2.843	3.674
N-Methyl-4-Ethyl-N-(4H-1,2,4-Triazol-4-Yl)Benzamide	metab_1263	Organicnitrogen compounds	Amides	-	-	-	-	C12 H14 N4 O	12.554	-	pos	-	-	-	-	-	-	-	-	1811.92	0	0	0.22557068007573	89.7	6.168	6.203	6.439	6.098	6.131	6.217	6.095	6.657	6.567	6.408	6.452	6.605	6.169	6.123	6.131	6.133	6.143	6.161
O-Acetoxyacetyl-O'-(4-Butylbenzoyl)-1,2-Benzenediol	metab_1264	Alcohols	Alcohols	-	-	-	-	C21 H22 O6	11	-	pos	-	-	-	-	-	-	-	-	1637.92	0	0	0.13720355844047	89	6.853	6.857	7.108	6.827	6.843	6.867	6.78	7.085	7.14	7.071	7.101	7.094	6.807	6.808	6.814	6.816	6.814	6.831
Diglycolic Acid, Butyl 4-Chloro-2-Methylphenyl Ester	metab_1265	Phenol esters	Phenol esters	-	-	-	-	C15 H19 Cl O5	17.151	-	pos	-	-	-	-	-	-	-	-	2649.85	0	0	0.06370551548452	88.4	5.42	5.425	5.681	5.395	5.415	5.428	5.359	5.691	5.687	5.628	5.653	5.65	5.368	5.375	5.38	5.382	5.38	5.398
O-(4-Butylbenzoyl)-O'-(Isobutoxycarbonyl)-1,2-Benzenediol	metab_1266	Alcohols	Alcohols	-	-	-	-	C22 H26 O5	11.013	-	pos	-	-	-	-	-	-	-	-	1639.16	0	0	0.1202715806179	85.9	7.482	7.487	7.72	7.47	7.485	7.498	7.446	7.726	7.757	7.688	7.731	7.718	7.438	7.441	7.445	7.459	7.452	7.463
3-Chloro-2-Fluorobenzoic Acid, Undecyl Ester	metab_1267	Esters	Esters	-	-	-	-	C18 H26 Cl F O2	17.226	-	pos	-	-	-	-	-	-	-	-	2661.38	0	0	0.0080294138571312	85.7	4.688	4.688	4.968	4.661	4.682	4.697	4.618	4.977	4.988	4.92	4.932	4.912	4.635	4.642	4.65	4.653	4.648	4.662
4-Octanoylphenyl 4-Hexylbenzoate	metab_1268	Esters	Esters	-	-	-	-	C27 H36 O3	9.614	-	pos	-	-	-	-	-	-	-	-	1530.6	0	0	0.19043561644975	84.9	5.614	5.602	5.839	5.585	5.621	5.625	5.543	5.85	5.846	5.797	5.839	5.843	5.544	5.545	5.553	5.574	5.554	5.571
(+/-)-1,1'-(1,2-Diphenylethane-1,2-Diyl)Bis[4-Methyl-Piperazine	metab_1269	Unknown	Unknown	-	-	-	-	C24 H34 N4	11.71	-	pos	-	-	-	-	-	-	-	-	1707.3	0	0	0.2839913103586	80.2	6.895	6.9	7.189	6.871	6.886	6.911	6.826	7.132	7.126	6.945	7.085	7.02	6.851	6.85	6.855	6.858	6.856	6.868
