# Supplementary material for: Multi-Omics Provides New Insights into the Aroma Regulation of Rhododendron fortunei Lindl Treated with Methyl Jasmonate and Brassinosteroids
Source: Curr Issues Mol Biol. 2025 Dec 16;47(12):1054. doi: 10.3390/cimb47121054 (PMC12731677; doi:10.3390/cimb47121054)
Supplement: Supplementary file 1 [file cimb-47-01054-s001.zip › Table S3. Statistical table of sequencing data.xlsx]

## Sheet: Statistical table of sequencing
Sample	Raw reads	Raw bases	Clean reads	Clean bases	Error rate(%)	Q20(%)	Q30(%)	GC content(%)
BR_1	48394120	7259118000	47677850	7024885932	0.0176	97.97	93.4	45.41
BR_2	58436190	8765428500	57962530	8572464127	0.0119	98.84	96.19	45.48
BR_3	44950912	6742636800	44534048	6564626315	0.0122	98.69	95.69	45.41
CK1	58940550	8841082500	58424848	8688541323	0.012	98.79	96.05	45.49
CK2	44277540	6641631000	43605562	6455186788	0.0222	97.05	91.34	45.71
CK3	41722968	6258445200	41169270	6094213279	0.0208	97.46	92.06	45.74
MeJA_1	40541694	6081254100	40160554	5929432748	0.0121	98.75	95.87	45.79
MeJA_2	48133180	7219977000	47711452	7054720813	0.012	98.79	96.04	45.88
MeJA_3	43389796	6508469400	42880916	6321844960	0.0227	97.87	93.34	46.16
