# Supplementary material for: Multi-Omics Provides New Insights into the Aroma Regulation of Rhododendron fortunei Lindl Treated with Methyl Jasmonate and Brassinosteroids
Source: Curr Issues Mol Biol. 2025 Dec 16;47(12):1054. doi: 10.3390/cimb47121054 (PMC12731677; doi:10.3390/cimb47121054)
Supplement: Supplementary file 1 [file cimb-47-01054-s001.zip › Table S4. Comparison of 50 dams in three groups of R. fortunei samples.xlsx]

## Sheet: Table S4. Comparison of 50 dams
Metabolite	MeJA_1	MeJA_2	MeJA_3	MeJA_4	MeJA_5	MeJA_6	BR_1	BR_2	BR_3	BR_4	BR_5	BR_6	CK_1	CK_2	CK_3	CK_4	CK_5	CK_6
(-)-Bornyl Acetate	-0.7487	0.175	-0.4269	0.1065	0.4807	0.7403	-1.3169	-1.0701	-1.1475	-1.3168	-1.1022	-0.9717	1.0039	0.9311	1.2025	1.2464	1.2105	1.0038
Myrtenol	-0.9983	-0.3609	0.1022	-0.3718	0.1112	-0.2479	-0.7314	-0.9862	-1.0971	-1.1009	-0.9556	-1.0032	1.2828	1.2874	1.076	1.4666	1.2243	1.3028
(-)-Trans-Myrtanol	0.6724	-0.0448	-1.6052	0.4338	-0.9648	-1.1551	-0.4752	-0.742	-0.8542	-0.7953	-0.7078	-0.7071	0.6492	1.2268	1.228	1.1705	1.3855	1.2853
(2R,5R)-Rel-5-Ethenyltetrahydro-Alpha,Alpha,5-Trimethyl-2-Furanmethanol	-0.9205	-0.7673	-1.1661	-0.6384	-0.6655	-0.8175	-0.5216	-0.5294	-0.6244	-0.489	-0.5121	-0.4605	1.3038	1.4948	1.3286	1.2206	1.2842	1.4801
(+/-)-Linalool	-0.5526	-0.3104	-1.1739	-0.0181	-0.2469	-0.4606	-1.0284	-0.8747	-0.863	-0.7516	-0.7834	-0.8551	1.3998	1.3811	1.3302	1.2667	1.2819	1.2591
Cis-5-Ethenyltetrahydro-Alpha,Alpha,5-Trimethyl-2-Furanmethanol	-0.5605	-0.5592	-1.026	-0.4467	-0.436	-0.382	-0.8127	-0.81	-0.8265	-0.7854	-0.7973	-0.6793	1.1109	1.3545	1.382	1.3906	1.4157	1.4679
Eugenol	-0.3754	0.0762	-0.7957	-0.124	0.0335	-0.3414	-0.9222	-1.1034	-1.2314	-0.9559	-0.9363	-0.9565	1.1571	1.4853	1.1944	1.1923	1.2132	1.39
Methyl 2,4-Dimethoxy-6-Methylbenzoate	0.0007	-0.309	-1.0243	0.0466	-0.1532	-0.1848	-1.0452	-1.0961	-1.0746	-0.9388	-0.9588	-0.8899	1.4128	1.1964	1.2601	1.2761	1.1175	1.3645
4-Isopropyl-1,6-Dimethyl-1,2,3,4,4A,7,8,8A-Octahydro-1-Naphthalenol	-2.2015	-1.2765	-1.4717	-1.231	-0.6743	-0.2617	0.8829	0.9114	1.0243	0.8542	0.9425	1.0289	0.664	0.0411	0.1515	-0.022	-0.0773	0.7151
4-[(1-Phenylprop-2-Enyl)Oxy]Benzaldehyde	-1.6709	-1.258	-0.8533	-1.3059	-0.9705	-1.2863	1.1625	1.1063	1.0374	1.0315	1.1146	1.2166	0.1249	0.1459	-0.0908	0.3044	0.0685	0.1229
Benzoic Acid	-1.2922	-0.8522	-1.7811	-1.2188	-1.0317	-1.0464	1.4148	0.9969	0.903	1.1191	1.0992	1.1183	0.2283	0.0567	0.1792	-0.1617	-0.1052	0.3741
6-Ethenyltetrahydro-2,2,6-Trimethyl-2H-Pyran-3-Ol	-1.4444	-1.2939	-1.4663	-1.0936	-0.9555	-0.9669	1.1878	1.1295	1.1035	1.0518	1.1381	1.2439	-0.0714	0.295	0.0015	-0.1326	-0.0143	0.2879
2-Phenylpyrido[3,4-D]-1,3-Oxazin-4-One	-1.4306	-1.1912	-1.8509	-0.9788	-0.9837	-0.9884	1.1238	1.0739	0.9989	0.9937	1.0812	1.1718	-0.0841	0.1393	0.1663	0.1879	0.2137	0.357
2,6-Dimethyl-2,6-Undecadien-10-Ol	-1.0197	-1.2158	-2.7704	-0.8187	-0.838	-0.6922	0.7203	0.7089	0.6546	0.8546	0.8271	0.903	0.4214	0.6576	0.3078	0.4389	0.367	0.4935
Trans,Trans-Farnesol	-0.4761	-0.7278	-1.916	-0.8624	-1.7806	-1.5429	0.912	0.9501	0.9675	0.9931	1.0054	1.1144	0.0177	0.2331	0.2937	0.2464	0.2482	0.3242
Cedrol	-1.2972	-1.2557	-1.6765	-0.9251	-1.2131	-1.3429	0.9235	0.8912	0.8516	0.8482	0.896	0.9546	-0.2669	1.0217	0.3232	0.6422	0.0247	0.6006
1-Phenyl-1-Propanol	-1.2103	-1.3968	-1.5341	-1.404	-1.2051	-1.3331	0.8542	0.8102	0.7564	0.8007	0.8167	0.8964	0.2514	0.4732	0.5967	0.3403	0.525	0.9622
(E)-Myroxide	-1.2767	-1.2633	-1.4383	-1.2422	-1.3761	-1.4993	0.8933	0.8485	0.8889	0.8201	0.8864	0.9365	0.4075	0.579	0.4442	0.3705	0.4089	0.6121
5-(3,3-Dimethyloxiran-2-Yl)-3-Methylpent-1-En-3-Ol	-1.4649	-1.296	-1.7194	-1.1676	-1.1704	-1.3005	0.8518	0.818	0.7765	0.773	0.823	0.8843	0.5006	0.6432	0.5126	0.4212	0.4749	0.6399
6-Methyl-5-Hepten-2-One	0.2231	-0.6861	-1.8368	-0.5996	-1.6859	-2.2426	0.7596	0.7929	0.5531	0.3203	0.5454	0.5647	-0.2087	0.5235	0.782	0.4887	0.9544	0.752
Benzyl Alcohol	-1.1964	-1.2392	-1.6031	-1.3037	-1.1195	-1.2877	0.9124	0.9401	0.1188	0.1753	0.1997	0.1262	0.6089	0.8257	0.9526	0.6443	0.859	1.3864
3-Methoxy-5-Methylphenol	-1.0358	-1.1849	-1.5798	-1.241	-1.4098	-1.4314	0.5249	0.3261	0.2299	0.3786	0.3438	0.2609	0.806	1.036	0.9713	0.97	0.9538	1.0815
6-Methylhept-5-En-2-Ol	-0.467	-0.936	-1.8165	-1.103	-1.3694	-1.2852	0.0147	-0.0274	-0.0349	0.0098	0.1247	0.1505	0.6703	1.1928	1.2291	1.2585	1.2235	1.1655
(3R,6R)-6-Ethenyl-2,2,6-Trimethyloxan-3-Ol	-1.1575	-1.2074	-1.8817	-1.0332	-0.8852	-0.8248	-0.0058	-0.0204	-0.0573	-0.0105	0.0057	0.1571	1.1899	1.3862	1.0923	0.9725	1.0262	1.2539
2-(2-Pentenyl)Furan	0.1407	0.2519	0.4371	0.1346	0.0094	0.0507	1.1661	1.1633	1.1783	0.6001	1.0222	1.0986	-1.9686	-1.6517	-1.0058	-0.7323	-0.7958	-1.0987
(E,E)-1,5-Dimethyl-8-(1-Methylethylidene)-1,5-Cyclodecadiene	-0.0334	0.0837	-0.6529	0.4806	0.158	0.9288	1.1496	1.0079	1.0735	0.9569	1.0743	1.0036	-1.1727	-1.533	-1.1122	-1.096	-1.2875	-1.0291
Heptadecane	0.3431	0.3404	-0.4365	0.463	0.5306	0.957	0.9475	0.9472	0.9433	0.9268	0.8893	0.8947	-1.3613	-1.3196	-1.2001	-1.2098	-1.2829	-1.3728
Calamenene	-0.2964	-0.0068	-0.0939	-0.0087	0.1934	0.2601	1.1945	1.1876	1.1945	1.1516	1.173	1.1701	-1.0926	-1.2442	-1.1439	-1.2238	-1.22	-1.1945
Beta-Ylangene	-0.1204	0.2074	0.0569	0.152	0.4277	0.5655	1.0858	1.0669	1.1089	0.9913	1.0577	1.0234	-1.331	-1.3789	-1.162	-1.2181	-1.3015	-1.2317
1-Epi-Bicyclosesquiphellandrene	-0.1045	0.1961	0.0747	0.1484	0.412	0.5465	1.0784	1.0617	1.0963	1.0134	1.0628	1.0443	-1.2828	-1.3477	-1.2036	-1.2295	-1.2945	-1.2718
Alpha-Cubebene	-0.2042	0.1095	0.0204	0.0751	0.3279	0.4455	1.123	1.1146	1.1545	1.0657	1.1101	1.0931	-1.2723	-1.3359	-1.1452	-1.1996	-1.2629	-1.2192
3,4-Dihydrocadalene	-0.1846	0.1015	0.0121	0.0971	0.3443	0.4426	1.1203	1.1176	1.1378	1.0598	1.1015	1.1057	-1.2039	-1.3176	-1.2139	-1.2089	-1.2537	-1.2578
7-Isopropenyl-4A-Methyl-1-Methylenedecahydronaphthalene	0.0427	0.2732	0.3283	0.2041	0.4427	0.7467	0.9967	0.9521	1.053	0.8404	0.9578	0.9019	-1.0801	-1.2522	-1.0328	-1.6651	-1.7611	-0.9483
O,O'-Di(4-Butylbenzoyl)-1,2-Benzenediol	-0.2113	0.232	-0.0331	0.2451	0.5593	0.7688	0.9979	1.0284	0.956	0.8737	1.0293	1.126	-0.7743	-1.363	-1.4335	-1.3679	-1.4339	-1.1995
(-)-Alpha-Cuprenene	0.0549	0.3674	0.4701	0.2531	0.4955	0.889	0.8347	0.7768	0.7289	0.7621	0.8204	0.8838	-1.6955	0.2609	-1.3676	-1.509	-1.5742	-1.4514
Copaene	0.0494	0.3829	0.2962	0.3155	0.5932	0.716	0.9672	0.9507	0.9801	0.883	0.9353	0.8824	-1.3571	-1.4178	-1.2007	-1.2896	-1.3495	-1.3373
(Z,E)-Alpha-Farnesene	0.2626	0.4972	0.5839	0.5144	0.597	0.7905	0.863	0.8254	0.6939	0.7754	0.831	0.8991	-1.3957	-1.5502	-1.3104	-1.2504	-1.3745	-1.2524
7-Ethyl-1,3,5-Cycloheptatriene	0.5173	0.5908	0.2935	0.46	0.7477	0.8668	0.8063	0.7895	0.769	0.7673	0.792	0.7554	-1.4745	-1.3789	-1.2039	-1.3808	-1.3538	-1.3637
Benzyl Propiolate	0.505	0.592	0.2532	0.4348	0.7752	0.9015	0.7961	0.7784	0.7567	0.7549	0.7811	0.8132	-1.4536	-1.3852	-1.2327	-1.3555	-1.3524	-1.3626
(4Z)-4,11,11-Trimethyl-8-Methylidenebicyclo[7.2.0]Undec-4-Ene	0.6814	0.5176	0.6146	0.3896	0.572	0.5253	0.8712	0.8248	0.8233	0.841	0.7396	0.7479	-1.6652	-1.2034	-1.2677	-1.3759	-1.3827	-1.2533
Eucalyptol	0.4725	0.72	0.5599	0.8152	0.7334	0.5281	0.6735	0.755	0.7774	0.8711	0.7621	0.5217	-1.2146	-1.3518	-1.3319	-1.371	-1.4247	-1.496
(-)-Beta-Curcumene	-0.6994	0.4221	0.0687	0.3411	1.1065	2.3613	0.5233	0.4726	0.4105	0.4052	0.4801	0.5721	-0.8457	-1.9806	-0.8935	-0.895	-1.1199	-0.7294
Beta-Phellandrene	0.7196	0.7993	1.6457	0.6408	0.6825	0.5536	0.7631	0.815	-0.1335	0.9008	-0.3542	0.4987	-1.2633	-1.3527	-1.2367	-1.293	-1.072	-1.3137
Methyleugenol	1.3215	1.1384	0.5809	1.1632	1.3129	1.3898	-0.1001	0.0013	-0.0086	0.1096	0.0989	0.151	-1.2587	-1.2063	-1.1294	-1.1359	-1.1732	-1.2553
(E)-1,2,3-Trimethoxy-5-(1-Propenyl)-Benzene	0.7014	0.8483	0.4516	0.8218	1.0408	1.1163	0.4439	0.4011	0.4476	0.5031	0.5979	0.711	-1.3154	-1.3258	-1.2902	-1.3659	-1.4275	-1.3599
N-(4-Hydroxyphenyl)Cinnamamide	0.3255	0.8202	0.423	0.8323	1.1682	1.464	0.512	0.4714	0.4217	0.4174	0.4774	0.551	-1.2555	-1.5812	-1.2078	-1.216	-1.4062	-1.2176
Trans-2,Cis-6-Nonadienal	1.3614	1.2177	1.0709	1.1755	0.9947	0.9847	-1.2253	-1.1323	-1.1897	-1.3772	-1.2386	-1.1984	0.1054	0.0129	0.0618	0.2216	0.2078	-0.0528
Calarene	0.9611	0.9875	1.0804	0.9353	0.8366	0.8783	-1.2706	-1.3151	-1.3206	-1.2985	-1.3983	-1.3871	0.4059	0.2301	0.4013	0.3853	0.3649	0.5235
Methylisoeugenol	1.2959	1.3634	1.0889	1.2331	1.5199	1.6216	-0.6751	-0.5849	-0.5579	-0.6708	-0.5022	-0.408	-1.0111	-0.8458	-0.5369	-0.7922	-0.7418	-0.7961
2-Bromoisobutyrophenone	-0.489	1.7938	-0.4676	1.8191	1.7724	1.7542	-0.2777	-0.292	-0.3108	-0.3123	-0.2898	-0.2621	-0.7371	-0.793	-0.7286	-0.6984	-0.7451	-0.7359
22 significantly upregulated metabolites
Organoheterocyclic compounds	2-(2-Pentenyl)Furan
Terpenoids	(E,E)-1,5-Dimethyl-8-(1-Methylethylidene)-1,5-Cyclodecadiene
Hydrocarbons	Heptadecane
Terpenoids	Calamenene
Terpenoids	Beta-Ylangene
Terpenoids	1-Epi-Bicyclosesquiphellandrene
Unknown	Alpha-Cubebene
Terpenoids	3,4-Dihydrocadalene
Terpenoids	7-Isopropenyl-4A-Methyl-1-Methylenedecahydronaphthalene
Alcohols	O,O'-Di(4-Butylbenzoyl)-1,2-Benzenediol
Terpenoids	(-)-Alpha-Cuprenene
Terpenoids	Copaene
Terpenoids	(Z,E)-Alpha-Farnesene
Hydrocarbons	7-Ethyl-1,3,5-Cycloheptatriene
Esters	Benzyl Propiolate
Terpenoids	(4Z)-4,11,11-Trimethyl-8-Methylidenebicyclo[7.2.0]Undec-4-Ene
Organicheterocyclic compounds	Eucalyptol
Terpenoids	(-)-Beta-Curcumene
Terpenoids	Beta-Phellandrene
Alcohols	Methyleugenol
Phenol ethers	(E)-1,2,3-Trimethoxy-5-(1-Propenyl)-Benzene
Organoheterocyclic compounds	N-(4-Hydroxyphenyl)Cinnamamide
