# Supplementary material for: Multi-Omics Provides New Insights into the Aroma Regulation of Rhododendron fortunei Lindl Treated with Methyl Jasmonate and Brassinosteroids
Source: Curr Issues Mol Biol. 2025 Dec 16;47(12):1054. doi: 10.3390/cimb47121054 (PMC12731677; doi:10.3390/cimb47121054)
Supplement: Supplementary file 1 [file cimb-47-01054-s001.zip › Table S5 Pearson correlation coefficient analysis of dam and DEGs of two groups of samples.xlsx]

## Sheet: Pearson correlation coefficient
BR vs MeJA
Id	Name	(-)-Alpha-Cuprenene	(-)-Beta-Curcumene	2-Bromoisobutyrophenone	(4Z)-4,11,11-Trimethyl-8-Methylidenebicyclo[7.2.0]Undec-4-Ene	Methylisoeugenol	Beta-Phellandrene	Eucalyptol	Heptadecane	7-Ethyl-1,3,5-Cycloheptatriene	Thymol	Benzyl Propiolate	(E)-1,2,3-Trimethoxy-5-(1-Propenyl)-Benzene	Methyleugenol	Methyl 3,4-Dimethoxybenzoate	Calarene	Methyl Cinnamate	Trans-2,Cis-6-Nonadienal	3-Butylcyclohexanone	1-Epi-Bicyclosesquiphellandrene	7-Isopropenyl-4A-Methyl-1-Methylenedecahydronaphthalene	(-)-3,5-Cadinadiene	(E,E)-1,5-Dimethyl-8-(1-Methylethylidene)-1,5-Cyclodecadiene	3,4-Dihydrocadalene	N-(4-Hydroxyphenyl)Cinnamamide	2-(2-Pentenyl)Furan	2,4-Dimethyl-3-Hexanone	O,O'-Di(4-Butylbenzoyl)-1,2-Benzenediol	6-Methyl-5-Hepten-2-One	(-)-Trans-Myrtanol	(-)-Bornyl Acetate	5-Acetyloxolan-2-One	1-Phenyl-1-Propanol	Benzyl Alcohol	Cis-5-Ethenyltetrahydro-Alpha,Alpha,5-Trimethyl-2-Furanmethanol	3-Methoxy-5-Methylphenol	(E)-Myroxide	(+/-)-Linalool	(3R,6R)-6-Ethenyl-2,2,6-Trimethyloxan-3-Ol	(2R,5R)-Rel-5-Ethenyltetrahydro-Alpha,Alpha,5-Trimethyl-2-Furanmethanol	5-(3,3-Dimethyloxiran-2-Yl)-3-Methylpent-1-En-3-Ol	Benzoic Acid	2,6-Dimethyl-2,6-Undecadien-10-Ol	Methyl 2,4-Dimethoxy-6-Methylbenzoate	6-Methylhept-5-En-2-Ol	6-Ethenyltetrahydro-2,2,6-Trimethyl-2H-Pyran-3-Ol	Eugenol	2-Phenylpyrido[3,4-D]-1,3-Oxazin-4-One	Cedrol
TRINITY_DN1061_c2_g1	TRINITY_DN1061_c2_g1	0.71642021977294	0.74813138249374	0.72809673225161	0.96899688823999	0.96618249349674	0.97647699783459	0.98003625827865	0.98195144878606	0.97546299963864	0.97913985070957	0.97782058878957	0.98421618178591	0.98618053785428	0.98857408971214	0.92837662417643	0.94994570722208	0.95621257818341	0.9863381824803	0.96337628306344	0.96551053858892	0.96956325157247	0.95448404546879	0.96428533947696	0.95435701702103	0.88600056456911	0.89631546679327	0.92904709649127	-0.703489	-0.782061	-0.81617	-0.840603	-0.975889	-0.983512	-0.981217	-0.98567	-0.985303	-0.976527	-0.962904	-0.977309	-0.974855	-0.978299	-0.935847	-0.95854	-0.95829	-0.929541	-0.956859	-0.959478	-0.895498
TRINITY_DN15383_c0_g1	TRINITY_DN15383_c0_g1	0.73513169400261	0.7383366952037	0.72658368364267	0.98766140805938	0.98300171204068	0.98482696861634	0.98266275209349	0.99194880826811	0.98803049195185	0.98991829900912	0.98872615329335	0.98978494671083	0.99535692813035	0.99689287397203	0.93749097036565	0.95162878123569	0.96537907032555	0.98964211708348	0.96861446672446	0.97004062488424	0.97389810982093	0.9604780364873	0.96555895931123	0.95687235752268	0.92327194440714	0.90623418153906	0.90510356375075	-0.660049	-0.751588	-0.824271	-0.84283	-0.973418	-0.982256	-0.981265	-0.98586	-0.989725	-0.987425	-0.974058	-0.984737	-0.983117	-0.988058	-0.949374	-0.972242	-0.944267	-0.937542	-0.96284	-0.960083	-0.881471
TRINITY_DN38502_c0_g2	TRINITY_DN38502_c0_g2	0.73441424318485	0.74305829234878	0.73026127526674	0.98679152684104	0.98304799086845	0.98438271675726	0.98297214804146	0.99216722832956	0.98819165985363	0.99014296303527	0.98900586076855	0.99020160892879	0.99506355564299	0.99673885970217	0.93636603643205	0.95115955244258	0.96358429825722	0.99067355887125	0.96995873494077	0.97120314549704	0.97501097948587	0.96115004444656	0.96716100512784	0.9585353175564	0.92215352733171	0.90348880102474	0.90774543929365	-0.666041	-0.757071	-0.819798	-0.845998	-0.973097	-0.981834	-0.980743	-0.986521	-0.989832	-0.986301	-0.973152	-0.983972	-0.982144	-0.98688	-0.948403	-0.971953	-0.9464	-0.935773	-0.961705	-0.95839	-0.881979
TRINITY_DN2390_c0_g1	TRINITY_DN2390_c0_g1	0.71711944526588	0.75684805907198	0.7417788020801	0.98879375040274	0.98871813713394	0.99169988865631	0.98921677799968	0.99613292143484	0.99312988625717	0.99435230450016	0.99366964200111	0.99437869377971	0.99861010297617	0.99937490695091	0.95177765113543	0.96415304669905	0.97188213772486	0.9918691531192	0.9755467946365	0.97832327738771	0.98089178622345	0.97194290307235	0.97211939291266	0.96576087483064	0.93426526621297	0.90453179702493	0.91215225981645	-0.663062	-0.756112	-0.819114	-0.844312	-0.980208	-0.987494	-0.987282	-0.99121	-0.995335	-0.991195	-0.982989	-0.990843	-0.989031	-0.984372	-0.96284	-0.978629	-0.950314	-0.948812	-0.968173	-0.965145	-0.896886
TRINITY_DN2506_c0_g1	TRINITY_DN2506_c0_g1	0.71784500924517	0.76413757441986	0.75109111268277	0.9902284603699	0.99185152044875	0.99291723921585	0.99051658101784	0.99781844937228	0.9955357393475	0.99643418626597	0.99589789945754	0.99581539186123	0.9991509632143	0.99971271220654	0.9534027880172	0.96534991856669	0.97105199541921	0.99272411014536	0.97882888034686	0.98126547322867	0.98364469381563	0.97467507536103	0.97490973581121	0.96921998939865	0.94087885731776	0.89934407961763	0.91180115413242	-0.663469	-0.758133	-0.811295	-0.850137	-0.979846	-0.986649	-0.98657	-0.991996	-0.996007	-0.990966	-0.984431	-0.990942	-0.988958	-0.98195	-0.965743	-0.981776	-0.950832	-0.948461	-0.966371	-0.96237	-0.895736
TRINITY_DN473_c0_g1	TRINITY_DN473_c0_g1	0.75355424551184	0.79054858414139	0.80012687006064	0.98794593555708	0.9942654773746	0.98523384904073	0.98855092223526	0.99700091033883	0.99685146234311	0.99804749910794	0.99737074979298	0.99610071444709	0.99196639288327	0.99288230124418	0.93301488489135	0.95159758623923	0.94752424084033	0.99331890137482	0.98885680804359	0.98607456715946	0.99015783118877	0.96953924973596	0.98468927563012	0.9782658922676	0.94485134874322	0.85407741745836	0.91491323259257	-0.693878	-0.787842	-0.75619	-0.895488	-0.968992	-0.973662	-0.971796	-0.989397	-0.98859	-0.975724	-0.972241	-0.976124	-0.972629	-0.964348	-0.954468	-0.987742	-0.955302	-0.91924	-0.93716	-0.932646	-0.866021
TRINITY_DN4167_c0_g1	TRINITY_DN4167_c0_g1	0.70804416297556	0.78108178526029	0.774169	0.99077730502281	0.99737167805752	0.99652741457872	0.99335235229043	0.99926291376875	0.99919059510013	0.99902638513122	0.99897238331278	0.99715104338272	0.99836593221002	0.99773387598877	0.96353454318307	0.97316288757575	0.97207335664538	0.98986814256309	0.98425623190319	0.98694047427378	0.98835913296443	0.9822386052438	0.97882727711301	0.9757738798017	0.95829094775871	0.8859908350524	0.90926413032856	-0.656703	-0.755211	-0.794165	-0.85665	-0.980793	-0.985395	-0.986055	-0.992201	-0.996617	-0.99014	-0.990391	-0.99192	-0.989749	-0.971438	-0.97794	-0.989474	-0.9496	-0.953337	-0.962584	-0.958478	-0.898478
TRINITY_DN6546_c0_g1	TRINITY_DN6546_c0_g1	0.70483942288083	0.77909461711813	0.77321845483355	0.98798561097683	0.99357780378288	0.99822576136762	0.99615643147023	0.99810260834208	0.99716217173692	0.99770944532969	0.9974471959139	0.99792874186111	0.99862865117995	0.9979120015652	0.96669452111567	0.97868137038594	0.97616037312486	0.98941423804852	0.98329409950604	0.98664187816269	0.98835590311225	0.98218407893222	0.97906224101411	0.9753357838212	0.94792967319246	0.88906233479711	0.91890060511154	-0.666668	-0.760341	-0.802329	-0.853461	-0.987652	-0.991504	-0.991704	-0.994881	-0.998419	-0.991515	-0.991916	-0.994351	-0.992238	-0.972242	-0.979054	-0.989041	-0.955697	-0.957943	-0.965296	-0.966032	-0.907619
TRINITY_DN1587_c0_g1	TRINITY_DN1587_c0_g1	0.71025835957406	0.78174744831384	0.77623544316556	0.98635639284595	0.99173311134969	0.99686654952155	0.99667616553984	0.99788226090547	0.99630226129166	0.9974296426717	0.9970135370479	0.99861202879705	0.99820268061184	0.99794360152684	0.96193460627707	0.97659530657704	0.9730949276234	0.99143487703217	0.98436730448202	0.98707204967418	0.98927853552751	0.98058235645246	0.98108701384813	0.97643927423714	0.94013849442959	0.88605176529094	0.92551870199972	-0.680628	-0.771369	-0.799042	-0.859321	-0.98824	-0.992113	-0.991685	-0.996304	-0.998413	-0.989726	-0.98894	-0.992773	-0.990362	-0.972504	-0.974358	-0.987709	-0.960646	-0.953369	-0.963031	-0.964639	-0.906933
TRINITY_DN4277_c0_g1	TRINITY_DN4277_c0_g1	0.70534070855751	0.78812833873035	0.77941690002289	0.98759587351639	0.99500990618401	0.99688688278463	0.99591923500724	0.99918876107849	0.99830547490404	0.9987867609107	0.99867641924628	0.99871138385757	0.99836552206481	0.99802224845679	0.96313058553048	0.97567870692092	0.9715360873263	0.99208592129579	0.98621914190367	0.98897570041207	0.99054318198351	0.9833849001337	0.98215252716212	0.97862312011723	0.94869409620707	0.88386505590208	0.92104573006614	-0.675311	-0.769519	-0.792182	-0.860526	-0.984877	-0.988942	-0.989072	-0.995535	-0.998298	-0.989261	-0.989607	-0.992305	-0.989784	-0.970684	-0.976373	-0.988476	-0.958047	-0.952953	-0.962751	-0.96068	-0.90555
TRINITY_DN14378_c2_g1	TRINITY_DN14378_c2_g1	0.69196475134755	0.8062563325572	0.78322958585709	0.9798926663725	0.99090744292507	0.9925147124389	0.99518542000804	0.9979890222005	0.9956521428853	0.9967155618755	0.99689231199423	0.99850877269351	0.99596908750562	0.99674812147193	0.95604201845261	0.9716548870861	0.96304119039517	0.99693350592229	0.98865730627949	0.99149617801218	0.99251436329639	0.98481742348347	0.98670580956971	0.98314960280602	0.93387059094066	0.87856354451022	0.93569905349816	-0.706563	-0.796538	-0.779083	-0.865861	-0.982698	-0.987199	-0.986974	-0.997939	-0.99822	-0.983498	-0.982818	-0.988318	-0.984881	-0.967622	-0.967424	-0.980629	-0.968665	-0.945201	-0.961331	-0.955618	-0.913478
TRINITY_DN988_c1_g1	TRINITY_DN988_c1_g1	0.69327554394172	0.80062843711021	0.77880673552344	0.98313393995151	0.99326601470591	0.9939184239663	0.9948339498276	0.99899027412916	0.99713690448327	0.99778165452929	0.99797683910398	0.99851244938196	0.99730132005296	0.99779653065563	0.95875208609768	0.97223026439802	0.96596038914102	0.99607095363987	0.9878132933914	0.99085901480997	0.99175328187876	0.98523355844238	0.98494954962067	0.98171681660741	0.9410224349492	0.88277604255897	0.92880016669676	-0.693098	-0.785861	-0.784231	-0.862013	-0.982058	-0.986873	-0.987053	-0.996903	-0.998501	-0.985955	-0.985273	-0.989968	-0.98686	-0.969729	-0.970517	-0.982458	-0.963851	-0.948287	-0.963455	-0.957012	-0.911247
TRINITY_DN1180_c0_g1	TRINITY_DN1180_c0_g1	0.72028106134292	0.79377015448258	0.79499529492447	0.98593495884497	0.99354563056035	0.99531009658943	0.99714296400662	0.99851606017345	0.99771141468844	0.9988813175206	0.99848589138327	0.99967625146897	0.99651923451708	0.99634042436854	0.95674017532729	0.97354868579333	0.96594089322777	0.9925526541484	0.9890940018243	0.99017482029097	0.99279541079477	0.98061635088983	0.98575285457296	0.98111290976169	0.94269878346802	0.87075269967855	0.92821677163226	-0.692629	-0.783242	-0.779639	-0.875486	-0.985615	-0.988627	-0.987671	-0.996547	-0.996973	-0.985226	-0.985988	-0.988724	-0.985744	-0.966505	-0.972119	-0.990608	-0.963605	-0.944814	-0.95411	-0.955316	-0.89917
TRINITY_DN31147_c0_g1	TRINITY_DN31147_c0_g1	0.72660996022055	0.79158544165015	0.80545402119765	0.98686988102408	0.99467980240562	0.99578462684304	0.99658332244049	0.99700113624715	0.99774919462359	0.99848370272184	0.99803213023186	0.99821612844184	0.99432003305568	0.99322031248488	0.95931246286435	0.97526086059862	0.96603653177783	0.98696782300332	0.98862035601867	0.98915074226383	0.99204174217618	0.97942275950281	0.98396791281643	0.97994432298322	0.95192369190564	0.86151179854017	0.9205694101074	-0.679677	-0.77227	-0.773095	-0.878632	-0.98487	-0.986474	-0.985581	-0.993438	-0.994367	-0.983856	-0.987786	-0.987329	-0.984559	-0.960226	-0.977086	-0.99561	-0.957726	-0.945137	-0.94799	-0.95203	-0.891939
TRINITY_DN14453_c0_g1	TRINITY_DN14453_c0_g1	0.6893585668551	0.72596268090847	0.76528865611777	0.96496667366311	0.96444017211992	0.98790463765186	0.98059267426311	0.96685737126475	0.96884308040127	0.96936052962494	0.9682575185399	0.97153316311093	0.97273521698288	0.9675989566831	0.97745035603912	0.98787228503799	0.98194261668314	0.94157476413417	0.94976184788348	0.95563512069394	0.95848077813277	0.95717127176184	0.94334168524227	0.94057405435466	0.93544851775977	0.86825621407275	0.88885232662837	-0.60169	-0.688891	-0.816941	-0.81017	-0.988667	-0.985786	-0.986002	-0.968254	-0.974679	-0.977864	-0.989746	-0.982714	-0.982799	-0.938557	-0.988629	-0.984203	-0.922194	-0.969384	-0.943674	-0.971028	-0.898455
TRINITY_DN12212_c0_g1	TRINITY_DN12212_c0_g1	0.68870948348824	0.69096999782313	0.69750553982821	0.9801309756025	0.97061469059871	0.99217328335405	0.97937336801341	0.97645458251573	0.97496525343997	0.97536909282344	0.97412366477613	0.97591421148534	0.98754084230121	0.98443308665079	0.97706669003415	0.98083922644172	0.99671167684535	0.95617123758173	0.9439990226831	0.95211177504745	0.95439562689679	0.95776698983103	0.93764609890208	0.93271536501962	0.93469179531592	0.92623212454653	0.87746362920022	-0.574623	-0.667889	-0.874985	-0.778832	-0.987702	-0.992042	-0.993538	-0.972587	-0.984012	-0.99602	-0.993803	-0.995306	-0.996627	-0.976094	-0.98228	-0.97533	-0.915814	-0.981099	-0.975093	-0.990927	-0.904944
TRINITY_DN384_c0_g1	TRINITY_DN384_c0_g1	0.6699306786987	0.72641883229814	0.7374621381616	0.97715945990256	0.97757803843162	0.99354153228783	0.98104984206342	0.97717576333799	0.97895256568649	0.97771523110452	0.97741032493589	0.97629448267247	0.98339198327041	0.9789454395931	0.98626544141661	0.98729155448991	0.99053098487468	0.952596	0.95311087250145	0.96110148761273	0.96164643606607	0.96857414252253	0.94487857735873	0.94425435658667	0.95809809935545	0.89807365488209	0.87536985748398	-0.574865	-0.673825	-0.835376	-0.79394	-0.983898	-0.9851	-0.987653	-0.97149	-0.982495	-0.989517	-0.997616	-0.992047	-0.992573	-0.955661	-0.995147	-0.983176	-0.915283	-0.980774	-0.964548	-0.976976	-0.906459
TRINITY_DN5833_c0_g1	TRINITY_DN5833_c0_g1	0.67315627596251	0.72229718881116	0.73237309367533	0.97726460137025	0.97590786195314	0.99454565270331	0.9828464798275	0.9777472834482	0.978552	0.97792885433384	0.97739320344347	0.9777278272336	0.98509322767266	0.98096676686069	0.98569110929218	0.98852193241118	0.992964	0.95473752129441	0.95277931188135	0.96088426408679	0.96186676371065	0.96771720448941	0.94547925351906	0.94378394790402	0.95015930066966	0.90376089180612	0.88158022628589	-0.582584	-0.678524	-0.843979	-0.792815	-0.987764	-0.989264	-0.991375	-0.973993	-0.984429	-0.991534	-0.997767	-0.99399	-0.994565	-0.960203	-0.993298	-0.982328	-0.91971	-0.982166	-0.967698	-0.982168	-0.910296
TRINITY_DN14618_c0_g1	TRINITY_DN14618_c0_g1	0.71753831860214	0.73920948083716	0.73089713368949	0.99284625615463	0.98987927703729	0.99458953785323	0.98830186142785	0.99526920117959	0.99318941940029	0.99379649106073	0.99299433409003	0.99253130969904	0.99951184387185	0.99926824975958	0.95978739478188	0.9683625346468	0.98040571854698	0.98589206075622	0.9705112277033	0.97421334308316	0.97673675372218	0.97070307211331	0.96541375636474	0.95953887124572	0.94447373093564	0.91338903537242	0.89858190097685	-0.632445	-0.729037	-0.835058	-0.83101	-0.981706	-0.988834	-0.989309	-0.987858	-0.994734	-0.996017	-0.988752	-0.994482	-0.993595	-0.986633	-0.970741	-0.982	-0.939552	-0.958337	-0.972171	-0.971733	-0.894961
TRINITY_DN487_c0_g1	TRINITY_DN487_c0_g1	0.70215493576456	0.75217439359231	0.75560800203152	0.98852754046679	0.98965025517444	0.99944725378274	0.99312470970451	0.99307919845661	0.99280454505134	0.99297901969766	0.99242959895069	0.99268096903468	0.99668797515359	0.99467241324683	0.97505147739032	0.98348899876281	0.98599912467793	0.97835124053089	0.97294764329706	0.97778033457652	0.97964490753902	0.97701826706179	0.96726221953544	0.96369853275069	0.95190061095142	0.89945923466309	0.9036163575637	-0.630681	-0.725899	-0.824991	-0.831907	-0.989942	-0.993248	-0.994043	-0.988726	-0.995291	-0.995205	-0.996653	-0.996989	-0.99611	-0.972744	-0.986137	-0.989739	-0.942006	-0.969203	-0.968703	-0.97539	-0.906686
TRINITY_DN6577_c0_g1	TRINITY_DN6577_c0_g1	0.70499643335274	0.75140287184818	0.75386164035975	0.988607	0.98908298482903	0.99925522818028	0.9935463447601	0.99349657326964	0.992749	0.99321456782497	0.9925689423336	0.99334809159949	0.99733368503332	0.99560428016701	0.97311691509747	0.98256408628735	0.98566058612829	0.97997250365891	0.97319817757956	0.97784919722354	0.97995081208033	0.97633041803932	0.96797510786933	0.96383804404125	0.94811298106903	0.90103363355916	0.90642645519783	-0.635917	-0.72991	-0.826814	-0.833114	-0.990605	-0.994217	-0.994758	-0.989765	-0.995894	-0.99547	-0.995718	-0.997099	-0.996157	-0.974815	-0.983917	-0.988943	-0.944196	-0.967994	-0.969306	-0.976159	-0.906929
TRINITY_DN2541_c0_g1	TRINITY_DN2541_c0_g1	0.70717750599552	0.75633084106294	0.75603198597359	0.98942073546692	0.9905583662615	0.99900842244375	0.99409026463362	0.99517893908524	0.99421981872031	0.99474970656732	0.99415510401316	0.99479354540608	0.99835883900554	0.99702202728067	0.97058311860635	0.98062171834175	0.98347859944293	0.98320452950581	0.97559839995289	0.97983014674679	0.98193407015862	0.9773510286383	0.97063632879521	0.966337	0.94781993726692	0.90015773926296	0.90897265633416	-0.642976	-0.737084	-0.822865	-0.83796	-0.989592	-0.993634	-0.994059	-0.991225	-0.996821	-0.995151	-0.994552	-0.99669	-0.995495	-0.976102	-0.98176	-0.988721	-0.946835	-0.965104	-0.969136	-0.974002	-0.906125
TRINITY_DN5839_c0_g1	TRINITY_DN5839_c0_g1	0.70393946744074	0.75061810901676	0.74739394002577	0.98871983182056	0.9887049196643	0.99863193960321	0.99319755336572	0.99419622903149	0.9927406537173	0.9933797321512	0.99273423841516	0.99376110515178	0.99837100828025	0.99712138245117	0.97090269937527	0.98054278540316	0.98522778751931	0.98253969115739	0.97298291867141	0.97775843897532	0.97980721699817	0.97613920212204	0.96824441371533	0.96369715659026	0.9443509403014	0.90589443567048	0.90830116156424	-0.639957	-0.733492	-0.830414	-0.831477	-0.990021	-0.994512	-0.995029	-0.990669	-0.996724	-0.996102	-0.994406	-0.997401	-0.996401	-0.978399	-0.980812	-0.986394	-0.945758	-0.967036	-0.971936	-0.977069	-0.908389
TRINITY_DN49_c0_g1	TRINITY_DN49_c0_g1	0.69143026583156	0.72626557083865	0.71853445455636	0.98809034080232	0.98449354676015	0.99712952218172	0.98727800371176	0.98943919553347	0.98785301317263	0.98791728249192	0.98725781080201	0.98741235566655	0.99655696134407	0.99477179513352	0.97546513251307	0.9800921493709	0.99191750256132	0.97461156790887	0.96167207379372	0.96844420175317	0.96991836407868	0.97150817640399	0.95582359156211	0.95171986985644	0.94596749818187	0.92249914730601	0.89188989120238	-0.606015	-0.702605	-0.853641	-0.80485	-0.987367	-0.992979	-0.994556	-0.983883	-0.993393	-0.998938	-0.995892	-0.998793	-0.998857	-0.981988	-0.982687	-0.980941	-0.931437	-0.97562	-0.978918	-0.984134	-0.909277
TRINITY_DN279_c0_g1	TRINITY_DN279_c0_g1	0.68919962130096	0.73839828805438	0.73463816191981	0.9878463001913	0.98717812191548	0.99865791006854	0.98940983590768	0.99048608421584	0.98990587350627	0.98963864691371	0.9891877949221	0.98883841415016	0.99605131967799	0.9938193394556	0.9788020639892	0.98351983575166	0.99071181521072	0.97434664615958	0.96590285994966	0.97239583133572	0.97357520832912	0.97535325949244	0.95964378408431	0.956614	0.95263377512258	0.91260040344374	0.8940319335746	-0.609928	-0.707361	-0.841021	-0.812752	-0.98818	-0.992504	-0.994172	-0.98496	-0.9939	-0.997527	-0.997878	-0.998545	-0.998311	-0.975955	-0.987442	-0.985103	-0.933568	-0.975797	-0.975314	-0.98076	-0.910206
TRINITY_DN31_c0_g1	TRINITY_DN31_c0_g1	0.69775970333542	0.73162985427421	0.73473249788509	0.98706160677473	0.98440295651815	0.9982068111408	0.98957254077304	0.98882480089217	0.98800060583928	0.98825757583128	0.98747744347859	0.98825009462719	0.99512530337593	0.99281253486218	0.97685837043407	0.98355709385231	0.99113724684468	0.97245183837708	0.96409319825299	0.97014629666593	0.97211027270645	0.97172653610825	0.95822353819808	0.95414790425059	0.9468165933136	0.91131051049869	0.89578916658952	-0.612153	-0.706903	-0.844503	-0.813823	-0.990319	-0.994195	-0.995272	-0.984581	-0.992916	-0.997089	-0.996888	-0.997922	-0.99781	-0.976038	-0.985698	-0.98554	-0.934245	-0.974714	-0.973006	-0.982402	-0.90773
TRINITY_DN2686_c0_g1	TRINITY_DN2686_c0_g1	0.70782762271134	0.72786220061539	0.73590627003962	0.98174706990663	0.97680576263855	0.99557703427882	0.99030553731877	0.9855241979605	0.98318359379383	0.98491701368031	0.983607	0.9877569874668	0.99286554289647	0.99109876994553	0.96947003380086	0.98208662194023	0.98828625685005	0.97242949231849	0.9622511902868	0.9675437548313	0.97081441493759	0.96574013141953	0.95852201367863	0.95215942675051	0.92590518935812	0.90779379068339	0.90909630213319	-0.635738	-0.722318	-0.84652	-0.818782	-0.994554	-0.997902	-0.997545	-0.986191	-0.991872	-0.993993	-0.991682	-0.995425	-0.995055	-0.976082	-0.977341	-0.982203	-0.942842	-0.969117	-0.969025	-0.984462	-0.908682
TRINITY_DN15752_c0_g1	TRINITY_DN15752_c0_g1	0.67378530157015	0.74188249036731	0.73783426097769	0.979852	0.98044372880593	0.99816038454597	0.99016433782295	0.98583353294923	0.98477132565028	0.98496969087951	0.98454281637603	0.98651864551963	0.99232650435039	0.98967088979635	0.98327124490678	0.98983275931572	0.99231055152806	0.9697320443906	0.96316522949113	0.9708952187697	0.97179058812873	0.97543069108029	0.95808474052822	0.95544641253938	0.94137516269002	0.90926666097394	0.90325959473088	-0.619874	-0.712201	-0.841614	-0.806502	-0.99325	-0.995968	-0.997465	-0.985069	-0.993011	-0.995044	-0.998064	-0.998351	-0.998049	-0.969405	-0.989392	-0.982328	-0.938238	-0.980232	-0.97497	-0.985412	-0.922128
TRINITY_DN1299_c0_g1	TRINITY_DN1299_c0_g1	0.69354067784914	0.74831876111887	0.74371420502518	0.98720486653194	0.98759573552991	0.99915282991253	0.99240973336264	0.99249864011238	0.99133038100549	0.9916276922486	0.99112195940421	0.99194407439495	0.99728802046894	0.99556331502273	0.97590645562993	0.98370865483007	0.98817663378065	0.97910761877313	0.97045666318094	0.97626100632864	0.97776887524143	0.97702692095832	0.96531684996427	0.96164237235765	0.94660067127698	0.90832772416553	0.90502082535687	-0.630461	-0.724873	-0.834393	-0.82307	-0.990629	-0.994749	-0.995779	-0.989056	-0.996112	-0.996676	-0.99653	-0.998434	-0.997695	-0.976368	-0.984734	-0.985758	-0.942456	-0.97218	-0.974037	-0.979773	-0.912731
TRINITY_DN3755_c2_g1	TRINITY_DN3755_c2_g1	0.70357877160697	0.73634578487367	0.73648418228543	0.98862652305238	0.98611140461712	0.99820357220298	0.99084935464116	0.99138127856463	0.99003645651282	0.99057357988018	0.98976141197109	0.9907173922542	0.99710517300399	0.995409	0.97291479525629	0.98102272651943	0.9888464462925	0.97743557462995	0.96729863924984	0.97268213023999	0.97487689965922	0.97253177250387	0.96199196301765	0.95727969833006	0.94447668587665	0.91152727065814	0.90058219828549	-0.623419	-0.717523	-0.841684	-0.820747	-0.990016	-0.994562	-0.995304	-0.987219	-0.994664	-0.99732	-0.995328	-0.997871	-0.997448	-0.979307	-0.982134	-0.985391	-0.938839	-0.970859	-0.973316	-0.980793	-0.906679
TRINITY_DN4535_c0_g1	TRINITY_DN4535_c0_g1	0.69590899014834	0.74009571488336	0.74045196833496	0.98591978243524	0.98461311520064	0.99866480207583	0.99156616014496	0.99003188527078	0.98881818414355	0.98934406584976	0.9886260725011	0.9901296414184	0.99579984177459	0.993782	0.97628172792531	0.98456504856598	0.98980563630301	0.97548698640607	0.96710449331479	0.9730399642125	0.97494222004329	0.97388757701934	0.96199124299131	0.95785094431532	0.94316698242488	0.908963	0.9034568281398	-0.625657	-0.718608	-0.839861	-0.818958	-0.992009	-0.995707	-0.996537	-0.987363	-0.994582	-0.99651	-0.996438	-0.998146	-0.99768	-0.975657	-0.98479	-0.985438	-0.940298	-0.973512	-0.97308	-0.982155	-0.911793
TRINITY_DN1232_c1_g1	TRINITY_DN1232_c1_g1	0.7431703993875	0.75923409141603	0.77800728149725	0.99289059093127	0.99325813523428	0.99584540670615	0.99342448279753	0.99619443544762	0.99634466345391	0.99728361766473	0.99624166298801	0.99611355045247	0.9966469710867	0.99557387977343	0.95706187427718	0.97119932289719	0.97267947470228	0.98430631022848	0.98037445085594	0.98093501437945	0.98488262925472	0.97138446959163	0.97493114164853	0.96894239406501	0.95111118694581	0.87968597510026	0.9068175118414	-0.653005	-0.747064	-0.800918	-0.864504	-0.984411	-0.987839	-0.986891	-0.989878	-0.993214	-0.989569	-0.988392	-0.989731	-0.988027	-0.972091	-0.974344	-0.994509	-0.946979	-0.948318	-0.953419	-0.959624	-0.882546
TRINITY_DN4139_c0_g1	TRINITY_DN4139_c0_g1	0.75177249125129	0.74045307218866	0.77547072318624	0.99293987596754	0.99044147795306	0.99418766698914	0.98905400239906	0.99081435312493	0.9924515970873	0.9929823656074	0.99164463287075	0.99052709911112	0.99216333423046	0.98989605841421	0.95848743273446	0.97068600956497	0.97442085674763	0.97312859899483	0.97296672181455	0.97330550337177	0.97787611772873	0.96438587445535	0.96577467695557	0.95985149521281	0.9579116199953	0.87538393133839	0.89051281787967	-0.624225	-0.720423	-0.805114	-0.857101	-0.981987	-0.984315	-0.983498	-0.982166	-0.987215	-0.988097	-0.988935	-0.987166	-0.986228	-0.966715	-0.977644	-0.996915	-0.933284	-0.949678	-0.947118	-0.958368	-0.870703
TRINITY_DN14978_c0_g1	TRINITY_DN14978_c0_g1	0.68936061966871	0.76169071241342	0.78571904492479	0.9722535465312	0.97720896565167	0.99506639069244	0.99140035200131	0.98048605580308	0.98173386834303	0.98233853402136	0.98172873442268	0.98478672960495	0.98328237880446	0.9794872196349	0.97898966816027	0.99161372459099	0.98081200673262	0.96140997225689	0.96811158907065	0.97316729772992	0.9752853001741	0.97244381281557	0.9630044062935	0.96070304736765	0.94113832609725	0.86833143941905	0.91076679229192	-0.640776	-0.728478	-0.801861	-0.834669	-0.993624	-0.991693	-0.991759	-0.982614	-0.986607	-0.982917	-0.993897	-0.989032	-0.98787	-0.946494	-0.990679	-0.990209	-0.94308	-0.968039	-0.951023	-0.970213	-0.910442
TRINITY_DN2786_c0_g1	TRINITY_DN2786_c0_g1	0.69740231109259	0.75803793366471	0.75976478393079	0.98376533518141	0.98557203674823	0.99919204749335	0.99519283112578	0.99171381807012	0.9904960581494	0.99141853850443	0.99078708938873	0.99329604806744	0.99568785172318	0.99391118953299	0.97465974116407	0.98630400593449	0.98545624044149	0.97929012257565	0.97363221722288	0.97872762074841	0.98075099932176	0.97729642711284	0.96950180068385	0.96541318329105	0.93969170519085	0.89714795176064	0.91605331505114	-0.64983	-0.739843	-0.823914	-0.833824	-0.994361	-0.996957	-0.997177	-0.991479	-0.996294	-0.993645	-0.995345	-0.996923	-0.995724	-0.971013	-0.984126	-0.987674	-0.950424	-0.969093	-0.968563	-0.9782	-0.914871
TRINITY_DN7330_c0_g1	TRINITY_DN7330_c0_g1	0.70812909947674	0.76485262822793	0.77019943488858	0.98509293760904	0.98757244699011	0.99891372193172	0.99654158021599	0.99361539737918	0.99253541433401	0.99368854151512	0.99297960838139	0.9954741094757	0.99628698415286	0.99482328257696	0.97021942539741	0.98388318600499	0.98144253148499	0.98242363126883	0.97771164619667	0.98153678525794	0.98405761064441	0.97742246085627	0.97380799786107	0.96919320959088	0.93988844326422	0.88999688000307	0.91984830872687	-0.660997	-0.75043	-0.814166	-0.846006	-0.993655	-0.996107	-0.995797	-0.993222	-0.996736	-0.992108	-0.993533	-0.995318	-0.993729	-0.970379	-0.981529	-0.989889	-0.954314	-0.963194	-0.964293	-0.973476	-0.909805
TRINITY_DN66671_c0_g1	TRINITY_DN66671_c0_g1	-0.166092	-0.694058	-0.543134	-0.595479	-0.635347	-0.71435	-0.733872	-0.677165	-0.661339	-0.667008	-0.670454	-0.702196	-0.68858	-0.688664	-0.76319	-0.788568	-0.722254	-0.700988	-0.690964	-0.718732	-0.707197	-0.751043	-0.710825	-0.719024	-0.507662	-0.660182	-0.838763	0.70232033942832	0.7041524364346	0.59438976271175	0.49974609414541	0.77470334186525	0.76657826022834	0.76873658745916	0.74509821589951	0.73404543821586	0.69097875472902	0.71527692375657	0.72912251566076	0.72388625498773	0.64415882334724	0.71794788877001	0.63737311156679	0.79514469673124	0.76253809935149	0.75041476845282	0.77157864475408	0.90098609693616
TRINITY_DN12516_c0_g1	TRINITY_DN12516_c0_g1	-0.727047	-0.740116	-0.739084	-0.996462	-0.9967	-0.985567	-0.975339	-0.992453	-0.994127	-0.992349	-0.992114	-0.984371	-0.992101	-0.9913	-0.948984	-0.950106	-0.964484	-0.977707	-0.968232	-0.969691	-0.971527	-0.965565	-0.958718	-0.955382	-0.976795	-0.892629	-0.86116	0.5908247650225	0.70215674281876	0.8025075646184	0.83826181633839	0.95731611692518	0.9652767576526	0.9671350788618	0.97309342254296	0.98282978226854	0.98623992451516	0.98144646249081	0.98185872190345	0.98097622595127	0.97410113587839	0.96750276937907	0.98265592826451	0.91322107879269	0.94151805714109	0.95499575534805	0.94332663586735	0.85979905332289
TRINITY_DN1812_c3_g1	TRINITY_DN1812_c3_g1	-0.644124	-0.762742	-0.719316	-0.978214	-0.983654	-0.994675	-0.987473	-0.990647	-0.987502	-0.987165	-0.987659	-0.988218	-0.995816	-0.995253	-0.977464	-0.980983	-0.985488	-0.983142	-0.967113	-0.97627	-0.974881	-0.983357	-0.96336	-0.962036	-0.937737	-0.92378	-0.909451	0.63843922207984	0.73425686753264	0.83750996154161	0.80070511458168	0.98432444091515	0.99095206674374	0.99367089083904	0.98871631004419	0.99690498497944	0.99471630997893	0.99283931342125	0.99816076748921	0.99701982975329	0.97778185190662	0.97976893620321	0.96964649700711	0.94456962584254	0.97576243877675	0.98683954443174	0.98092743225933	0.93450998468978
TRINITY_DN88_c0_g2	TRINITY_DN88_c0_g2	-0.67483	-0.727772	-0.727635	-0.971122	-0.968218	-0.993526	-0.987384	-0.978087	-0.975408	-0.976958	-0.975988	-0.981534	-0.987021	-0.984549	-0.977597	-0.988507	-0.991301	-0.963801	-0.954753	-0.962777	-0.964718	-0.966143	-0.951602	-0.946947	-0.917448	-0.910019	-0.910655	0.63073254675986	0.71478467233538	0.85191801143348	0.79831769691595	0.99638888762629	0.99855934980251	0.99899179009111	0.98252187834467	0.9889643147691	0.99114134997278	0.99227455455014	0.99499859589307	0.99486864834978	0.96778429621001	0.98117137218681	0.97510996147431	0.9406793287868	0.97789740880221	0.97210333688745	0.99008606058018	0.92467484332359
TRINITY_DN2373_c0_g1	TRINITY_DN2373_c0_g1	-0.721253	-0.778133	-0.78192	-0.990127	-0.995033	-0.997122	-0.995641	-0.998425	-0.998153	-0.998779	-0.998305	-0.998216	-0.997903	-0.997159	-0.9616	-0.974868	-0.972281	-0.989022	-0.984789	-0.986579	-0.989114	-0.979302	-0.980073	-0.975678	-0.951129	-0.880717	-0.915792	0.66674471810258	0.76100346733813	0.79415955147841	0.86380908548378	0.98531521818541	0.98886061986358	0.98854375734311	0.99369909976706	0.99660410128118	0.98954195639125	0.98986341179376	0.99158191279412	0.98936180000651	0.97056158101426	0.97678522973978	0.99216312838777	0.95410053553773	0.95149509653463	0.95853625534881	0.96014563688712	0.89639492355423
TRINITY_DN2065_c0_g1	TRINITY_DN2065_c0_g1	-0.731775	-0.766835	-0.767525	-0.988424	-0.989534	-0.993565	-0.993733	-0.996779	-0.994603	-0.99635	-0.995416	-0.997302	-0.997785	-0.998097	-0.951556	-0.968153	-0.969716	-0.991525	-0.98111	-0.982329	-0.985896	-0.972476	-0.978013	-0.971167	-0.933782	-0.887817	-0.921206	0.67920113687411	0.7687905117283	0.80440517036571	0.86238321969085	0.98504697296923	0.99004314415099	0.98879502095259	0.9940139602451	0.99577252998816	0.9887879528734	0.98374519996484	0.98969558787226	0.9874589089144	0.97762537005499	0.9653590227746	0.98591323028654	0.95751479072239	0.94528442984719	0.95933269021304	0.96206208378325	0.89365654505254
TRINITY_DN2429_c0_g1	TRINITY_DN2429_c0_g1	-0.72159	-0.775052	-0.773648	-0.988052	-0.991496	-0.995762	-0.9956	-0.99778	-0.996111	-0.997456	-0.9968	-0.998325	-0.998278	-0.998206	-0.957576	-0.972974	-0.971759	-0.991477	-0.983352	-0.985263	-0.988126	-0.977136	-0.979973	-0.974376	-0.939001	-0.886224	-0.922767	0.67864989899171	0.76931539741941	0.80085376951138	0.86174128045496	0.98680841201363	0.9911129163955	0.99032285466809	0.99529955941427	0.99732567555346	0.98955936603844	0.98706261535404	0.9915456831191	0.98922980339548	0.97474679111823	0.97099977365096	0.98786755090846	0.95881210449231	0.9497880638539	0.96100875130254	0.9631762437307	0.89994428956603
TRINITY_DN7273_c0_g1	TRINITY_DN7273_c0_g1	-0.731078	-0.74152	-0.75631	-0.98046	-0.9763	-0.992531	-0.992416	-0.987123	-0.984148	-0.987056	-0.985406	-0.991173	-0.992189	-0.99148	-0.9556	-0.97513	-0.977205	-0.978875	-0.969167	-0.97163	-0.976362	-0.962906	-0.967121	-0.958699	-0.914464	-0.891318	-0.923656	0.67190002317333	0.75323425232117	0.82608386669085	0.84500447653085	0.99382035074411	0.99682299771541	0.99476071155032	0.99001542863225	0.99165968100992	0.98822799880978	0.98410529059443	0.98995484280991	0.98857572517549	0.97416503088879	0.96638617732931	0.98315780372693	0.95503865173043	0.95316476595533	0.95826085442628	0.97463508081659	0.89948193599374
TRINITY_DN1253_c0_g1	TRINITY_DN1253_c0_g1	-0.699093	-0.765142	-0.75354	-0.987622	-0.990395	-0.997909	-0.994287	-0.996453	-0.994563	-0.995252	-0.99487	-0.995904	-0.999209	-0.99862	-0.967985	-0.978622	-0.980769	-0.987984	-0.977608	-0.982125	-0.983731	-0.979675	-0.973617	-0.96938	-0.94243	-0.902649	-0.915717	0.6567778379558	0.74995005741825	0.8201188617077	0.83890181461888	0.98851675594653	0.99344392605741	0.99392070568441	0.99356800321662	0.99841960334082	0.99437722515553	0.9923087329675	0.99642288335334	0.99481984619857	0.97805989467748	0.97778797880383	0.98472137597097	0.95224367249926	0.96283747926527	0.97192198162937	0.97307161310211	0.91164921395307
TRINITY_DN1150_c0_g1	TRINITY_DN1150_c0_g1	-0.723486	-0.756893	-0.763562	-0.987327	-0.98704	-0.996913	-0.995183	-0.994253	-0.992462	-0.994116	-0.993078	-0.995798	-0.997239	-0.996463	-0.962049	-0.977327	-0.978688	-0.985055	-0.976889	-0.979593	-0.983016	-0.972804	-0.973366	-0.967075	-0.934752	-0.892819	-0.919041	0.66445757313407	0.75304300506791	0.81778809062422	0.84988196358459	0.9914576227995	0.99510693803116	0.99418908021341	0.99305262805765	0.99609539752924	0.99205598116032	0.98967742534428	0.99369336600528	0.99210381273556	0.97594548549021	0.97415488686464	0.98829734728307	0.95424361962781	0.95682118066496	0.9630562523583	0.97169994982364	0.90150762334032
TRINITY_DN2871_c0_g1	TRINITY_DN2871_c0_g1	-0.715738	-0.762805	-0.763856	-0.986193	-0.987342	-0.997109	-0.995698	-0.994837	-0.992826	-0.994394	-0.993544	-0.996321	-0.99757	-0.996946	-0.963264	-0.97825	-0.978441	-0.986639	-0.97807	-0.981223	-0.984164	-0.975233	-0.974843	-0.969045	-0.93412	-0.893654	-0.922047	0.66917509145704	0.7577372579054	0.81601062455426	0.84907152760053	0.99158424127483	0.99535841003003	0.99465413026643	0.99421976105492	0.9971291803433	0.99196996454717	0.98989809169594	0.99420656654439	0.99244824483032	0.97564248352141	0.97452958146634	0.98703229375846	0.95656672219773	0.95775221103686	0.96495016943943	0.97193756467595	0.906259
TRINITY_DN78_c0_g1	TRINITY_DN78_c0_g1	-0.667219	-0.786727	-0.767165	-0.959946	-0.967408	-0.987991	-0.992708	-0.982201	-0.977409	-0.980426	-0.980006	-0.988686	-0.985483	-0.985525	-0.960357	-0.981541	-0.969047	-0.981531	-0.972338	-0.978121	-0.979704	-0.974353	-0.973738	-0.968702	-0.893443	-0.882185	-0.952211	0.71981528585605	0.79442430534093	0.80224749325967	0.83838880190938	0.99468711358068	0.99650080501904	0.99525140105377	0.99414925566384	0.99271719945698	0.97843818585917	0.97934444637895	0.98669725123548	0.98380857557847	0.95888567331283	0.96426008786432	0.96859842895871	0.97387458456923	0.954675	0.96179221644069	0.972425	0.93559651343219
TRINITY_DN2432_c0_g1	TRINITY_DN2432_c0_g1	-0.643815	-0.782754	-0.732974	-0.971896	-0.980482	-0.990877	-0.98864	-0.990518	-0.986122	-0.986738	-0.98729	-0.989895	-0.993863	-0.994445	-0.967707	-0.976639	-0.975356	-0.989167	-0.972284	-0.98036	-0.979202	-0.983791	-0.970827	-0.968683	-0.922136	-0.912089	-0.927591	0.67756087945287	0.76763876486634	0.81904511193746	0.81626931132536	0.98367901531681	0.99015357959983	0.99185195818452	0.99260731131404	0.99714783017509	0.98829595479415	0.98549270948547	0.99343950317961	0.99119730895056	0.97405937333534	0.96986405590391	0.96520843001841	0.9583797966803	0.96438691586584	0.98119146651363	0.97388964008455	0.93768779567418
TRINITY_DN25546_c0_g2	TRINITY_DN25546_c0_g2	-0.634832	-0.795125	-0.752611	-0.968022	-0.979711	-0.993832	-0.992742	-0.989335	-0.985803	-0.986427	-0.987111	-0.990847	-0.992016	-0.991656	-0.976146	-0.98647	-0.977639	-0.985748	-0.975271	-0.983841	-0.982401	-0.988159	-0.974003	-0.973063	-0.923145	-0.900836	-0.935859	0.68572352035495	0.7732141589887	0.8096261116617	0.82062766981996	0.99004432198696	0.99387689980995	0.99548291442206	0.99460344683325	0.99805847693044	0.9869292439825	0.98963405058578	0.99465130548931	0.99219528691039	0.96464324682414	0.97830797175619	0.96994957785877	0.96377186305402	0.96972676989635	0.97805062494599	0.97582459347349	0.94667738535917
BR vs CK
Id	Name	Gamma-Terpinene	Beta-Pinene	Benzaldehyde	Methyl 2-Methoxybenzoate	Eugenol	Myrtenol	P-Mentha-1(7),2-Dien-8-Ol	(2R,5R)-Rel-5-Ethenyltetrahydro-Alpha,Alpha,5-Trimethyl-2-Furanmethanol	Cis-5-Ethenyltetrahydro-Alpha,Alpha,5-Trimethyl-2-Furanmethanol	2-Nonanol	Nonadecane	Carbonic Acid, Eicosyl Vinyl Ester	(-)-Bornyl Acetate	Beta-Guaiene	Calarene	1-Isopropyl-4,7-Dimethyl-1,2,4A,5,8,8A-Hexahydronaphthalene	Methyl 2,4-Dimethoxy-6-Methylbenzoate	(+/-)-Linalool	1-Ethenyl-1-Methyl-2-(1-Methylethenyl)-4-(1-Methylethylidene)-Cyclohexane	3-Methoxy-5-Methylphenol	3-Methyl-1-Pentanol	Camphene	(-)-Trans-Myrtanol	(-)-Alpha-Cuprenene	Benzoic Acid	3,5-Dimethoxytoluene	(E,E)-1,5-Dimethyl-8-(1-Methylethylidene)-1,5-Cyclodecadiene	N-(4-Hydroxyphenyl)Cinnamamide	P-Cymene	Hexyl Decanoate	Methyleugenol	Terpinolene	Alpha-Terpineol	7-Ethyl-1,3,5-Cycloheptatriene	Benzyl Propiolate	(+/-)-4-Terpineol	7-Isopropenyl-4A-Methyl-1-Methylenedecahydronaphthalene	Heptadecane	Copaene	Beta-Ylangene	Alpha-Cubebene	1-Epi-Bicyclosesquiphellandrene	3,4-Dihydrocadalene	(E)-1,2,3-Trimethoxy-5-(1-Propenyl)-Benzene	Cosmene	Allyl Methacrylate	O,O'-Di(4-Butylbenzoyl)-1,2-Benzenediol	2-(2-Pentenyl)Furan
TRINITY_DN1408_c0_g1	TRINITY_DN1408_c0_g1	0.94388460321171	0.93845775704156	0.98555804722815	0.99381222268207	0.96153011883226	0.97733863656145	0.97406942060021	0.96909072719769	0.95906219267299	0.96962067193492	0.96617053846904	0.9696167830287	0.97104319045163	0.98446799732207	0.98311664347478	0.98585011350782	0.9877445777543	0.98115792870729	0.9783667079249	0.86737381386706	0.89981293784896	0.91373619145749	0.90202912331925	-0.870685	-0.914771	-0.951808	-0.964924	-0.961324	-0.960247	-0.968104	-0.985379	-0.984181	-0.984462	-0.988238	-0.986652	-0.970881	-0.97313	-0.98441	-0.980602	-0.981234	-0.979921	-0.97899	-0.975111	-0.979567	-0.977976	-0.922308	-0.923215	-0.990438
TRINITY_DN12516_c0_g1	TRINITY_DN12516_c0_g1	0.96439982992014	0.96016640858485	0.99549237734268	0.99699298895938	0.98175047627941	0.99040600874826	0.9881041595228	0.98675670905492	0.97784711193265	0.98800612573382	0.9842816892583	0.986234	0.98107330782721	0.99232877904725	0.9900468414452	0.99397139073024	0.99531371612963	0.9925995200401	0.99069547215132	0.90152335931916	0.91637639109697	0.93965050562088	0.93299995720977	-0.83083	-0.932743	-0.97573	-0.984865	-0.982878	-0.973027	-0.983598	-0.995764	-0.99337	-0.993397	-0.997947	-0.997083	-0.986382	-0.989614	-0.995684	-0.994214	-0.994498	-0.993607	-0.992744	-0.990077	-0.992093	-0.990496	-0.943739	-0.950201	-0.995785
TRINITY_DN9592_c0_g1	TRINITY_DN9592_c0_g1	0.98245971694629	0.98129314533164	0.99241872165743	0.99794327153667	0.98956081020332	0.99262933137684	0.99614141298048	0.99471109507173	0.9921728226507	0.9937884942263	0.99422321996508	0.99603296756241	0.99429124814353	0.99707499095208	0.9981783276104	0.9991425509637	0.99969656630655	0.99849685600679	0.9988358411138	0.92237363327459	0.94897822429266	0.96631738889341	0.95733454276378	-0.83407	-0.94133	-0.985474	-0.990114	-0.987572	-0.990306	-0.993232	-0.997096	-0.996917	-0.999631	-0.998453	-0.99883	-0.996133	-0.995662	-0.999217	-0.997748	-0.997942	-0.998029	-0.998298	-0.997651	-0.998988	-0.998744	-0.970454	-0.972906	-0.983838
TRINITY_DN2699_c0_g1	TRINITY_DN2699_c0_g1	0.98694362362718	0.98849743826412	0.98626057338315	0.9948354004711	0.99048834026431	0.99127333772847	0.99737828888388	0.9948181457567	0.99574393076746	0.99222797894085	0.99458412697271	0.99682255359507	0.99639485619783	0.99706186026417	0.99922856710731	0.99830912834625	0.99827636500811	0.99645335120982	0.99927960369844	0.93458413610071	0.96120811232709	0.97636730670003	0.96871677176184	-0.835251	-0.935077	-0.987126	-0.987384	-0.984626	-0.994955	-0.993986	-0.994588	-0.995874	-0.999231	-0.994108	-0.995172	-0.99796	-0.994326	-0.996743	-0.995092	-0.995273	-0.995979	-0.996862	-0.997402	-0.998268	-0.999218	-0.98081	-0.981002	-0.97252
TRINITY_DN2065_c0_g1	TRINITY_DN2065_c0_g1	0.98725364695286	0.98767500599637	0.98844620784374	0.99560225163377	0.99128536978088	0.9921546100076	0.99747467557262	0.99574784914953	0.99573211168548	0.99410714057289	0.99568432265359	0.99754383156605	0.99606206786934	0.99726703956035	0.99895263530209	0.99897243806324	0.99898470492868	0.9978264387843	0.99977648133181	0.9321327283863	0.95769368945394	0.97501744421855	0.96677381316798	-0.830687	-0.939289	-0.988323	-0.989681	-0.987335	-0.993979	-0.994138	-0.995882	-0.996248	-0.999692	-0.996082	-0.996977	-0.998117	-0.99568	-0.99817	-0.996758	-0.996891	-0.997419	-0.998105	-0.998362	-0.99911	-0.999734	-0.978861	-0.98034	-0.97647
TRINITY_DN3097_c0_g1	TRINITY_DN3097_c0_g1	0.98779810969453	0.98758686666683	0.98869307817856	0.99558478931309	0.99084363878464	0.99152650949728	0.99697817390022	0.99572437838871	0.99566297742443	0.99445862396777	0.9960635351218	0.99768306793953	0.99641864554816	0.9967621366343	0.99870112039486	0.99895751645562	0.99900272473957	0.99842935423882	0.99976691098744	0.92942877177177	0.9577595849339	0.97492062675907	0.96534709804189	-0.829937	-0.942559	-0.988103	-0.990337	-0.988044	-0.994103	-0.99405	-0.995678	-0.995767	-0.999652	-0.996517	-0.99738	-0.99778	-0.995881	-0.998427	-0.997056	-0.997169	-0.99764	-0.998308	-0.998494	-0.999287	-0.999739	-0.978639	-0.980175	-0.977239
TRINITY_DN2429_c0_g1	TRINITY_DN2429_c0_g1	0.98819191748844	0.98782851941796	0.98988590564248	0.99504692008493	0.99224999866911	0.99229978375271	0.99738357593243	0.99682408651609	0.9962102647987	0.99581793304943	0.99705805367194	0.99842233712657	0.99589226276554	0.99634166481712	0.9979354815713	0.99863012890853	0.9987513158125	0.99881452148626	0.99989462728172	0.93137394940329	0.95655044612233	0.97526075528103	0.96658209588066	-0.822311	-0.944331	-0.989783	-0.99221	-0.990114	-0.993542	-0.994873	-0.996103	-0.995894	-0.999429	-0.997099	-0.997943	-0.998226	-0.997043	-0.998923	-0.997963	-0.998036	-0.998458	-0.999017	-0.99916	-0.999692	-0.999883	-0.978274	-0.981082	-0.978503
TRINITY_DN1068_c0_g1	TRINITY_DN1068_c0_g1	0.9867057100532	0.98587454446193	0.99102957951967	0.99597234119812	0.9918285831805	0.99273699981007	0.99711691332643	0.9964871034834	0.99511888404761	0.99578454734944	0.99652303304237	0.99792776205983	0.99518534898529	0.99669638080845	0.99791460607477	0.99896576916158	0.99917356097875	0.99896858176727	0.9997334204641	0.92877408188675	0.95324654825004	0.97252748180363	0.96382756926752	-0.824024	-0.944095	-0.98909	-0.992164	-0.990125	-0.992266	-0.994322	-0.996789	-0.996284	-0.999589	-0.997931	-0.998607	-0.997744	-0.996975	-0.999342	-0.998304	-0.998394	-0.998687	-0.999113	-0.998984	-0.999657	-0.999707	-0.975652	-0.978774	-0.980907
TRINITY_DN295_c1_g1	TRINITY_DN295_c1_g1	0.98682635337659	0.9864194349391	0.98979854561927	0.99612130696063	0.99125912975572	0.9924181696447	0.99716031329826	0.99591331801944	0.99517175587497	0.99489132173321	0.99594677836036	0.99758832889621	0.99559680728869	0.99719231671249	0.99859215354607	0.99921938687375	0.99930094485566	0.99850620570536	0.99978643478479	0.92931711268162	0.95480536575596	0.97324133597472	0.96442212094398	-0.828814	-0.9418	-0.988421	-0.990749	-0.988612	-0.992958	-0.993883	-0.99651	-0.9963	-0.999789	-0.997236	-0.997985	-0.997786	-0.996193	-0.998883	-0.99757	-0.997684	-0.998069	-0.998611	-0.998623	-0.999381	-0.99975	-0.976817	-0.979022	-0.979183
TRINITY_DN236_c0_g1	TRINITY_DN236_c0_g1	0.98668291494335	0.98585840620031	0.9898003390724	0.99437930915339	0.98876485059116	0.98851460428232	0.99504500547033	0.99513870925618	0.99451201691685	0.99327127663786	0.99610633289844	0.9972631892677	0.99764581160593	0.99297379685841	0.99672186480486	0.99648257561654	0.99734565225216	0.99892874073236	0.99826086619968	0.92225894416881	0.96174686976945	0.97322317513087	0.96103493453542	-0.827321	-0.950658	-0.985043	-0.991376	-0.987924	-0.994723	-0.995868	-0.992861	-0.994026	-0.998023	-0.995907	-0.996725	-0.995852	-0.995937	-0.997561	-0.996574	-0.99673	-0.997044	-0.997704	-0.997624	-0.999024	-0.998222	-0.977063	-0.978213	-0.977256
TRINITY_DN270_c0_g2	TRINITY_DN270_c0_g2	0.98655271197295	0.98553412481681	0.98874960054273	0.99647501213462	0.98858211162061	0.9901834926776	0.99567778694056	0.99432395447449	0.99407372304288	0.99328464730954	0.99501531474533	0.99663292415763	0.99670227607032	0.99639798442832	0.99879688432903	0.99906449581228	0.99923974708962	0.99866440273389	0.99923686461546	0.92259366740128	0.956831	0.97220113823107	0.96041691543401	-0.836829	-0.944442	-0.985454	-0.98924	-0.98671	-0.993728	-0.992988	-0.995192	-0.995236	-0.999627	-0.996804	-0.997529	-0.996414	-0.99489	-0.998305	-0.996601	-0.996751	-0.997102	-0.997753	-0.997681	-0.99892	-0.999192	-0.97653	-0.977188	-0.978454
TRINITY_DN4537_c0_g1	TRINITY_DN4537_c0_g1	0.98793076835171	0.98682494835111	0.98849112996834	0.99577528014376	0.98976949457407	0.99073316988173	0.99606942800679	0.99507056688715	0.99497626004159	0.99448434874861	0.99584907933167	0.99727606771691	0.99625752707452	0.99654821513427	0.99849557174102	0.99918217931214	0.99912712151316	0.99877988009709	0.99957825266777	0.92533546576527	0.95613772620985	0.97391402300893	0.96268592783803	-0.831252	-0.944956	-0.987399	-0.990267	-0.988237	-0.993575	-0.992859	-0.995611	-0.995087	-0.999611	-0.996966	-0.997752	-0.997035	-0.995489	-0.998574	-0.997076	-0.997166	-0.997559	-0.998195	-0.998263	-0.999105	-0.999565	-0.97762	-0.979099	-0.978324
TRINITY_DN882_c0_g1	TRINITY_DN882_c0_g1	0.99451672491984	0.99711720012353	0.96108836976526	0.96164649856806	0.98751673057612	0.97350014681306	0.98391243672667	0.98833413401639	0.99500177717732	0.98818611365436	0.99138933247306	0.99029339391089	0.98080777167438	0.97349143393355	0.97559287064957	0.97656157512176	0.97458331626294	0.98081947852926	0.98508305800643	0.95726472289436	0.96467260375204	0.99535621740151	0.99061605698382	-0.738304	-0.940106	-0.993378	-0.985154	-0.98613	-0.9856	-0.982432	-0.973791	-0.97199	-0.978451	-0.972874	-0.975658	-0.988607	-0.985374	-0.979019	-0.981038	-0.980459	-0.982241	-0.983776	-0.987299	-0.983471	-0.985474	-0.991705	-0.999149	-0.939031
TRINITY_DN4574_c0_g1	TRINITY_DN4574_c0_g1	0.99152071314208	0.99045621660609	0.9885574763052	0.98788801469206	0.99548575362864	0.99113554465877	0.99599667520746	0.99875146086607	0.99781878317707	0.99933795861281	0.99959613110777	0.99953100830502	0.99195075163073	0.99125533435212	0.9918640387855	0.99436242795171	0.99420885154261	0.99760048202496	0.99804263773057	0.93947260572334	0.953586	0.98004711019671	0.97341760011295	-0.784431	-0.951759	-0.995823	-0.9973	-0.996664	-0.990546	-0.994657	-0.993847	-0.991834	-0.99544	-0.995395	-0.996484	-0.99786	-0.998778	-0.997518	-0.99828	-0.998079	-0.998547	-0.998926	-0.999488	-0.99841	-0.998175	-0.979589	-0.987168	-0.97651
TRINITY_DN600_c0_g1	TRINITY_DN600_c0_g1	0.99131310421916	0.98926742478567	0.98637963129206	0.98326062089513	0.99487680645356	0.98888832618835	0.99323941705217	0.99762417047634	0.99635378673507	0.99957687556219	0.99892216409834	0.9980905780842	0.98794959175954	0.98749526373971	0.98732174172536	0.9911343622986	0.99072135074091	0.99558770297074	0.99549284535616	0.9393487489138	0.94815761554819	0.97955527376995	0.9731727624694	-0.76606	-0.954464	-0.996855	-0.998018	-0.998409	-0.986681	-0.991824	-0.991567	-0.988081	-0.992039	-0.993521	-0.994636	-0.995643	-0.997732	-0.995505	-0.996971	-0.996621	-0.997041	-0.997272	-0.997914	-0.996051	-0.995702	-0.977395	-0.987415	-0.97532
TRINITY_DN78_c0_g1	TRINITY_DN78_c0_g1	0.99296351376306	0.99781046014758	0.97000472121089	0.97482244619935	0.99140831079227	0.98257013594912	0.9921950909378	0.99252942397269	0.99816512153956	0.98953984346452	0.99340496476817	0.99432182130874	0.98867917787698	0.9846836315322	0.98700757313471	0.98571858095503	0.98444334359172	0.98627831225884	0.99206090848868	0.96024675381791	0.97043129683343	0.9930613048293	0.99077669200566	-0.779125	-0.930443	-0.992989	-0.985178	-0.984109	-0.99246	-0.989762	-0.982432	-0.983505	-0.987726	-0.979831	-0.982274	-0.995037	-0.989549	-0.985733	-0.986261	-0.986045	-0.987753	-0.989302	-0.992224	-0.990103	-0.992242	-0.993068	-0.996614	-0.947423
TRINITY_DN2432_c0_g1	TRINITY_DN2432_c0_g1	0.98735110502635	0.99071669571284	0.98586310049889	0.98178498877254	0.99885014690552	0.99250959671503	0.9970176764035	0.99898290432506	0.99775684598042	0.99687176397365	0.99731295732745	0.99799488884991	0.98675801565697	0.98843007805485	0.98778636922114	0.98898993644659	0.98907531306034	0.99141791291449	0.99497650184556	0.96093328039756	0.95385652188718	0.98178382247488	0.98558371777762	-0.764028	-0.934795	-0.998248	-0.995122	-0.993983	-0.987421	-0.996122	-0.991074	-0.991191	-0.991168	-0.989402	-0.990874	-0.998168	-0.997524	-0.993012	-0.994836	-0.99467	-0.995524	-0.995923	-0.997138	-0.995173	-0.995069	-0.980294	-0.990084	-0.968035
TRINITY_DN25546_c0_g2	TRINITY_DN25546_c0_g2	0.986875	0.99065949371959	0.98019742517621	0.9752446902304	0.99805524992075	0.98981855986354	0.99412831370691	0.99671622162248	0.99626480147845	0.99537907978248	0.99508486902778	0.99541696511375	0.98135145374978	0.98465176234685	0.9828414931802	0.98479415016619	0.98422705453737	0.9868779045814	0.99156931258423	0.96690857185975	0.94935509123751	0.98322141899564	0.98939669280459	-0.745884	-0.929879	-0.999378	-0.993	-0.993091	-0.983188	-0.991759	-0.987632	-0.986614	-0.986724	-0.984796	-0.986517	-0.995853	-0.994604	-0.98898	-0.991342	-0.991028	-0.992086	-0.992516	-0.99426	-0.991182	-0.991739	-0.980157	-0.991856	-0.961826
TRINITY_DN468_c0_g1	TRINITY_DN468_c0_g1	-0.947987	-0.951529	-0.955163	-0.941537	-0.978913	-0.972809	-0.966253	-0.969243	-0.961995	-0.972888	-0.962673	-0.962935	-0.930675	-0.958607	-0.945264	-0.953983	-0.951792	-0.95041	-0.959115	-0.965735	-0.872612	-0.941429	-0.967463	0.66541348934279	0.87497101833652	0.98408946287677	0.96722607704818	0.9731087368505	0.9319330423535	0.95312302053639	0.96698545152994	0.95895227202703	0.95323231048238	0.9575874860748	0.95847727006112	0.96683501234642	0.96643400484548	0.960094	0.96443927961754	0.96374998493772	0.96435361579069	0.96316686701293	0.96418742057481	0.95738072812683	0.95936009961803	0.93238698709511	0.95809857919378	0.94655790047348
TRINITY_DN1088_c0_g1	TRINITY_DN1088_c0_g1	-0.981307	-0.973425	-0.982806	-0.985337	-0.972953	-0.97173	-0.979333	-0.984055	-0.98269	-0.986274	-0.989263	-0.988011	-0.991403	-0.978119	-0.984536	-0.986817	-0.988073	-0.995381	-0.988004	-0.880675	-0.951273	-0.960163	-0.933178	0.81705521385659	0.9752697921364	0.97122402166993	0.98741022760081	0.98443310560832	0.98558140166667	0.98417596433441	0.98099358860016	0.97917911278771	0.98791124799184	0.99094082501738	0.99129747238947	0.98165282257191	0.98743324416858	0.99039991738484	0.98956595119902	0.98954443232829	0.98916424645388	0.98960772855786	0.98856350794503	0.99072148378949	0.98809507379623	0.96315178536508	0.96433543969804	0.97685680188009
TRINITY_DN34603_c0_g3	TRINITY_DN34603_c0_g3	-0.985265	-0.979864	-0.97857	-0.982438	-0.985217	-0.983872	-0.985708	-0.988189	-0.98725	-0.993894	-0.990308	-0.989733	-0.979855	-0.987549	-0.984835	-0.991023	-0.989075	-0.990582	-0.990917	-0.920487	-0.927499	-0.967865	-0.956929	0.78418984857092	0.9451891731423	0.98932124367787	0.98810688832784	0.99101766070279	0.9771196314407	0.97690072455205	0.99016012486883	0.98261376462305	0.98923097495356	0.99119054632369	0.99182294182597	0.98840854908328	0.98880840943971	0.99177769347475	0.9914754043244	0.99105234886169	0.99124386617839	0.99130725024797	0.99148810325266	0.98956727517102	0.99115454130879	0.96664428234164	0.9755808909509	0.9762185479529
TRINITY_DN1222_c0_g2	TRINITY_DN1222_c0_g2	-0.968781	-0.969308	-0.996057	-0.993857	-0.986342	-0.989906	-0.992211	-0.991583	-0.984647	-0.987677	-0.988717	-0.990867	-0.988417	-0.988881	-0.990686	-0.990509	-0.993243	-0.993269	-0.991945	-0.918791	-0.943155	-0.952354	-0.948942	0.82127345500435	0.93587926434166	0.97782633866186	0.98812297001924	0.98286546732902	0.98295573706063	0.9953835902134	0.99161472998749	0.99478335482473	0.9929507143641	0.9942242671003	0.99418853865446	0.99039956374287	0.99331877838522	0.99431749335409	0.99404619973254	0.99447180933008	0.99413397043946	0.99389244402547	0.99224452052441	0.99465359889802	0.99170223922261	0.9567190602726	0.96118906895265	0.98469572762326
TRINITY_DN38502_c0_g2	TRINITY_DN38502_c0_g2	-0.99012	-0.985339	-0.977233	-0.988911	-0.981548	-0.981635	-0.987607	-0.987749	-0.990411	-0.991193	-0.991515	-0.991785	-0.990952	-0.991518	-0.993077	-0.995965	-0.994245	-0.99482	-0.994886	-0.910588	-0.948202	-0.973807	-0.954729	0.82685157039977	0.95018013464765	0.98366461751611	0.98472374115104	0.9853782653411	0.9885037709326	0.9805022534366	0.98995566739176	0.98535911787531	0.99460467892282	0.99226398210721	0.99318429107397	0.99046033988552	0.98835209717613	0.99359097825944	0.99144820939663	0.99126147373541	0.99173158768856	0.99258556148025	0.99309834954048	0.99304197598599	0.99504559130556	0.97647643693794	0.97749900944145	0.97192415187686
TRINITY_DN883_c0_g2	TRINITY_DN883_c0_g2	-0.990036	-0.985195	-0.986711	-0.991163	-0.985535	-0.984038	-0.990388	-0.992993	-0.99286	-0.994873	-0.99639	-0.996043	-0.995278	-0.989718	-0.99311	-0.995463	-0.995511	-0.999521	-0.996643	-0.909748	-0.954823	-0.97307	-0.954406	0.81543019594474	0.96386749803483	0.98522593471466	0.99285239427604	0.99143944854545	0.99165988554821	0.99001876216352	0.99108416375767	0.98863219246083	0.9958854841793	0.99631340343271	0.99703396797535	0.99262141649698	0.99459323780105	0.99709313484781	0.9962681401214	0.99617014007356	0.9962814197601	0.99683178178313	0.99667350960534	0.99736300724047	0.99675299889769	0.97519261067916	0.97795251654375	0.97900353369166
TRINITY_DN6670_c1_g1	TRINITY_DN6670_c1_g1	-0.979058	-0.98542	-0.983987	-0.986518	-0.996506	-0.99579	-0.998465	-0.995082	-0.993766	-0.990913	-0.990676	-0.993752	-0.984206	-0.994512	-0.992051	-0.991607	-0.991375	-0.987186	-0.994606	-0.965043	-0.947286	-0.974023	-0.983366	0.79714867558296	0.90812083262769	0.99314853280229	0.98538363532378	0.98368356832915	0.98484309929647	0.99244078125064	0.99356861045704	0.99522418602805	0.99297155474285	0.98767454437589	0.98892712328743	0.99793042083187	0.99276119123587	0.99147862631293	0.99151745874359	0.9916344117683	0.99263944237691	0.99309378901101	0.9941435080422	0.99300373228907	0.9945198315216	0.97571936098789	0.98225394307687	0.96659652613057
TRINITY_DN3755_c2_g1	TRINITY_DN3755_c2_g1	-0.971354	-0.97818	-0.989402	-0.989711	-0.993259	-0.994762	-0.997566	-0.993782	-0.989903	-0.987075	-0.988385	-0.992041	-0.986075	-0.992499	-0.992134	-0.989974	-0.991542	-0.987682	-0.993008	-0.954044	-0.949642	-0.96441	-0.973101	0.81184933654718	0.90952765158164	0.98552469614919	0.9842741944308	0.97968897116857	0.98482543215785	0.99644051163381	0.99214986008595	0.99699053362815	0.99265273729761	0.98830200674147	0.98913337130994	0.99558907634423	0.99253041569785	0.9912745456403	0.99119215442158	0.99160004042531	0.99221436031039	0.99247446491687	0.9925289734427	0.99326704785397	0.99276117118528	0.96821932749112	0.97293545628466	0.97077980022837
TRINITY_DN469_c0_g2	TRINITY_DN469_c0_g2	-0.972768	-0.98057	-0.986497	-0.986029	-0.993731	-0.993206	-0.997002	-0.993706	-0.990863	-0.986513	-0.98847	-0.991938	-0.985337	-0.990171	-0.990151	-0.987578	-0.989017	-0.985929	-0.991874	-0.959909	-0.953417	-0.96837	-0.978234	0.80188317652373	0.90870285789014	0.98666455823068	0.98400066116294	0.97945973818016	0.98522272234685	0.99655128251165	0.98972293642846	0.99496835147452	0.99066178852434	0.9854854220098	0.98662678068629	0.99541161228005	0.99191228130386	0.98922914760777	0.9895856560228	0.98993727897785	0.99077782216718	0.99121256730398	0.99177403668619	0.99202765411341	0.99166621067445	0.97147376523751	0.97653062333602	0.96541625925976
TRINITY_DN1061_c2_g1	TRINITY_DN1061_c2_g1	-0.990541	-0.992463	-0.980698	-0.99014	-0.99141	-0.990031	-0.99653	-0.994329	-0.997164	-0.992785	-0.994626	-0.996507	-0.993801	-0.995941	-0.997099	-0.996846	-0.995772	-0.994034	-0.998423	-0.942901	-0.96071	-0.982409	-0.975974	0.82161350284184	0.93213649883413	0.99069336020983	0.98655541506764	0.98536350068058	0.99399348981605	0.99075353771937	0.99303247485959	0.99286459758034	0.99726565100166	0.99112271323004	0.99257381058915	0.99804659328439	0.99294416145686	0.99462480794929	0.99324838623053	0.99324885542749	0.9942897673824	0.99536828771029	0.99671154546675	0.99631603543519	0.99846293648751	0.98538821756209	0.98670765796137	0.96630049495055
TRINITY_DN2031_c0_g2	TRINITY_DN2031_c0_g2	-0.989182	-0.987647	-0.984403	-0.991019	-0.99134	-0.990991	-0.994754	-0.994412	-0.994653	-0.996037	-0.99513	-0.996076	-0.990194	-0.995689	-0.994888	-0.997616	-0.996383	-0.995717	-0.998011	-0.933448	-0.946159	-0.975775	-0.967656	0.81047267153746	0.93995233232949	0.99206852836394	0.99014413986355	0.99055752166914	0.9884617161758	0.98768396331718	0.99552088957672	0.99215771975964	0.99702046153381	0.99504907058222	0.99595872197056	0.99643043687281	0.99419367896258	0.99686315590789	0.9958787618142	0.99573666102722	0.99626572669685	0.99675792002622	0.99727076880882	0.99647119182342	0.99810664590094	0.97720094081758	0.98206128363714	0.97621004021618
TRINITY_DN2373_c0_g1	TRINITY_DN2373_c0_g1	-0.986488	-0.988321	-0.987932	-0.992758	-0.995359	-0.995301	-0.998897	-0.997155	-0.996434	-0.995771	-0.995672	-0.997636	-0.991399	-0.997628	-0.996811	-0.997726	-0.997283	-0.995253	-0.9992	-0.94633	-0.950882	-0.976199	-0.974674	0.81193581014907	0.93017250938213	0.99344356073094	0.99057322402426	0.98941622663214	0.99028710186345	0.99338592683371	0.99707699315084	0.99656955938932	0.99824180312135	0.99488413648339	0.99587348127421	0.99940173529074	0.99628567963826	0.99740272868944	0.99674129863066	0.9967737708667	0.9974373652655	0.99791869174143	0.99847780946678	0.99800021611385	0.99918682315681	0.97833232023571	0.98315194624369	0.9754762306972
TRINITY_DN15383_c0_g1	TRINITY_DN15383_c0_g1	-0.984314	-0.98631	-0.989482	-0.994856	-0.994421	-0.995714	-0.999139	-0.996696	-0.995393	-0.994663	-0.994823	-0.997166	-0.992222	-0.99846	-0.99799	-0.998398	-0.998314	-0.995624	-0.999346	-0.943097	-0.950913	-0.973225	-0.971495	0.82116301959313	0.92871557718387	0.99121920877115	0.98960473083215	0.98774769378707	0.99052292039104	0.99408864308333	0.99759855260781	0.99786499984879	0.9990377016827	0.99558313324111	0.99642092030572	0.99915174107939	0.99607279191254	0.99782837242539	0.99684186787286	0.99697417072359	0.99753892611802	0.99798086471232	0.99824298704925	0.99836426887962	0.99927566272359	0.97631525516636	0.98015698990575	0.97720415793107
TRINITY_DN31_c0_g1	TRINITY_DN31_c0_g1	-0.984269	-0.986366	-0.990887	-0.994315	-0.995699	-0.996328	-0.999571	-0.997779	-0.99586	-0.995623	-0.995704	-0.997855	-0.99199	-0.997732	-0.997195	-0.997753	-0.997904	-0.995925	-0.999326	-0.945052	-0.950814	-0.97337	-0.972674	0.81424272757567	0.9303626810389	0.9923881380997	0.9913509559836	0.98938179232023	0.99025564054307	0.99549735437403	0.99768395930299	0.99808458954419	0.99869180920247	0.9959251245129	0.9967516103183	0.99952278730722	0.99722543925322	0.99813627470252	0.99758622211793	0.99770339721819	0.99822171124824	0.99856970191669	0.9987728577992	0.99876767591009	0.99926049608369	0.97592085535379	0.98080828927262	0.97812577964484
TRINITY_DN4173_c0_g1	TRINITY_DN4173_c0_g1	-0.983368	-0.985519	-0.991415	-0.99473	-0.995568	-0.996581	-0.999598	-0.997651	-0.995409	-0.995366	-0.995369	-0.997619	-0.991794	-0.997873	-0.997261	-0.99778	-0.998032	-0.995848	-0.99922	-0.944545	-0.949989	-0.972199	-0.971821	0.81553771295716	0.92954004575329	0.99192149162152	0.99114338468762	0.98904290212177	0.98987332799525	0.9955727676831	0.99787439069416	0.99841171624709	0.99873907278115	0.99608784986618	0.99685625428919	0.99938095797332	0.99716491222779	0.99819104497802	0.99760678997824	0.99774703630026	0.99822587199729	0.99853095907452	0.99863055886851	0.99873832050546	0.99913905881427	0.97490575714688	0.97979254216335	0.97881091297263
TRINITY_DN898_c0_g4	TRINITY_DN898_c0_g4	-0.981161	-0.982646	-0.992316	-0.99698	-0.991797	-0.994262	-0.998113	-0.995772	-0.993347	-0.99279	-0.993967	-0.99641	-0.994187	-0.997203	-0.99832	-0.997942	-0.998799	-0.996768	-0.998721	-0.933265	-0.953111	-0.968289	-0.964062	0.83143686238588	0.93321025388958	0.98649801692872	0.98931498228537	0.98593860364173	0.99123261756018	0.99595790084491	0.99665468503548	0.99835149639199	0.99918897269338	0.99646654378742	0.99705785728809	0.99757416641132	0.99596225927804	0.99809605738905	0.99691671718107	0.99719150567491	0.9975030545662	0.99787576595113	0.99755271884856	0.99882186122217	0.99857958629584	0.97262769094211	0.97501793726827	0.98001893259621
TRINITY_DN11190_c1_g1	TRINITY_DN11190_c1_g1	-0.980612	-0.981519	-0.995315	-0.995778	-0.995129	-0.996808	-0.998791	-0.99788	-0.993538	-0.996007	-0.995441	-0.99736	-0.991038	-0.996655	-0.996003	-0.997232	-0.99812	-0.996969	-0.998583	-0.937998	-0.945335	-0.966834	-0.965839	0.81209838233271	0.93463198004524	0.99065368778132	0.99326061793947	0.99080882972054	0.98773837959321	0.99644344507444	0.99837041264792	0.99871800015319	0.9983786591841	0.99805702854036	0.99848006626074	0.99819236257099	0.99825279163858	0.99921295948447	0.99898144757409	0.99914615061518	0.99927426649635	0.99924745879147	0.99867998029066	0.99916649378201	0.99847897166879	0.96930202256119	0.97550861086235	0.98449576808108
TRINITY_DN473_c0_g1	TRINITY_DN473_c0_g1	-0.983878	-0.983806	-0.990866	-0.996632	-0.992437	-0.994885	-0.997729	-0.995803	-0.993796	-0.995118	-0.994661	-0.996654	-0.992375	-0.998635	-0.998183	-0.999531	-0.999453	-0.997192	-0.999416	-0.933007	-0.946755	-0.969618	-0.964391	0.82613013036723	0.93456221702396	0.98949257364662	0.99014490883677	0.98860881381632	0.98945647217939	0.99244494861081	0.99835379013893	0.99747148660709	0.99966274777726	0.99769912772503	0.99825574570285	0.99785388476622	0.99596255369665	0.99903465541054	0.99776062775897	0.99787615121108	0.99817785766089	0.9984627493805	0.99825416501575	0.99870363136895	0.99935524150332	0.97288391846145	0.97667264511931	0.98176404589248
TRINITY_DN138_c0_g2	TRINITY_DN138_c0_g2	-0.983776	-0.983738	-0.99275	-0.996025	-0.994142	-0.995832	-0.998291	-0.997197	-0.994325	-0.996492	-0.995778	-0.997517	-0.991876	-0.997853	-0.997164	-0.998832	-0.999016	-0.997599	-0.999425	-0.935454	-0.945891	-0.969586	-0.965748	0.81703737600043	0.93654807413728	0.99114120827396	0.99243838313342	0.9908631920731	0.98886291280324	0.99404397082433	0.9986696012817	0.99780150963394	0.99927211773055	0.99829582647872	0.99881860321989	0.99833694541909	0.99746216243167	0.99953492798019	0.99881450603815	0.99890451258911	0.99913411092519	0.9992768223821	0.99897134051367	0.9992218052086	0.99937243915577	0.97210821189086	0.97737697581301	0.98330624570459
TRINITY_DN2506_c0_g1	TRINITY_DN2506_c0_g1	-0.984971	-0.985488	-0.990436	-0.995569	-0.993778	-0.995309	-0.998388	-0.996654	-0.994954	-0.995733	-0.995398	-0.997338	-0.992331	-0.9984	-0.997859	-0.999093	-0.998947	-0.99692	-0.999592	-0.937582	-0.948374	-0.971967	-0.967982	0.82073895273321	0.93390695904109	0.99113716120495	0.99084923267557	0.98940091941863	0.98996294202698	0.99324738308372	0.99818010242958	0.99744309570017	0.99940347037553	0.99713102822739	0.99782198214766	0.9986301754912	0.99651490448143	0.99882789820957	0.99782084414295	0.99790762710707	0.998313	0.99864592897162	0.99866611140307	0.99881274874087	0.9995470484651	0.97479032089852	0.97906002943516	0.98019456593254
TRINITY_DN233_c0_g3	TRINITY_DN233_c0_g3	-0.989372	-0.985711	-0.983472	-0.991966	-0.986767	-0.987192	-0.991841	-0.991958	-0.992654	-0.994475	-0.994195	-0.994757	-0.991897	-0.994319	-0.994977	-0.997843	-0.996692	-0.996948	-0.99732	-0.918918	-0.947219	-0.97331	-0.958875	0.82172447296769	0.94825231173217	0.98756452514914	0.98888738689473	0.98905700042159	0.98914683816029	0.98560829572125	0.99389717817384	0.99008749067972	0.9969756609594	0.99555636137018	0.99631975427634	0.99389596695313	0.99255541299101	0.99672327790909	0.99515159745834	0.99502374653593	0.99537565507179	0.99594868786898	0.99615508585095	0.9960780543549	0.9974266936339	0.97561421162888	0.97852064448484	0.97736843270923
TRINITY_DN4288_c1_g1	TRINITY_DN4288_c1_g1	-0.985292	-0.982851	-0.990581	-0.995757	-0.990496	-0.99245	-0.995318	-0.994939	-0.992804	-0.996043	-0.995154	-0.996302	-0.992043	-0.996726	-0.99655	-0.99913	-0.998909	-0.998331	-0.998751	-0.923894	-0.944043	-0.968611	-0.95918	0.82166025302969	0.94398023473816	0.98883311497628	0.99159582016082	0.99073099589706	0.98837689282562	0.99039460069127	0.99748813400493	0.99503570628324	0.99887082071949	0.99863620691903	0.99907004111376	0.99607800863566	0.99579124232163	0.99931028914151	0.99814387925737	0.99815629726702	0.99826694963045	0.99845926399249	0.99803452518896	0.99840008547565	0.99875405067236	0.97119290206828	0.97561453133983	0.98405275466845
TRINITY_DN90_c0_g1	TRINITY_DN90_c0_g1	-0.984703	-0.985688	-0.992065	-0.993731	-0.992616	-0.991981	-0.997345	-0.997247	-0.995326	-0.994369	-0.996562	-0.998059	-0.995615	-0.993502	-0.99598	-0.995646	-0.996779	-0.997776	-0.998325	-0.9336	-0.959315	-0.972977	-0.966858	0.81618281165712	0.94371104770601	0.98818112041124	0.99285446183097	0.98927444108006	0.99313990827138	0.99828234052685	0.9941932314218	0.99604911157373	0.99763690199083	0.99572869963834	0.99655488519625	0.99753199551959	0.99757680230775	0.99768012070511	0.99737284863704	0.99754836273643	0.99790198455094	0.99836905605851	0.99831086411522	0.99927255926526	0.99825349422126	0.97606481672936	0.97937604495211	0.97782508222648
TRINITY_DN1236_c0_g1	TRINITY_DN1236_c0_g1	-0.986444	-0.987432	-0.990051	-0.995273	-0.993402	-0.993983	-0.998546	-0.997034	-0.996145	-0.995181	-0.996237	-0.998124	-0.994894	-0.997398	-0.998339	-0.998592	-0.998745	-0.997576	-0.99986	-0.937137	-0.955583	-0.974663	-0.969232	0.82313802497194	0.93724477663661	0.99026192367156	0.99110328914261	0.98882789875768	0.99288605906223	0.9953408846355	0.99675696895521	0.99718662706847	0.9994921611599	0.99643107158106	0.99729319530475	0.99893124067728	0.99684761539555	0.99853134923468	0.99755500702914	0.99767925496969	0.99818195492716	0.99871923812605	0.99892573617665	0.99939555095154	0.99981096991598	0.97790255339015	0.98087058876306	0.97767338313672
TRINITY_DN14618_c0_g1	TRINITY_DN14618_c0_g1	-0.987725	-0.986775	-0.990047	-0.995429	-0.991935	-0.992536	-0.997003	-0.996435	-0.995497	-0.996078	-0.996689	-0.998003	-0.994976	-0.996773	-0.99782	-0.999065	-0.999031	-0.998829	-0.999812	-0.929605	-0.953166	-0.973775	-0.964851	0.82257635237946	0.94416056555826	0.98978996643751	0.99209957066938	0.99042048817412	0.99230367731785	0.99361258610312	0.99672878233885	0.99581462180395	0.99951293477585	0.99768360843755	0.99842233006005	0.99785312812029	0.99679747470121	0.99920838184306	0.998155	0.99820682916293	0.99855483961332	0.99902265982287	0.99903309951259	0.99948763084332	0.99980771779106	0.976671	0.97988639299376	0.98008488065751
TRINITY_DN152_c0_g1	TRINITY_DN152_c0_g1	-0.985968	-0.985989	-0.991285	-0.996051	-0.992574	-0.993559	-0.997881	-0.996823	-0.995356	-0.995458	-0.996331	-0.998003	-0.995092	-0.99707	-0.99818	-0.998822	-0.999135	-0.998465	-0.999792	-0.932119	-0.953978	-0.972652	-0.965637	0.82426601585167	0.9409176639018	0.98933405362671	0.99181264808284	0.98950255460854	0.99241035709336	0.99516144914254	0.99695651525545	0.99704319193321	0.99964270366997	0.99752068498449	0.99823327316728	0.99826067743724	0.99708994758757	0.99914733329994	0.99815239017453	0.99827704809472	0.99862505000421	0.99906186884482	0.99898858372569	0.99967893648283	0.9997419716911	0.97592863975281	0.97902227111894	0.98017908268901
TRINITY_DN1130_c0_g2	TRINITY_DN1130_c0_g2	-0.988669	-0.986411	-0.990015	-0.994539	-0.990834	-0.990777	-0.995515	-0.996097	-0.995077	-0.996587	-0.997209	-0.997952	-0.995076	-0.995043	-0.996551	-0.998372	-0.998381	-0.999561	-0.999281	-0.924308	-0.952822	-0.97355	-0.962056	0.8184707910935	0.95081529144843	0.98931612407488	0.99331076060342	0.99182741646938	0.9920087577506	0.99301517700628	0.99575822110587	0.99418169592438	0.99878794822589	0.99802695402235	0.99872170611389	0.9967562927895	0.99689096212076	0.99922179193024	0.99835419044388	0.99834808705896	0.99858665767952	0.9990149467247	0.99891337129435	0.99935782071432	0.99931470612624	0.97598414886022	0.97958132557321	0.98104158806799
TRINITY_DN566_c0_g1	TRINITY_DN566_c0_g1	-0.989657	-0.98852	-0.990302	-0.993109	-0.993543	-0.992167	-0.996949	-0.99784	-0.996824	-0.997781	-0.99844	-0.999159	-0.994705	-0.994793	-0.995959	-0.997618	-0.997657	-0.99914	-0.999586	-0.932579	-0.95451	-0.976474	-0.967894	0.80859655127638	0.94901565338005	0.9921966119772	0.99485685833632	0.99340362679591	0.99239367356856	0.99487902570842	0.99588335902332	0.99468923467028	0.99841552768818	0.99742801482168	0.99828765941056	0.99819057329542	0.99818949928223	0.99912309488658	0.99879637122787	0.99875892631301	0.99912435319583	0.99955792775208	0.99972849897245	0.99970735245969	0.99963164200422	0.97813942395438	0.98291466245325	0.97945609738029
TRINITY_DN233_c0_g1	TRINITY_DN233_c0_g1	-0.990279	-0.988883	-0.988918	-0.993604	-0.991666	-0.990597	-0.996206	-0.996739	-0.996578	-0.996587	-0.997915	-0.998702	-0.996116	-0.994801	-0.996795	-0.998003	-0.997978	-0.999363	-0.999605	-0.928506	-0.957392	-0.976952	-0.965993	0.81679334463609	0.95030605945315	0.99023747745173	0.99338309782653	0.99167940833597	0.9937956592865	0.99420235645779	0.99505375497004	0.99410209118943	0.99873337003443	0.99700746581697	0.99791409091705	0.99761032610073	0.99715023464833	0.99876940841698	0.99801258985885	0.9980029424695	0.99841121047507	0.99900638434572	0.99924084575349	0.99955497794762	0.99964766438871	0.9793381883393	0.98249548054275	0.97802412124232
TRINITY_DN2686_c0_g1	TRINITY_DN2686_c0_g1	-0.990933	-0.989645	-0.987695	-0.993318	-0.991427	-0.990304	-0.996117	-0.996395	-0.996791	-0.996329	-0.997706	-0.998547	-0.996119	-0.995073	-0.997025	-0.998173	-0.99793	-0.999027	-0.99965	-0.929212	-0.957936	-0.977999	-0.966841	0.81813436463703	0.9492167931804	0.99033611862132	0.99264058897231	0.99113086348211	0.99407656391479	0.99347858320187	0.99487921929906	0.99378565645838	0.99875559267268	0.99651406572047	0.99749064442258	0.99766016899038	0.99663167404504	0.99844970469044	0.99754979401527	0.99752708174274	0.99801090050106	0.99868448653029	0.99906857306411	0.99928271597667	0.99970194782544	0.9804502108969	0.98324609582219	0.97671571015184
TRINITY_DN1715_c1_g1	TRINITY_DN1715_c1_g1	-0.990037	-0.988287	-0.988374	-0.993821	-0.991316	-0.990787	-0.995898	-0.996181	-0.996015	-0.996593	-0.997358	-0.998181	-0.995183	-0.995448	-0.99686	-0.998494	-0.998206	-0.999061	-0.999541	-0.927756	-0.954496	-0.976095	-0.965083	0.81799126674853	0.94885078956583	0.99030564660133	0.99272584003802	0.99149429410226	0.99275178431802	0.99265788464512	0.99557947956232	0.99396301194539	0.99882568209879	0.99719362101909	0.99804440428024	0.99734353647603	0.99658945914311	0.9988034216404	0.99787199714395	0.99784085275641	0.99823101603364	0.99878554564448	0.99898779531558	0.99917332980111	0.99959163523063	0.97844212879751	0.9817667711331	0.9786508279378
TRINITY_DN49_c0_g1	TRINITY_DN49_c0_g1	-0.990407	-0.988411	-0.988707	-0.993423	-0.991138	-0.990121	-0.995566	-0.996365	-0.99614	-0.996752	-0.99781	-0.998427	-0.995682	-0.994519	-0.996386	-0.997988	-0.997864	-0.999458	-0.999383	-0.926369	-0.955837	-0.976381	-0.964579	0.8159529604018	0.95180758629253	0.99009151534873	0.99348673696182	0.99206069756071	0.99316334065325	0.99329482257819	0.99498703968381	0.99351102426571	0.99852536829763	0.99722226582444	0.99808326012748	0.99710661327945	0.99692557210193	0.99879315631578	0.99802091250564	0.99798325604998	0.99834259307239	0.99890046580988	0.9990735443721	0.99932937984502	0.99944057891633	0.97859626209834	0.98197917395557	0.97870160926738
[truncated: 2 more columns]
